# Supplementary material for: Genome-Wide Analysis of Light-Regulated Alternative Splicing in Artemisia annua L
Source: Front Plant Sci. 2021 Sep 29;12:733505. doi: 10.3389/fpls.2021.733505 (PMC8511310; doi:10.3389/fpls.2021.733505)
Supplement: Supplementary Table 1 — Pre-processed of full-length reads and corrected full-length reads data in leaf, flowers, stem and root of A. annua. [file Table_1.XLSX]

## Sheet: Sheet1
Table S1. Pre-processed of full-length reads and corrected full-length reads data in leaf, flower, stem and root of Artemisia annua.
	Full-length reads				Corrected full-length reads
	Leaf	Flower	stem	root	Leaf	Flower	stem	root
number of contigs	370515	341083	366742	412999	369984	338277	352311	411076
shortest contigs(Min length)	51	51	50	50	65	47	44	50
longest contigs(Max length)	16982	17260	17029	17706	17011	16541	16533	16411
Median contig sizes(length)	1973	1956	2185	1962	1963	1923	2013	1934
total base	789340332	676737004	782345951	873725982	782546371	656214081	692366137	850467834
mean contig sizes(length)	2130	1984	2133	2115	2115	1939	1965	2068
contigs > 500nt	369499	329504	331315	408530	368406	324743	313971	404357
contigs >1K nt	357700	287772	303393	385254	355845	281921	282115	379076
contigs >10K nt	79	133	186	183	63	72	77	141
contiga >100K nt	0	0	0	0	0	0	0	0
contigs >1M nt	0	0	0	0	0	0	0	0
N50	2219	2295	2554	2238	2208	2276	2403	2204
L50	134980	112882	117046	143513	134636	111697	110974	142447
N80	1710	1686	1920	1698	1704	1661	1773	1677
L80	256922	214816	221220	277851	256054	211800	209707	274950
