# Supplementary material for: Genome-Wide Analysis of Light-Regulated Alternative Splicing in Artemisia annua L
Source: Front Plant Sci. 2021 Sep 29;12:733505. doi: 10.3389/fpls.2021.733505 (PMC8511310; doi:10.3389/fpls.2021.733505)
Supplement: Supplementary Table 2 — Summary of Illumina RNA-seq and single-molecule real-time (SMRT) full-length read and corrected full-length reads quality mapping to the reference genome as determined by STAR. [file Table_2.XLSX]

## Sheet: Sheet1
Table S2. Summary of Illumina RNA-seq and single-molecule real-time (SMRT) full-length read and corrected full-length reads quality mapping to the reference genome as determined by STAR.
	Full-length reads				Corrected full-length reads
	Leaf	Flower	Stem	Root	Leaf	Flower	Stem	Root
#Mapped	360861	338930	359474	404782	360997	337397	349007	403647
MappedFraction	0.973944	0.993688	0.980182	0.980104	0.97571	0.997399	0.990622	0.981928
#AlignedBases	704552666	616090617	661753774	774073973	708650707	615315338	619277173	771852282
#MatchedBases	695165328	604642593	647002540	760362283	699949015	606843610	608035735	761558915
MatchRate	0.986676	0.981418	0.977709	0.982286	0.987721	0.986232	0.981847	0.986664
#MismatchedBases	9387338	11448024	14751234	13711690	8701692	8471728	11241438	10293367
MismatchRate	0.0133238	0.0185817	0.0222911	0.0177137	0.0122792	0.0137681	0.0181525	0.0133359
#DeletionsCigarD	7370561	17132659	13807112	14991327	1204048	1987742	2800153	2006033
DeletionRate	0.0104613	0.0278087	0.0208644	0.0193668	0.00169907	0.00323044	0.00452165	0.00259899
#InsertionsCigarI	2715034	4545031	7817043	5638133	994460	1345155	2716946	1601472
InsertionRate	0.0038536	0.00737721	0.0118126	0.00728371	0.00140331	0.00218612	0.00438729	0.00207484
