# Supplementary material for: Genome-Wide Analysis of Light-Regulated Alternative Splicing in Artemisia annua L
Source: Front Plant Sci. 2021 Sep 29;12:733505. doi: 10.3389/fpls.2021.733505 (PMC8511310; doi:10.3389/fpls.2021.733505)
Supplement: Supplementary Table 3 — The alternative splicing isoforms and splicing types identified by Isoform Detection and Prediction (IDP). [file Table_3.XLSX]

## Sheet: Sheet1
Table S3. The alternative splicing isoforms and splicing types identified by Isoform Detection and Prediction (IDP).
ID	IR	AA	AD	ES	others
CTI12_AA432100_PKPP01006972.1:16574-21698.3-s	√
CTI12_AA062550_rna5698					√
CTI12_AA195760_PKPP01001748.1:51473-73762.12-s					√
CTI12_AA553930_PKPP01013079.1:20529-24892.2-s	√
CTI12_AA018460_PKPP01000066.1:65809-69627.15-l	√
CTI12_AA007340_PKPP01000018.1:97104-101541.1-s	√
CTI12_AA109910_PKPP01000704.1:138670-141718.1-f			√
CTI12_AA226160_PKPP01002150.1:46739-51750.1-r	√
CTI12_AA259450_PKPP01002703.1:34535-43001.3-r					√
CTI12_AA180240_PKPP01001498.1:47720-55132.110-s	√
CTI12_AA106650_PKPP01000687.1:208104-211656.5-f	√
CTI12_AA385000_rna39640		√
CTI12_AA124390_PKPP01000861.1:80510-84283.1-s	√
CTI12_AA599840_PKPP01018286.1:1544-4542.11-f	√
CTI12_AA152330_PKPP01001182.1:130057-137789.2-l	√
CTI12_AA364530_PKPP01004886.1:35822-46728.12-f					√
CTI12_AA291170_PKPP01003275.1:2406-7888.13-s					√
CTI12_AA187390_PKPP01001592.1:70018-75015.2-f			√
CTI12_AA410790_PKPP01006733.1:73210-78119.4-s	√
CTI12_AA112590_PKPP01000746.1:25075-28453.1-f		√
CTI12_AA184060_PKPP01001537.1:144764-149699.1-l	√
CTI12_AA394100_rna40618				√
CTI12_AA024220_PKPP01000091.1:187845-192703.2-f					√
CTI12_AA489860_PKPP01009323.1:36726-39429.1-f	√
CTI12_AA228730_PKPP01002212.1:103560-108146.12-s	√
CTI12_AA124380_PKPP01000861.1:68417-74884.5-s	√
CTI12_AA117710_PKPP01000789.1:19582-23021.1-r	√
CTI12_AA178560_PKPP01001559.1:88109-95856.1-r				√
CTI12_AA529780_PKPP01011474.1:8709-20944.4-r					√
CTI12_AA048030_PKPP01000225.1:81835-90911.1-s	√
CTI12_AA523720_rna54880					√
CTI12_AA404770_rna41816		√
CTI12_AA138000_PKPP01001006.1:112840-117837.20-f					√
CTI12_AA223840_PKPP01002129.1:31529-33864.1-f		√
CTI12_AA409790_rna42178					√
CTI12_AA083880_rna7817				√
CTI12_AA355560_rna36461		√
CTI12_AA165740_PKPP01001317.1:132477-139794.2-f					√
CTI12_AA307590_rna32439		√
CTI12_AA266550_rna47907					√
CTI12_AA440720_PKPP01007254.1:61597-67846.3-f					√
CTI12_AA266550_rna47905			√
CTI12_AA592540_rna62510				√
CTI12_AA264710_PKPP01002836.1:10823-17763.279-s	√
CTI12_AA182860_PKPP01001517.1:83298-88431.4-s		√
CTI12_AA348750_PKPP01004530.1:77947-96871.144-s	√
CTI12_AA241180_PKPP01004360.1:39704-43065.3-l					√
CTI12_AA315240_PKPP01003806.1:47070-49383.1-s	√
CTI12_AA493970_rna51649					√
CTI12_AA318750_PKPP01003870.1:41961-47329.2-l	√
CTI12_AA535250_PKPP01012122.1:8439-11615.2-s	√
CTI12_AA387180_rna40065					√
CTI12_AA045860_rna4090				√
CTI12_AA518240_rna54344	√
CTI12_AA014000_PKPP01000117.1:291918-296927.1-s	√
CTI12_AA123370_PKPP01000842.1:158713-162337.1-s	√
CTI12_AA343280_PKPP01004381.1:18195-54792.1-l	√
CTI12_AA345590_PKPP01004491.1:95092-101624.1-f					√
CTI12_AA432100_PKPP01006972.1:16574-21698.3-l	√
CTI12_AA011750_rna1129					√
CTI12_AA276930_PKPP01004712.1:102626-110886.40-f			√	√
CTI12_AA316830_PKPP01003799.1:21727-29792.1-r	√
CTI12_AA054060_PKPP01000261.1:208498-212542.6-s	√
CTI12_AA305340_rna31406					√
CTI12_AA454250_PKPP01008585.1:46330-54307.1-f					√
CTI12_AA518550_PKPP01010850.1:40655-45923.2-s	√
CTI12_AA250380_PKPP01002540.1:50313-55639.6-s					√
CTI12_AA190080_PKPP01001655.1:163035-173760.1-l	√
CTI12_AA581760_PKPP01015688.1:4506-10403.8-s	√	√		√
CTI12_AA138490_rna13231				√
CTI12_AA522300_rna54836					√
CTI12_AA509390_PKPP01010319.1:46287-49373.1-s	√
CTI12_AA104540_PKPP01001481.1:41486-46855.1-s	√
CTI12_AA245270_rna24723					√
CTI12_AA245270_rna24721				√
CTI12_AA415490_PKPP01006425.1:34328-40490.230-s	√
CTI12_AA412030_rna42836					√
CTI12_AA478610_PKPP01008796.1:8530-13643.1-r					√
CTI12_AA142540_PKPP01001081.1:136835-144167.3-r	√
CTI12_AA446420_rna46956					√
CTI12_AA028020_PKPP01000173.1:346256-352436.1-f	√
CTI12_AA252010_PKPP01005766.1:122958-126227.1-r	√
CTI12_AA305290_rna30987			√	√
CTI12_AA445380_PKPP01007437.1:69767-75157.1-s	√
CTI12_AA061110_PKPP01000330.1:279842-286428.1-r		√		√
CTI12_AA305390_rna31032			√
CTI12_AA305290_rna30988				√
CTI12_AA063240_PKPP01000336.1:65140-70288.1-l		√
CTI12_AA136550_PKPP01000976.1:25915-31261.1-f					√
CTI12_AA174290_PKPP01001439.1:151046-154810.2-r		√
CTI12_AA611630_PKPP01020435.1:8175-16064.45-r	√
CTI12_AA322140_PKPP01003922.1:16260-27922.7-s					√
CTI12_AA531700_PKPP01011592.1:20852-24855.1-s	√
CTI12_AA434510_PKPP01007021.1:30597-32811.2-s	√
CTI12_AA270220_PKPP01002912.1:100434-108671.3-f					√
CTI12_AA486790_rna50849					√
CTI12_AA472630_PKPP01008701.1:14399-19342.1-r	√
CTI12_AA092830_rna8642	√
CTI12_AA050640_PKPP01000253.1:12247-13704.1-f	√
CTI12_AA092830_rna8641					√
CTI12_AA332090_PKPP01004162.1:105787-109648.3-f	√
CTI12_AA506400_PKPP01010322.1:3654-10685.21-s	√
CTI12_AA209750_PKPP01001902.1:83879-87676.1-l	√
CTI12_AA374620_PKPP01005265.1:58121-69056.2-s	√
CTI12_AA162660_PKPP01001303.1:167775-171900.7-s	√
CTI12_AA486040_PKPP01008935.1:27136-31210.1-f	√	√
CTI12_AA104490_PKPP01000699.1:196759-200859.1-s	√
CTI12_AA374620_PKPP01005265.1:58121-69056.2-f	√
CTI12_AA056600_rna5095					√
CTI12_AA178100_PKPP01001704.1:97465-99268.1-f	√
CTI12_AA280070_PKPP01003069.1:69638-76663.59-s	√
CTI12_AA099140_PKPP01001184.1:146049-148759.93-s	√	√	√
CTI12_AA566550_PKPP01014152.1:23905-27498.2-s					√
CTI12_AA305470_PKPP01003590.1:92794-96491.1-r					√
CTI12_AA121740_PKPP01000816.1:56317-59819.21-s		√
CTI12_AA560570_PKPP01013608.1:21595-24612.1-f		√
CTI12_AA056400_PKPP01000309.1:291480-295991.2-f					√
CTI12_AA165250_rna23667					√
CTI12_AA229220_PKPP01002161.1:17958-22622.2-l	√
CTI12_AA016240_PKPP01000057.1:70960-81684.72-s	√
CTI12_AA370240_PKPP01005076.1:1602-4480.3-s	√
CTI12_AA470660_rna50310			√
CTI12_AA435310_PKPP01007043.1:48307-52016.1-f		√
CTI12_AA081230_rna7622		√
CTI12_AA221910_PKPP01002091.1:92550-102133.102-s	√
CTI12_AA353140_rna36412			√
CTI12_AA161530_PKPP01001255.1:170069-175540.1-l					√
CTI12_AA370030_PKPP01007219.1:80207-92243.3-s	√
CTI12_AA287870_PKPP01003224.1:39248-41875.1-r	√
CTI12_AA178570_PKPP01001559.1:101732-106776.23-s	√
CTI12_AA361580_PKPP01004813.1:39231-42721.3-s		√
CTI12_AA081920_PKPP01000481.1:172308-175378.1-l					√
CTI12_AA350510_PKPP01004573.1:47296-61789.2-s					√
CTI12_AA001510_rna49			√
CTI12_AA004030_rna226					√
CTI12_AA248210_PKPP01002490.1:101701-107036.18-s	√
CTI12_AA263220_PKPP01003960.1:41316-46809.55-s	√
CTI12_AA435600_PKPP01007050.1:12779-24405.14-f					√
CTI12_AA100160_rna9395		√	√
CTI12_AA435420_rna45278					√
CTI12_AA116130_PKPP01000762.1:148233-169372.2-r	√
CTI12_AA264010_PKPP01002788.1:19161-25350.1-f	√	√	√
CTI12_AA159260_PKPP01001221.1:68738-74413.1-r	√
CTI12_AA100510_PKPP01000648.1:135726-138204.2-r					√
CTI12_AA324180_PKPP01003971.1:55102-60158.1-f	√
CTI12_AA262660_PKPP01002763.1:64571-68939.2-s	√
CTI12_AA355750_PKPP01004639.1:15804-29586.23-s	√	√		√
CTI12_AA023340_PKPP01000085.1:196255-199496.2-s	√
CTI12_AA194560_PKPP01001689.1:113368-122482.4-f					√
CTI12_AA404600_PKPP01005994.1:20944-25890.1-s	√			√
CTI12_AA116130_rna10932	√
CTI12_AA535570_PKPP01011824.1:16005-23342.8-s					√
CTI12_AA477670_PKPP01008665.1:36157-50317.1-s		√
CTI12_AA262970_PKPP01002782.1:74093-83776.46-s					√
CTI12_AA147470_rna14100					√
CTI12_AA198630_rna21239			√
CTI12_AA177450_rna16679					√
CTI12_AA213430_PKPP01001965.1:99993-103982.1-s	√
CTI12_AA122920_PKPP01000835.1:144743-149009.28-s					√
CTI12_AA310850_PKPP01003677.1:84578-96390.6-s	√		√
CTI12_AA202990_PKPP01001798.1:101550-107189.3-f					√
CTI12_AA534740_PKPP01011775.1:10022-18832.2-f	√
CTI12_AA018120_PKPP01000257.1:303309-311102.8-s	√	√		√
CTI12_AA478610_PKPP01008796.1:8530-13643.9-s					√
CTI12_AA343340_rna35170					√
CTI12_AA085940_PKPP01000519.1:129637-135566.34-s	√
CTI12_AA192970_rna18996					√
CTI12_AA557380_PKPP01013371.1:36315-39031.1-l	√
CTI12_AA217910_rna22251			√
CTI12_AA329560_PKPP01004652.1:104537-105232.1-r	√
CTI12_AA321970_PKPP01004042.1:58587-64346.19-s	√
CTI12_AA205030_PKPP01001840.1:74575-79857.2-r	√
CTI12_AA365040_rna39178		√
CTI12_AA104750_PKPP01000660.1:198745-207025.8-r				√
CTI12_AA120370_PKPP01000810.1:212546-216824.251-s		√
CTI12_AA344180_PKPP01004465.1:90913-93011.4-s	√
CTI12_AA198310_PKPP01001746.1:154228-157480.1-s	√
CTI12_AA386820_PKPP01005488.1:389-7412.1-f	√
CTI12_AA098760_rna21131					√
CTI12_AA319110_PKPP01003875.1:75693-80275.7-s	√
CTI12_AA319730_PKPP01003885.1:26494-32641.1-r					√
CTI12_AA115380_rna10815					√
CTI12_AA146700_PKPP01001103.1:49535-52576.2-l					√
CTI12_AA138700_PKPP01000999.1:75657-81173.1-f	√			√
CTI12_AA212490_rna21181					√
CTI12_AA552800_PKPP01012994.1:20367-27193.1-f	√
CTI12_AA351620_PKPP01004591.1:99332-103359.2-s	√
CTI12_AA326660_PKPP01004037.1:63973-66708.58-s					√
CTI12_AA452480_PKPP01007707.1:56148-64117.2-s	√
CTI12_AA162960_PKPP01001201.1:62145-69395.1-r					√
CTI12_AA325980_PKPP01004067.1:10654-25788.1-l				√
CTI12_AA420340_PKPP01006562.1:42224-46469.1-s			√
CTI12_AA444060_PKPP01007379.1:54200-59655.2-s		√
CTI12_AA589230_rna62176					√
CTI12_AA061640_PKPP01000319.1:229352-230999.1-f	√
CTI12_AA544140_PKPP01012361.1:19464-24365.3-f			√
CTI12_AA035510_PKPP01000155.1:285315-288061.1-r	√
CTI12_AA257990_PKPP01002689.1:33962-43036.1-f				√
CTI12_AA420340_PKPP01006562.1:42224-46469.1-f			√
CTI12_AA504320_rna52844				√
CTI12_AA014460_PKPP01000114.1:339468-347283.1-f				√
CTI12_AA188170_PKPP01001612.1:98539-106191.1-s	√
CTI12_AA164170_PKPP01001978.1:29509-38697.1-s					√
CTI12_AA039990_PKPP01000186.1:247085-253302.37-s	√
CTI12_AA520040_PKPP01010914.1:11057-31512.1-f	√
CTI12_AA446520_PKPP01007467.1:10897-12971.1-r		√
CTI12_AA517080_PKPP01010852.1:30697-37502.1-f	√
CTI12_AA499990_PKPP01009841.1:55103-58860.1-r	√			√
CTI12_AA128310_PKPP01000916.1:38151-42768.7-l	√
CTI12_AA490210_PKPP01009429.1:35400-41416.2-s		√
CTI12_AA081620_rna7669					√
CTI12_AA209820_PKPP01001941.1:53139-59058.149-s	√
CTI12_AA424300_PKPP01006641.1:71773-76304.121-f	√
CTI12_AA333130_rna33994			√
CTI12_AA402270_rna41631				√
CTI12_AA283900_rna28729		√
CTI12_AA347290_PKPP01004487.1:93853-101195.2-s	√
CTI12_AA612260_PKPP01020587.1:9697-14020.16-s	√
CTI12_AA237880_PKPP01002333.1:84354-87786.5-s	√		√
CTI12_AA205550_PKPP01001843.1:62068-68488.2-s	√
CTI12_AA381710_PKPP01005359.1:48403-51697.1-r	√
CTI12_AA325910_PKPP01003992.1:38620-44262.1-f	√	√
CTI12_AA443140_PKPP01010033.1:14123-19378.5-s	√
CTI12_AA426780_PKPP01006673.1:58751-62815.11-s	√
CTI12_AA272560_PKPP01003158.1:21248-34163.11-r		√
CTI12_AA100250_PKPP01000628.1:163261-167979.1-f	√
CTI12_AA397020_PKPP01005799.1:39584-50924.2-f					√
CTI12_AA171190_rna16663		√
CTI12_AA098310_rna10379					√
CTI12_AA463330_PKPP01009033.1:31777-45214.2-l		√
CTI12_AA199470_rna19398			√
CTI12_AA394540_PKPP01005757.1:33873-57670.1-f	√
CTI12_AA054340_PKPP01000273.1:171637-175833.1-f					√
CTI12_AA547900_PKPP01012793.1:10534-15498.3-s	√
CTI12_AA522440_PKPP01011903.1:29079-35694.22-s	√
CTI12_AA197730_rna19519				√
CTI12_AA265260_rna26813		√
CTI12_AA355940_PKPP01004766.1:76634-81630.2-s	√	√		√
CTI12_AA084580_rna7764		√		√
CTI12_AA084580_rna7763					√
CTI12_AA172250_PKPP01001381.1:83260-87736.2-f	√
CTI12_AA387040_PKPP01005573.1:47026-49082.4-s	√
CTI12_AA401900_PKPP01005981.1:78554-86116.1-f		√
CTI12_AA216440_rna21553				√
CTI12_AA517900_PKPP01010701.1:5221-11387.1-l					√
CTI12_AA036580_PKPP01000162.1:270579-279352.12-s	√
CTI12_AA447420_rna46504					√
CTI12_AA189120_PKPP01001622.1:125126-129275.18-s	√
CTI12_AA570540_PKPP01014388.1:10610-13518.4-s	√
CTI12_AA401900_PKPP01005981.1:78554-86116.1-s	√
CTI12_AA122550_PKPP01000829.1:150072-154320.1-s	√
CTI12_AA610250_PKPP01020173.1:4804-11946.2-r					√
CTI12_AA025900_PKPP01000099.1:150330-154671.2-s	√
CTI12_AA259860_rna26325		√
CTI12_AA282780_PKPP01003144.1:103459-107114.2-f	√	√		√
CTI12_AA035330_PKPP01000155.1:88291-95985.32-s	√
CTI12_AA358010_PKPP01004848.1:62781-78782.1-f					√
CTI12_AA550330_rna61382		√
CTI12_AA144500_PKPP01001067.1:25942-31449.188-s	√	√	√
CTI12_AA299430_PKPP01003467.1:94587-108216.8-s	√
CTI12_AA238130_PKPP01002327.1:112625-115497.3-f	√
CTI12_AA149830_PKPP01001136.1:168513-171050.1-l		√		√
CTI12_AA102230_PKPP01000653.1:134446-137500.2-f	√
CTI12_AA512710_PKPP01010616.1:19341-28885.2-r				√
CTI12_AA298520_rna44941				√
CTI12_AA278050_rna28099					√
CTI12_AA282780_PKPP01003144.1:103459-107114.2-r	√	√		√
CTI12_AA282780_PKPP01003144.1:103459-107114.2-s	√	√		√
CTI12_AA046230_PKPP01000227.1:245962-253256.66-s	√
CTI12_AA213560_PKPP01001922.1:69634-74876.1-f			√
CTI12_AA283020_rna32874					√
CTI12_AA224440_rna22228				√
CTI12_AA156300_PKPP01001191.1:101092-109824.257-s	√
CTI12_AA488170_rna51020				√
CTI12_AA397890_rna44377					√
CTI12_AA008750_PKPP01000238.1:278772-286217.85-s	√
CTI12_AA122920_rna11682					√
CTI12_AA452820_PKPP01007646.1:8587-23409.1-f	√
CTI12_AA210490_PKPP01001926.1:84598-86584.4-f					√
CTI12_AA513510_PKPP01010536.1:31038-39181.3-f	√
CTI12_AA398470_rna41080		√		√
CTI12_AA450920_rna47457				√
CTI12_AA136280_PKPP01000955.1:107028-115210.1-s	√
CTI12_AA262060_PKPP01003865.1:46908-51528.15-s	√	√
CTI12_AA051220_PKPP01000243.1:58132-59895.1-f					√
CTI12_AA084190_PKPP01001205.1:74473-76406.2-r	√
CTI12_AA133940_rna12624				√
CTI12_AA436590_PKPP01007104.1:28592-34249.45-s	√
CTI12_AA136280_PKPP01000955.1:107028-115210.1-f	√
CTI12_AA594990_PKPP01017374.1:8318-9488.1-f	√
CTI12_AA309210_rna31388				√
CTI12_AA269480_PKPP01002891.1:44049-52291.84-s	√
CTI12_AA462770_rna48223					√
CTI12_AA571980_PKPP01015777.1:9903-12926.1-f	√
CTI12_AA169390_rna16501		√	√
CTI12_AA353790_rna36308	√
CTI12_AA509950_PKPP01011707.1:39278-44844.1-r	√
CTI12_AA193760_PKPP01001658.1:106661-112502.28-s	√			√
CTI12_AA459280_PKPP01007962.1:43530-47080.11-s	√
CTI12_AA077040_PKPP01000429.1:200034-212238.2-s	√
CTI12_AA618550_PKPP01022467.1:4258-9637.2-f	√
CTI12_AA298360_rna30350					√
CTI12_AA412810_PKPP01006844.1:44042-46306.4-s	√	√
CTI12_AA257580_PKPP01002661.1:136632-140292.3-f					√
CTI12_AA492640_PKPP01009434.1:20228-25853.6-s	√
CTI12_AA268550_PKPP01002898.1:69323-71602.1-s	√
CTI12_AA402810_PKPP01006046.1:37588-41895.4-r		√		√
CTI12_AA342670_rna35096		√
CTI12_AA118630_rna11253		√
CTI12_AA337090_rna34411					√
CTI12_AA084760_PKPP01000769.1:134514-144067.1-s	√
CTI12_AA062700_rna5578					√
CTI12_AA142490_rna14024			√
CTI12_AA147180_PKPP01001104.1:158495-162209.55-r	√
CTI12_AA103870_PKPP01001286.1:66081-70996.2-s	√
CTI12_AA537770_PKPP01012064.1:22340-27342.1-f	√
CTI12_AA283420_rna28656		√
CTI12_AA576620_PKPP01015100.1:1936-20198.2-f	√
CTI12_AA028710_PKPP01000119.1:158715-170589.2-s	√
CTI12_AA576160_PKPP01015224.1:9423-14116.1-l	√
CTI12_AA332930_PKPP01004152.1:12769-40793.8-l	√
CTI12_AA204460_PKPP01001825.1:134021-137694.3-s	√
CTI12_AA313430_PKPP01003732.1:90879-99747.1-l	√
CTI12_AA279570_PKPP01003088.1:90627-94504.1-s	√
CTI12_AA277480_rna28723		√
CTI12_AA459790_PKPP01008068.1:3815-8269.1-f					√
CTI12_AA163520_PKPP01001296.1:95712-101610.35-s		√
CTI12_AA046620_rna4127					√
CTI12_AA018120_PKPP01000257.1:303309-311102.42-s	√	√		√
CTI12_AA012010_PKPP01000033.1:260136-263394.1-f	√
CTI12_AA116130_PKPP01000762.1:148233-169372.1-r	√
CTI12_AA432180_rna44938					√
CTI12_AA402220_PKPP01005857.1:18124-20892.1-f	√
CTI12_AA470230_PKPP01008422.1:61157-65250.26-s	√
CTI12_AA094800_rna8939					√
CTI12_AA198760_PKPP01005587.1:43589-55667.15-s					√
CTI12_AA445910_rna46413					√
CTI12_AA581520_PKPP01015654.1:17235-22065.189-s					√
CTI12_AA374990_PKPP01005159.1:68192-75190.23-s	√
CTI12_AA052820_rna4723				√
CTI12_AA052820_rna4721		√		√
CTI12_AA216400_rna21547					√
CTI12_AA101920_rna9575				√
CTI12_AA107290_PKPP01000721.1:148717-157125.4-r					√
CTI12_AA325480_PKPP01004667.1:75552-81291.2-f	√
CTI12_AA425220_rna43844					√
CTI12_AA330440_PKPP01004106.1:74243-81516.8-s	√
CTI12_AA206190_PKPP01001850.1:19916-24381.2-s	√
CTI12_AA515310_rna54294				√
CTI12_AA273630_PKPP01002926.1:47780-51060.2-s	√
CTI12_AA496290_PKPP01009605.1:42857-53176.1-r					√
CTI12_AA571220_rna60205					√
CTI12_AA075800_PKPP01000416.1:52784-56961.97-r	√
CTI12_AA401810_PKPP01006014.1:36094-45879.92-r					√
CTI12_AA507390_rna53168				√
CTI12_AA507390_rna53169					√
CTI12_AA510430_rna57557					√
CTI12_AA426780_PKPP01006673.1:58751-62815.21-s	√
CTI12_AA512760_PKPP01010706.1:20452-31838.135-r	√	√
CTI12_AA114120_PKPP01003156.1:70106-73751.5-l	√	√
CTI12_AA074330_rna7060					√
CTI12_AA214270_rna21110			√
CTI12_AA180750_PKPP01001503.1:132281-139425.2-s	√
CTI12_AA214270_rna21112	√
CTI12_AA017100_PKPP01000059.1:258185-263798.2-s	√
CTI12_AA050900_PKPP01000247.1:52410-58926.77-s	√			√
CTI12_AA415410_PKPP01006354.1:51610-57037.4-s	√
CTI12_AA526940_rna55461	√	√
CTI12_AA268610_PKPP01002859.1:14225-26878.17-f	√
CTI12_AA330590_PKPP01004119.1:2855-10345.6-s					√
CTI12_AA531090_PKPP01011577.1:6972-21148.2-l					√
CTI12_AA356020_PKPP01010942.1:32581-39427.3-l	√		√
CTI12_AA592560_rna62515					√
CTI12_AA138540_PKPP01000995.1:65440-71579.2-s	√
CTI12_AA576160_PKPP01015224.1:9423-14116.4-f	√
CTI12_AA486880_PKPP01010496.1:40682-45189.1-r	√
CTI12_AA346440_PKPP01004464.1:30091-36797.15-s					√
CTI12_AA427450_PKPP01007922.1:12326-21367.16-l	√			√
CTI12_AA286680_rna34317				√
CTI12_AA041000_rna3598		√
CTI12_AA203930_PKPP01001819.1:122591-125490.2-f	√
CTI12_AA244020_PKPP01002439.1:122160-130509.2-f					√
CTI12_AA620520_rna65545					√
CTI12_AA093040_PKPP01000570.1:104877-108493.2-s					√
CTI12_AA170540_PKPP01001375.1:95195-102178.3-r					√
CTI12_AA203930_PKPP01001819.1:122591-125490.2-s	√
CTI12_AA606450_PKPP01019414.1:1504-7012.1-f			√
CTI12_AA338090_PKPP01004290.1:35215-39890.2-s					√
CTI12_AA224140_PKPP01002087.1:119429-125444.3-f		√
CTI12_AA247240_rna24814		√
CTI12_AA237860_PKPP01002333.1:75228-78300.12-r	√			√
CTI12_AA080190_PKPP01000464.1:24383-30082.1-f	√
CTI12_AA403660_rna41908					√
CTI12_AA183330_rna18332				√
CTI12_AA183330_rna18333					√
CTI12_AA214660_rna21374					√
CTI12_AA530420_rna55585					√
CTI12_AA025420_PKPP01000096.1:292353-299098.1-f	√
CTI12_AA126850_PKPP01000979.1:25128-29056.4-r					√
CTI12_AA008750_PKPP01000238.1:278772-286217.1-s	√
CTI12_AA223520_rna22156		√
CTI12_AA004090_PKPP01000008.1:421402-426457.195-s	√
CTI12_AA049120_PKPP01002049.1:131733-136627.6-l	√
CTI12_AA541620_PKPP01012209.1:24814-32567.11-s				√
CTI12_AA371540_PKPP01005064.1:6645-21290.263-l	√	√
CTI12_AA094510_rna8833		√	√	√
CTI12_AA094510_rna8834	√	√	√	√
CTI12_AA094510_rna8835					√
CTI12_AA099940_rna10056			√	√
CTI12_AA356440_PKPP01004677.1:71048-80435.1-r					√
CTI12_AA474060_PKPP01008581.1:48281-52244.15-s	√	√
CTI12_AA345430_rna35436					√
CTI12_AA454880_PKPP01007793.1:23000-26728.1-f	√
CTI12_AA467810_PKPP01008402.1:26994-32934.1-f	√
CTI12_AA204230_PKPP01001839.1:112914-118016.5-s	√
CTI12_AA296390_PKPP01003410.1:54568-69372.21-s		√	√	√
CTI12_AA164160_rna21336					√
CTI12_AA239150_PKPP01003750.1:75016-77714.6-r		√
CTI12_AA470680_PKPP01008433.1:492-8115.4-l					√
CTI12_AA179120_rna17473				√
CTI12_AA498830_PKPP01009783.1:26607-31992.6-s	√
CTI12_AA159540_rna28596				√
CTI12_AA406600_PKPP01006509.1:40334-50503.1-f		√
CTI12_AA142420_PKPP01001060.1:186335-190430.10-s	√
CTI12_AA589870_PKPP01016669.1:1237-21389.1-r				√
CTI12_AA159540_rna28598				√
CTI12_AA586870_PKPP01016304.1:17672-20226.8-s	√
CTI12_AA355750_PKPP01004639.1:15804-29586.51-s		√	√	√
CTI12_AA107750_PKPP01000718.1:191577-196617.1-s	√
CTI12_AA271600_PKPP01002948.1:95510-99792.3-f	√
CTI12_AA204120_PKPP01001826.1:27860-38424.54-s		√		√
CTI12_AA277360_PKPP01003025.1:62858-67215.1-r		√
CTI12_AA043800_PKPP01001594.1:105079-110650.8-l	√
CTI12_AA405440_PKPP01006050.1:53537-61204.1-f	√
CTI12_AA541040_rna56905		√
CTI12_AA543710_PKPP01012346.1:5531-13878.1-l					√
CTI12_AA107750_PKPP01000718.1:191577-196617.1-f	√
CTI12_AA364520_rna37409					√
CTI12_AA122300_PKPP01000831.1:179021-188319.1-s	√
CTI12_AA341150_PKPP01004345.1:5412-7029.1-r	√
CTI12_AA324750_rna32846					√
CTI12_AA114670_rna17307					√
CTI12_AA320280_PKPP01003880.1:95150-108815.24-s	√			√
CTI12_AA298290_PKPP01003454.1:8700-21988.1-s			√
CTI12_AA021540_PKPP01000077.1:322650-346319.1-r	√
CTI12_AA222720_PKPP01005278.1:32327-36899.2-r	√
CTI12_AA180710_PKPP01001503.1:15347-19541.2-s	√
CTI12_AA075750_rna6977					√
CTI12_AA307040_rna33480					√
CTI12_AA394040_rna44393			√
CTI12_AA478080_PKPP01008842.1:827-7438.1-s	√	√		√
CTI12_AA156440_rna15272			√
CTI12_AA188930_PKPP01001604.1:156521-161619.2-s	√
CTI12_AA136880_PKPP01000994.1:87127-96520.2-r	√
CTI12_AA593780_rna62648					√
CTI12_AA273440_PKPP01007681.1:114574-119003.1-f	√
CTI12_AA361820_rna37083			√
CTI12_AA361820_rna37082			√
CTI12_AA280960_PKPP01003085.1:95265-99466.4-s	√		√
CTI12_AA483640_PKPP01009822.1:3711-11243.4-l					√
CTI12_AA361590_PKPP01004813.1:45931-49065.1-r	√
CTI12_AA361590_PKPP01004813.1:45931-49065.1-s	√
CTI12_AA112570_PKPP01000746.1:9341-13356.1-s			√
CTI12_AA435600_rna45242				√
CTI12_AA034130_PKPP01000579.1:155296-158830.11-s	√
CTI12_AA072990_PKPP01000401.1:219429-224155.3-s		√	√
CTI12_AA032650_PKPP01000144.1:214109-221717.9-r		√
CTI12_AA109900_PKPP01000704.1:136157-137716.2-f	√
CTI12_AA063390_rna20618			√
CTI12_AA420250_PKPP01006696.1:47591-79823.15-s	√			√
CTI12_AA547970_PKPP01012631.1:8729-15878.1-f					√
CTI12_AA082550_PKPP01000490.1:238303-242466.2-s	√
CTI12_AA212940_rna21317					√
CTI12_AA043130_rna5197					√
CTI12_AA039610_rna3506			√
CTI12_AA399090_PKPP01005907.1:76802-81240.40-f					√
CTI12_AA072990_PKPP01000401.1:219429-224155.3-l		√
CTI12_AA312890_rna31721					√
CTI12_AA374010_rna38351	√
CTI12_AA076840_PKPP01000434.1:86371-92811.1-l	√
CTI12_AA258430_PKPP01002702.1:50511-53271.3-r					√
CTI12_AA518550_PKPP01010850.1:40655-45923.1-s	√
CTI12_AA481970_PKPP01008996.1:12459-17619.5-s	√
CTI12_AA265330_PKPP01002805.1:33125-38671.1-s					√
CTI12_AA584800_PKPP01016030.1:6457-12686.28-s					√
CTI12_AA120520_PKPP01000815.1:167569-172266.3-s	√
CTI12_AA249870_PKPP01002542.1:128558-131882.2-r	√
CTI12_AA088820_rna8191					√
CTI12_AA275940_PKPP01003001.1:104598-109702.7-s	√
CTI12_AA338400_rna37582					√
CTI12_AA481590_PKPP01009065.1:16765-19421.2-r	√
CTI12_AA157010_rna15190		√	√
CTI12_AA093600_PKPP01000761.1:191203-193624.1-f	√
CTI12_AA160500_PKPP01001282.1:174306-176373.5-f		√
CTI12_AA296170_rna30159					√
CTI12_AA557950_rna58788					√
CTI12_AA123850_PKPP01000860.1:44414-50529.1-f	√		√
CTI12_AA120460_PKPP01000957.1:133513-139726.4-f	√
CTI12_AA481590_PKPP01009065.1:16765-19421.2-f	√
CTI12_AA257630_PKPP01002673.1:95252-99833.1-f					√
CTI12_AA359140_rna36805				√
CTI12_AA346380_PKPP01004464.1:3027-10703.4-s	√
CTI12_AA322750_PKPP01003918.1:91522-96745.8-s	√
CTI12_AA281620_PKPP01005616.1:44825-49304.2-f	√
CTI12_AA119650_rna11358		√
CTI12_AA488220_PKPP01009618.1:36761-42287.3-r					√
CTI12_AA334690_PKPP01004248.1:52079-57578.3-s	√	√
CTI12_AA580690_rna62756			√
CTI12_AA404620_rna41663					√
CTI12_AA204450_PKPP01001825.1:105554-113270.3-l		√
CTI12_AA248160_PKPP01002490.1:31876-36066.1-l					√
CTI12_AA470230_PKPP01008422.1:61157-65250.60-s	√
CTI12_AA008060_rna517					√
CTI12_AA108270_rna10177		√
CTI12_AA446250_PKPP01007752.1:48972-53512.1-l	√
CTI12_AA218780_rna21909		√	√
CTI12_AA038380_PKPP01000168.1:212669-221172.1-r	√
CTI12_AA337940_PKPP01007266.1:69378-87394.1-r	√			√
CTI12_AA060530_PKPP01000308.1:141105-145140.1-l					√
CTI12_AA176330_PKPP01002241.1:53958-54690.1-f	√
CTI12_AA271290_PKPP01002886.1:62823-73208.1-f		√
CTI12_AA010250_PKPP01000027.1:102934-113464.2-l					√
CTI12_AA174730_PKPP01001410.1:119826-122897.4-s					√
CTI12_AA525230_rna54899					√
CTI12_AA393300_rna42434				√
CTI12_AA103020_PKPP01000654.1:81734-84845.1-l	√
CTI12_AA121080_PKPP01000863.1:132169-136831.61-s					√
CTI12_AA445810_PKPP01007455.1:20243-36939.2-l				√
CTI12_AA226220_rna22584		√
CTI12_AA410060_PKPP01006187.1:71889-77262.56-r	√
CTI12_AA201670_PKPP01002155.1:26539-28310.1-l	√
CTI12_AA522420_PKPP01012133.1:5325-10187.110-s	√
CTI12_AA397780_PKPP01005832.1:68889-73437.1-f		√
CTI12_AA281720_PKPP01003084.1:107286-114695.2-f					√
CTI12_AA036480_PKPP01000162.1:98872-101431.6-l	√
CTI12_AA082220_PKPP01000484.1:208756-212909.7-f	√
CTI12_AA397780_PKPP01005832.1:68889-73437.1-l		√
CTI12_AA193760_PKPP01001658.1:106661-112502.31-s				√
CTI12_AA084560_PKPP01000489.1:98000-103209.1-s	√
CTI12_AA046940_PKPP01000260.1:180915-195428.7-f	√
CTI12_AA089670_rna8436					√
CTI12_AA283540_PKPP01003114.1:100198-105981.12-s					√
CTI12_AA135190_PKPP01000964.1:14731-21627.3-l		√
CTI12_AA242350_PKPP01002410.1:3195-8260.2-f	√
CTI12_AA022610_PKPP01000108.1:168394-171523.1-f	√
CTI12_AA485370_PKPP01009646.1:10939-15950.1-r	√
CTI12_AA157770_PKPP01001209.1:39034-41237.2-f	√
CTI12_AA157720_rna15318				√
CTI12_AA104520_rna17492					√
CTI12_AA069490_PKPP01000374.1:223136-224625.3-s	√
CTI12_AA457870_PKPP01007909.1:5941-11801.127-s					√
CTI12_AA267970_PKPP01002855.1:97044-115502.1-f					√
CTI12_AA409870_PKPP01006184.1:86228-88231.1-s					√
CTI12_AA139630_PKPP01001004.1:154038-165214.1-f	√
CTI12_AA071890_PKPP01000393.1:71614-77652.3-f	√
CTI12_AA599160_rna63223					√
CTI12_AA379960_PKPP01005286.1:50435-53510.2-f	√
CTI12_AA361620_rna37078		√
CTI12_AA209820_PKPP01001941.1:53139-59058.125-s	√
CTI12_AA294540_PKPP01003357.1:112375-119014.1-f	√
CTI12_AA463210_PKPP01008181.1:53885-57857.32-s	√
CTI12_AA272360_PKPP01008560.1:20952-26297.18-s	√
CTI12_AA613410_PKPP01020869.1:3991-6800.1-f	√
CTI12_AA234820_PKPP01002233.1:101391-107487.83-s	√
CTI12_AA138490_PKPP01000995.1:12937-29982.3-f				√
CTI12_AA444370_PKPP01007392.1:5937-15975.6-s	√			√
CTI12_AA029550_PKPP01000206.1:89806-100693.1-f	√
CTI12_AA327020_PKPP01004018.1:49208-52125.1-f				√
CTI12_AA319750_PKPP01003885.1:103981-110941.132-s	√
CTI12_AA075550_PKPP01000459.1:69033-78945.22-f	√
CTI12_AA032340_PKPP01000142.1:313729-316666.2-r					√
CTI12_AA050290_rna4483			√
CTI12_AA420250_rna44110		√		√
CTI12_AA253020_rna25493		√
CTI12_AA376800_PKPP01005207.1:55811-59078.1-f					√
CTI12_AA446250_rna47206					√
CTI12_AA052700_rna30591		√
CTI12_AA129130_PKPP01000904.1:66848-76990.133-f	√			√
CTI12_AA422860_PKPP01011681.1:18164-22768.9-s	√
CTI12_AA447100_PKPP01007435.1:22806-32799.2-s	√
CTI12_AA015120_PKPP01000052.1:105477-107692.2-r					√
CTI12_AA569000_PKPP01014354.1:9397-14875.2-s	√
CTI12_AA531950_rna55895			√
CTI12_AA136590_PKPP01000961.1:96890-112542.70-s					√
CTI12_AA002570_rna109					√
CTI12_AA028540_PKPP01000118.1:91591-107310.1-f					√
CTI12_AA440020_PKPP01007233.1:36607-45575.2-s					√
CTI12_AA569000_PKPP01014354.1:9397-14875.2-l	√			√
CTI12_AA319440_PKPP01007974.1:45765-55554.24-s	√
CTI12_AA103860_rna15923					√
CTI12_AA262060_PKPP01003865.1:46908-51528.47-s	√	√
CTI12_AA154190_PKPP01001169.1:179487-187279.14-s	√	√
CTI12_AA326750_PKPP01004014.1:68205-76730.1-f				√
CTI12_AA287760_PKPP01003227.1:16408-22015.1-l	√
CTI12_AA353740_PKPP01004645.1:44193-47990.157-s	√
CTI12_AA283480_PKPP01003129.1:102955-107950.21-s	√
CTI12_AA008430_rna908					√
CTI12_AA008430_rna907	√
CTI12_AA301670_rna32299					√
CTI12_AA165340_PKPP01002270.1:118729-121350.1-f	√
CTI12_AA448510_PKPP01008042.1:17811-20901.1-r	√	√
CTI12_AA283520_PKPP01003114.1:69996-73662.2-s	√
CTI12_AA099140_PKPP01001184.1:146049-148759.10-s	√		√
CTI12_AA215450_PKPP01006685.1:145827-150304.4-f	√
CTI12_AA101360_rna31747					√
CTI12_AA252070_PKPP01002634.1:79187-84935.1-l					√
CTI12_AA329030_PKPP01008732.1:75400-88735.6-f		√
CTI12_AA164770_PKPP01001309.1:56371-59307.11-s	√
CTI12_AA171810_rna16764					√
CTI12_AA387470_rna40046					√
CTI12_AA103240_PKPP01000645.1:160574-166087.2-f	√
CTI12_AA227630_PKPP01002158.1:69404-77183.2-f					√
CTI12_AA049570_PKPP01000235.1:287764-303492.1-s	√
CTI12_AA565860_PKPP01014046.1:29163-34858.2-s	√	√
CTI12_AA443450_rna46198					√
CTI12_AA554300_rna58367		√
CTI12_AA311140_PKPP01003693.1:24791-34607.1-f				√
CTI12_AA384940_rna39550				√
CTI12_AA106720_PKPP01000679.1:186192-192475.23-f	√
CTI12_AA379450_PKPP01005261.1:45832-48417.2-f	√
CTI12_AA252070_PKPP01002634.1:79187-84935.1-r					√
CTI12_AA062750_PKPP01000322.1:229828-236110.6-f	√
CTI12_AA002160_PKPP01000009.1:290227-302884.2-f			√	√
CTI12_AA280960_PKPP01003085.1:95265-99466.1-f	√		√
CTI12_AA473680_PKPP01008584.1:22361-27784.2-s					√
CTI12_AA440120_rna45783					√
CTI12_AA093910_PKPP01000572.1:164960-171209.1-l		√
CTI12_AA501980_PKPP01009950.1:9858-15839.4-s	√	√
CTI12_AA201980_PKPP01001891.1:2610-24360.11-s	√
CTI12_AA291870_PKPP01003335.1:43005-47644.2-s	√
CTI12_AA283860_PKPP01003253.1:52357-66228.26-f	√
CTI12_AA093910_PKPP01000572.1:164960-171209.1-r		√
CTI12_AA237860_PKPP01002333.1:75228-78300.4-f				√
CTI12_AA305030_PKPP01003604.1:10220-47769.71-f			√
CTI12_AA246230_rna24740				√
CTI12_AA080530_PKPP01000465.1:1439-6678.13-r					√
CTI12_AA431270_PKPP01006884.1:28940-40239.25-s	√
CTI12_AA525470_PKPP01011224.1:7740-10374.3-s	√
CTI12_AA373110_PKPP01005123.1:66175-70338.1-s	√
CTI12_AA325880_rna33399		√
CTI12_AA017970_PKPP01000257.1:141843-145885.2-s	√
CTI12_AA158930_PKPP01001240.1:20258-31128.1-l	√	√
CTI12_AA085800_PKPP01000508.1:201659-209244.32-f					√
CTI12_AA325880_rna33397		√		√
CTI12_AA346440_PKPP01004464.1:30091-36797.11-s		√
CTI12_AA515820_PKPP01010700.1:13519-17570.1-s	√
CTI12_AA358150_PKPP01004728.1:11713-13901.1-l	√
CTI12_AA231310_PKPP01002238.1:129358-133042.1-s					√
CTI12_AA245320_PKPP01002461.1:72413-76221.2-s	√
CTI12_AA329480_PKPP01004039.1:40819-49769.87-s	√
CTI12_AA124720_PKPP01000868.1:132357-135969.50-s	√
CTI12_AA196000_rna19417			√
CTI12_AA310830_PKPP01003677.1:61567-72176.23-s	√
CTI12_AA082280_PKPP01000486.1:54864-56887.4-l	√
CTI12_AA183230_PKPP01001564.1:54164-58401.1-l		√
CTI12_AA069810_PKPP01000379.1:187548-191902.7-s					√
CTI12_AA339100_PKPP01007887.1:80358-85543.1-r	√
CTI12_AA007300_PKPP01000018.1:51135-54606.2-f			√
CTI12_AA420240_PKPP01006696.1:47591-79823.1-r	√
CTI12_AA506700_PKPP01010193.1:22145-27877.1-l	√
CTI12_AA038420_rna3298					√
CTI12_AA576850_PKPP01016263.1:649-4573.2-r	√
CTI12_AA222420_rna22455				√
CTI12_AA339100_PKPP01007887.1:80358-85543.1-f	√
CTI12_AA527310_rna55346		√
CTI12_AA085780_PKPP01000508.1:190864-194953.6-s					√
CTI12_AA264340_rna35483				√
CTI12_AA027100_rna2315				√
CTI12_AA582220_PKPP01015743.1:22249-28402.2-s	√
CTI12_AA396720_rna40961			√
CTI12_AA396720_rna40962			√
CTI12_AA301210_PKPP01003489.1:112307-114598.1-f	√
CTI12_AA038600_PKPP01000170.1:277237-284112.2-s	√
CTI12_AA288970_PKPP01003274.1:74829-78912.40-f	√
CTI12_AA261440_PKPP01002792.1:40761-46398.1-s		√
CTI12_AA162230_PKPP01001254.1:43109-49952.1-s	√
CTI12_AA523200_PKPP01011090.1:19138-22203.2-s					√
CTI12_AA138190_PKPP01000987.1:71483-81241.86-r	√
CTI12_AA316190_rna45185	√	√
CTI12_AA316190_rna45186		√
CTI12_AA226100_PKPP01002234.1:139278-144609.2-l	√
CTI12_AA332750_PKPP01004210.1:7484-27591.2-r	√
CTI12_AA127100_PKPP01000877.1:160998-165016.1-s	√
CTI12_AA162230_PKPP01001254.1:43109-49952.1-f	√
CTI12_AA596250_PKPP01017615.1:17762-21204.2-r					√
CTI12_AA223530_PKPP01002115.1:4711-11517.1-s					√
CTI12_AA539880_rna56832					√
CTI12_AA221070_rna21955			√
CTI12_AA270210_PKPP01002912.1:93451-100372.5-s	√
CTI12_AA072530_rna12662		√
CTI12_AA528970_PKPP01011436.1:10936-19136.1-f	√
CTI12_AA620710_PKPP01023167.1:6723-9504.1-s	√
CTI12_AA083940_PKPP01000493.1:159290-165760.1-f	√
CTI12_AA233080_PKPP01002262.1:11104-15830.1-r	√
CTI12_AA580890_PKPP01015570.1:18652-25584.2-r					√
CTI12_AA378970_PKPP01005352.1:3997-7064.1-s	√
CTI12_AA219980_PKPP01002066.1:27748-36815.8-s				√
CTI12_AA265250_rna26811	√
CTI12_AA357390_rna36673					√
CTI12_AA440120_PKPP01007236.1:11098-22418.10-f	√
CTI12_AA312680_PKPP01003744.1:43893-48748.3-s	√
CTI12_AA156310_PKPP01001191.1:113695-116601.7-r	√
CTI12_AA215260_PKPP01002021.1:79150-87410.1-f		√
CTI12_AA002890_rna462					√
CTI12_AA334580_PKPP01004203.1:94036-103078.3-s				√
CTI12_AA000490_PKPP01000001.1:135987-142496.11-s	√
CTI12_AA212520_PKPP01001955.1:144208-150511.1-f		√
CTI12_AA382720_rna39403					√
CTI12_AA441230_PKPP01007309.1:41201-48551.68-s	√
CTI12_AA295570_PKPP01003393.1:23823-26345.1-l	√
CTI12_AA389170_PKPP01005525.1:58440-64263.1-s	√	√
CTI12_AA605160_PKPP01019144.1:9563-19236.3-f					√
CTI12_AA295570_PKPP01003393.1:23823-26345.1-f	√
CTI12_AA138750_rna14172					√
CTI12_AA212520_PKPP01001955.1:144208-150511.1-s	√
CTI12_AA351810_PKPP01004612.1:6571-13179.1-l	√
CTI12_AA213320_rna21066			√
CTI12_AA383590_PKPP01005393.1:24594-27895.2-r		√
CTI12_AA410780_PKPP01012560.1:75095-78510.3-s	√
CTI12_AA270220_PKPP01002912.1:100434-108671.2-s	√
CTI12_AA389560_PKPP01005562.1:39994-51090.15-f				√
CTI12_AA133700_rna12607	√
CTI12_AA415640_PKPP01006369.1:43156-48444.1-s	√
CTI12_AA129270_PKPP01003661.1:55834-60456.1-f					√
CTI12_AA047250_PKPP01000222.1:154070-157738.3-s					√
CTI12_AA008940_rna546					√
CTI12_AA518720_rna54491		√
CTI12_AA463210_PKPP01008181.1:53885-57857.77-s	√
CTI12_AA245970_rna24706					√
CTI12_AA053430_PKPP01000264.1:176093-183687.15-s	√	√
CTI12_AA047180_PKPP01000222.1:108397-115812.23-r	√
CTI12_AA437240_rna45477					√
CTI12_AA039320_rna3474				√
CTI12_AA259150_rna26153			√	√
CTI12_AA096600_PKPP01000597.1:171457-173166.1-f					√
CTI12_AA384860_PKPP01005509.1:61366-69677.1-f					√
CTI12_AA148940_rna14675				√
CTI12_AA148940_rna14674				√
CTI12_AA107000_PKPP01000688.1:122687-127614.11-s	√
CTI12_AA308120_PKPP01003664.1:55884-82070.1-s	√
CTI12_AA231930_PKPP01002230.1:117888-127111.1-r	√
CTI12_AA217110_PKPP01001997.1:132207-135209.1-r		√
CTI12_AA592970_PKPP01017142.1:19254-22935.1-r	√		√	√
CTI12_AA542340_PKPP01012246.1:25784-35485.116-s	√
CTI12_AA029110_PKPP01000122.1:45798-49240.1-f					√
CTI12_AA231900_rna23123				√
CTI12_AA402830_PKPP01006046.1:64013-71153.79-r	√
CTI12_AA124390_PKPP01000861.1:80510-84283.2-s	√
CTI12_AA059140_rna9584					√
CTI12_AA316310_rna32105		√
CTI12_AA539830_rna56712					√
CTI12_AA539830_rna56711		√
CTI12_AA429470_rna44454		√
CTI12_AA121080_PKPP01000863.1:132169-136831.1-s	√
CTI12_AA381560_rna39283		√		√
CTI12_AA093710_rna8703					√
CTI12_AA373070_PKPP01005048.1:58179-60187.1-f	√
CTI12_AA167530_rna26574		√
CTI12_AA323890_PKPP01004053.1:99975-103502.1-f	√
CTI12_AA495000_PKPP01009567.1:23026-33108.13-s	√
CTI12_AA315770_rna31948	√
CTI12_AA491950_rna51672			√	√
CTI12_AA569000_PKPP01014354.1:9397-14875.17-s	√
CTI12_AA262950_PKPP01002781.1:137773-141184.9-s	√		√
CTI12_AA315770_rna31947					√
CTI12_AA477130_PKPP01008726.1:43697-48522.1-l	√
CTI12_AA039050_rna3363					√
CTI12_AA311660_rna41531					√
CTI12_AA495000_PKPP01009567.1:23026-33108.87-s	√
CTI12_AA168740_PKPP01001355.1:45758-53252.11-s	√
CTI12_AA237260_PKPP01002305.1:36412-43489.1-r					√
CTI12_AA492600_PKPP01009430.1:49690-56344.7-s	√
CTI12_AA120350_PKPP01000810.1:205925-209850.1-r	√
CTI12_AA184220_rna18187					√
CTI12_AA279900_PKPP01003337.1:86565-94016.12-s	√
CTI12_AA559250_PKPP01013508.1:24419-27484.2-r	√
CTI12_AA057580_rna11020					√
CTI12_AA083280_PKPP01000960.1:10799-20098.3-r	√
CTI12_AA530610_PKPP01011475.1:31486-33126.2-s	√
CTI12_AA578860_PKPP01015277.1:13515-25967.43-s	√			√
CTI12_AA218930_PKPP01002051.1:88392-93401.1-l					√
CTI12_AA035490_PKPP01000155.1:270868-272215.1-s	√
CTI12_AA313370_PKPP01003732.1:9613-13414.1-f	√
CTI12_AA126930_PKPP01000979.1:185367-189511.1-s	√		√
CTI12_AA490780_PKPP01009350.1:6640-10990.1-f	√
CTI12_AA071890_PKPP01000393.1:71614-77652.1-f					√
CTI12_AA269660_PKPP01003126.1:43247-47410.43-f		√
CTI12_AA099210_PKPP01000616.1:152675-175043.15-f	√
CTI12_AA539560_rna56685			√
CTI12_AA126930_PKPP01000979.1:185367-189511.1-f			√
CTI12_AA071890_PKPP01000393.1:71614-77652.1-r	√
CTI12_AA321500_rna32672		√		√
CTI12_AA218770_PKPP01002056.1:7639-14345.1-s		√
CTI12_AA519420_PKPP01010867.1:40435-45175.8-s	√
CTI12_AA033990_rna2966		√
CTI12_AA216480_rna21663			√
CTI12_AA356050_PKPP01010942.1:83559-88954.5-l	√
CTI12_AA203770_rna19928				√
CTI12_AA159450_PKPP01004580.1:148732-154581.1-l					√
CTI12_AA020720_PKPP01000075.1:41107-49125.170-s				√
CTI12_AA462760_PKPP01008124.1:54224-58810.3-s	√
CTI12_AA024150_PKPP01000091.1:88131-113093.13-s	√
CTI12_AA254170_rna25524					√
CTI12_AA060700_rna5532				√
CTI12_AA232650_rna23417					√
CTI12_AA150200_PKPP01001124.1:15988-17928.1-s	√
CTI12_AA192070_PKPP01001649.1:6667-17966.4-f					√
CTI12_AA381350_PKPP01005339.1:79264-83187.4-r	√
CTI12_AA188880_PKPP01001627.1:96646-113117.5-s					√
CTI12_AA142510_PKPP01001081.1:108043-109995.1-f		√
CTI12_AA152050_rna14668					√
CTI12_AA100120_PKPP01000622.1:198606-203951.1-f				√
CTI12_AA034690_rna10603	√			√
CTI12_AA192530_PKPP01002011.1:99897-106218.9-s	√
CTI12_AA481970_PKPP01008996.1:12459-17619.1-s	√
CTI12_AA320720_rna32609		√
CTI12_AA608170_PKPP01019831.1:6596-11128.92-l	√	√	√	√
CTI12_AA265510_PKPP01002829.1:113652-115358.1-r	√
CTI12_AA162440_PKPP01001268.1:115791-120258.3-s	√
CTI12_AA163780_PKPP01001289.1:79467-89302.2-s	√		√
CTI12_AA072600_PKPP01000664.1:2645-10952.3-s	√
CTI12_AA531480_PKPP01011582.1:42957-47263.2-l	√
CTI12_AA141020_PKPP01001026.1:130586-134175.2-s			√
CTI12_AA021990_PKPP01000079.1:32624-40225.28-s		√	√	√
CTI12_AA615750_PKPP01021547.1:10126-13032.1-r	√
CTI12_AA229740_PKPP01002226.1:143898-150551.1-f	√
CTI12_AA068900_PKPP01000373.1:21627-27714.4-s	√
CTI12_AA222610_PKPP01002100.1:46045-53839.7-f	√
CTI12_AA207030_PKPP01001879.1:115176-118740.3-s					√
CTI12_AA612700_rna64649					√
CTI12_AA154440_PKPP01001183.1:108506-116621.7-s		√
CTI12_AA621980_PKPP01023632.1:7447-10786.1-s					√
CTI12_AA116140_PKPP01000762.1:179078-187347.4-l	√
CTI12_AA160940_PKPP01001407.1:41455-51851.201-r	√
CTI12_AA011080_PKPP01000030.1:120210-125750.3-s	√
CTI12_AA449270_PKPP01007622.1:25803-41608.132-s	√	√		√
CTI12_AA264590_rna26739					√
CTI12_AA428760_PKPP01006803.1:47754-53283.3-s	√
CTI12_AA506260_PKPP01010145.1:22247-24256.1-r	√
CTI12_AA015480_PKPP01000055.1:293488-300680.1-l	√
CTI12_AA147580_rna14129		√
CTI12_AA082480_PKPP01000490.1:92497-95885.2-s	√
CTI12_AA406320_rna41619				√
CTI12_AA217330_PKPP01002018.1:18031-20555.1-l		√
CTI12_AA387110_PKPP01005471.1:32045-36400.7-f	√
CTI12_AA080280_rna7464				√
CTI12_AA241210_PKPP01002397.1:66389-75635.67-s	√
CTI12_AA388200_rna39955					√
CTI12_AA101690_rna9538					√
CTI12_AA101690_rna9539					√
CTI12_AA273790_rna31300					√
CTI12_AA397970_PKPP01005810.1:52043-68969.3-f	√
CTI12_AA099260_PKPP01000616.1:235482-239102.3-f		√
CTI12_AA448710_PKPP01007546.1:51240-60261.55-s	√
CTI12_AA402410_PKPP01007314.1:13259-17885.1-f	√
CTI12_AA061690_PKPP01000319.1:278361-282753.1-f	√			√
CTI12_AA064320_PKPP01000757.1:91662-115007.3-f				√
CTI12_AA342500_PKPP01004370.1:67530-74256.2-r		√
CTI12_AA410370_PKPP01006331.1:22755-27620.13-s	√
CTI12_AA463490_rna48310					√
CTI12_AA562550_PKPP01013574.1:18269-26603.168-f				√
CTI12_AA099260_PKPP01000616.1:235482-239102.3-s	√
CTI12_AA226060_PKPP01002234.1:100128-105058.14-s	√			√
CTI12_AA481990_PKPP01008996.1:30379-35753.6-l					√
CTI12_AA049450_PKPP01000235.1:124352-132739.33-s	√
CTI12_AA251420_PKPP01002589.1:33800-42770.2-l	√
CTI12_AA055460_PKPP01000282.1:113263-121235.1-f	√			√
CTI12_AA416190_rna43017		√
CTI12_AA026980_PKPP01000109.1:342316-344829.1-f	√
CTI12_AA435300_rna45225					√
CTI12_AA050570_rna4472					√
CTI12_AA050570_rna4473					√
CTI12_AA242180_rna24493			√
CTI12_AA348660_PKPP01004485.1:86074-90286.3-s		√
CTI12_AA476800_rna49999		√
CTI12_AA301230_PKPP01003495.1:26769-33704.6-f			√
CTI12_AA241210_PKPP01002397.1:66389-75635.70-s		√
CTI12_AA203730_PKPP01001830.1:112960-121509.2-f					√
CTI12_AA026980_PKPP01000109.1:342316-344829.1-s	√
CTI12_AA015160_rna1214		√
CTI12_AA539380_PKPP01012082.1:5622-13333.13-f	√
CTI12_AA053880_PKPP01000342.1:231421-250071.2-s	√
CTI12_AA139530_PKPP01001004.1:25447-31888.1-r					√
CTI12_AA344330_PKPP01004424.1:92717-96681.9-s	√
CTI12_AA019270_PKPP01000068.1:30168-37201.7-s					√
CTI12_AA283780_PKPP01003148.1:54522-69626.14-l	√	√
CTI12_AA215180_PKPP01001988.1:146495-152028.1-s	√	√
CTI12_AA046130_PKPP01000227.1:54535-57580.1-r					√
CTI12_AA401670_PKPP01005940.1:59745-71522.131-s	√
CTI12_AA141650_PKPP01001036.1:60897-70210.16-s	√
CTI12_AA191500_PKPP01001642.1:27214-39512.7-s	√	√
CTI12_AA173200_PKPP01001813.1:99211-107934.220-f	√
CTI12_AA084960_PKPP01000491.1:174732-177013.1-f				√
CTI12_AA034450_rna3017			√
CTI12_AA172510_rna16811					√
CTI12_AA490930_rna51290	√
CTI12_AA207840_rna20709		√
CTI12_AA563510_PKPP01013860.1:31075-36339.13-s			√
CTI12_AA270410_PKPP01002901.1:114909-118265.1-s	√
CTI12_AA551400_rna59645					√
CTI12_AA057690_PKPP01002359.1:86180-91276.1-r	√
CTI12_AA560220_PKPP01013632.1:32004-35611.35-s	√
CTI12_AA210390_PKPP01001917.1:63355-77009.4-s	√
CTI12_AA062320_PKPP01000328.1:170707-176141.27-s	√
CTI12_AA422060_PKPP01006561.1:55271-68313.48-s	√
CTI12_AA598120_PKPP01017912.1:3703-7356.2-r	√
CTI12_AA178070_PKPP01001472.1:168061-172674.3-l	√
CTI12_AA359900_PKPP01004769.1:9583-21747.1-l					√
CTI12_AA620680_PKPP01023147.1:5675-7450.1-s	√
CTI12_AA578600_PKPP01015313.1:21125-26914.2-f	√	√
CTI12_AA323900_rna32827			√
CTI12_AA485910_PKPP01009122.1:20656-27223.3-s	√
CTI12_AA566990_rna60084				√
CTI12_AA107830_PKPP01000686.1:125672-130300.1-r	√		√
CTI12_AA448470_PKPP01008121.1:37050-40293.1-r					√
CTI12_AA195800_rna19632	√
CTI12_AA037110_rna3243					√
CTI12_AA017030_PKPP01000059.1:122499-132902.8-s					√
CTI12_AA339250_PKPP01004254.1:18129-23236.1-f					√
CTI12_AA246710_PKPP01002556.1:118224-128690.1-r	√
CTI12_AA262130_PKPP01002747.1:22762-30743.28-f	√
CTI12_AA225400_PKPP01002134.1:13258-19288.1-s	√
CTI12_AA293740_rna29880					√
CTI12_AA277300_rna28015					√
CTI12_AA164830_rna16111			√	√
CTI12_AA612290_PKPP01020591.1:4970-9072.1-f	√
CTI12_AA097620_PKPP01000603.1:54324-61285.3-f		√
CTI12_AA151240_rna14628				√
CTI12_AA613810_PKPP01020887.1:9177-11912.1-r	√	√
CTI12_AA597870_PKPP01017861.1:15390-18810.1-s					√
CTI12_AA041470_PKPP01000608.1:69725-78415.118-f	√
CTI12_AA079890_rna7512				√
CTI12_AA218750_rna21869					√
CTI12_AA524890_rna55236					√
CTI12_AA315600_PKPP01003755.1:96849-100401.3-s					√
CTI12_AA244590_PKPP01002437.1:57617-61822.3-s	√
CTI12_AA591440_PKPP01016897.1:14006-17686.1-r	√
CTI12_AA263500_PKPP01002791.1:37719-41001.1-l	√
CTI12_AA289930_PKPP01003217.1:61156-68161.8-r	√
CTI12_AA096090_PKPP01000598.1:109844-111403.3-s	√
CTI12_AA326470_PKPP01004013.1:76127-83826.1-f	√
CTI12_AA281080_rna28402				√
CTI12_AA032670_PKPP01000144.1:298441-301668.1-f					√
CTI12_AA281080_rna28400				√
CTI12_AA126930_PKPP01000979.1:185367-189511.4-f	√		√
CTI12_AA319290_PKPP01003815.1:35414-47651.3-f					√
CTI12_AA588830_PKPP01016563.1:4217-12333.199-s	√
CTI12_AA465060_PKPP01008215.1:21838-27448.1-f					√
CTI12_AA499220_PKPP01009863.1:5312-20908.1-l	√
CTI12_AA283540_PKPP01003114.1:100198-105981.17-s					√
CTI12_AA009620_PKPP01000126.1:449162-458325.1-f					√
CTI12_AA267400_rna27151					√
CTI12_AA519770_PKPP01010897.1:4767-14425.221-s	√
CTI12_AA309590_PKPP01003637.1:101990-110696.1-r	√
CTI12_AA534740_PKPP01011775.1:10022-18832.1-s					√
CTI12_AA584060_PKPP01015955.1:25707-29237.459-s	√
CTI12_AA300580_rna30560		√
CTI12_AA182020_PKPP01004502.1:11128-18220.2-f					√
CTI12_AA526800_PKPP01011257.1:11743-15445.1-s	√
CTI12_AA467750_PKPP01008190.1:39266-43054.8-s	√
CTI12_AA359990_rna36850					√
CTI12_AA169500_PKPP01001359.1:174491-180046.1-r	√
CTI12_AA021980_PKPP01000079.1:19945-25125.60-r	√
CTI12_AA103050_PKPP01000654.1:160101-165903.18-r	√
CTI12_AA214070_PKPP01001969.1:108166-113369.15-f		√
CTI12_AA019310_rna1521				√
CTI12_AA564230_rna59476		√
CTI12_AA323880_PKPP01004053.1:54916-60501.12-r	√
CTI12_AA051860_PKPP01000276.1:114630-120562.2-s	√
CTI12_AA004600_PKPP01000011.1:381288-385639.4-s	√
CTI12_AA050250_rna8378				√
CTI12_AA525710_rna55210			√
CTI12_AA293800_PKPP01003370.1:89030-94585.2-r	√
CTI12_AA550230_PKPP01013024.1:28941-32624.1-s	√
CTI12_AA224380_rna22437					√
CTI12_AA310850_PKPP01003677.1:84578-96390.5-s	√
CTI12_AA231880_PKPP01002230.1:40898-43276.2-f	√
CTI12_AA131150_rna13164					√
CTI12_AA466880_PKPP01008294.1:45863-50898.4-r					√
CTI12_AA135890_PKPP01000953.1:63074-69302.2-s	√
CTI12_AA254640_rna25611					√
CTI12_AA075370_PKPP01000410.1:150666-161387.14-s	√
CTI12_AA117850_PKPP01003199.1:109798-111495.1-s	√
CTI12_AA483470_rna50391					√
CTI12_AA250770_PKPP01002638.1:40699-60954.2-f	√
CTI12_AA180750_PKPP01001503.1:132281-139425.3-s	√
CTI12_AA204250_rna20281				√
CTI12_AA011330_rna7174					√
CTI12_AA103860_PKPP01001286.1:55738-64120.1-r	√
CTI12_AA019180_rna1838		√
CTI12_AA436590_PKPP01007104.1:28592-34249.41-s	√
CTI12_AA057780_PKPP01002359.1:213274-221138.4-s	√
CTI12_AA440830_rna45610					√
CTI12_AA178360_PKPP01001487.1:72735-77569.1-r	√
CTI12_AA270420_rna27350			√
CTI12_AA138190_PKPP01000987.1:71483-81241.147-s	√
CTI12_AA435670_PKPP01008119.1:51268-52886.1-s	√
CTI12_AA512150_PKPP01010445.1:34156-38896.1-f	√
CTI12_AA429810_rna44585					√
CTI12_AA440130_PKPP01007236.1:35346-38577.2-f	√
CTI12_AA188570_rna18546		√	√
CTI12_AA365350_PKPP01004984.1:25801-31882.1-l	√			√
CTI12_AA011300_rna7170		√
CTI12_AA232070_PKPP01002232.1:78838-89652.3-s	√
CTI12_AA179960_PKPP01001486.1:130570-143662.4-l	√
CTI12_AA196380_rna19373					√
CTI12_AA361700_PKPP01006599.1:43049-49067.1-f		√
CTI12_AA081240_PKPP01000477.1:180858-186988.10-f	√
CTI12_AA182020_PKPP01004502.1:11128-18220.3-f					√
CTI12_AA425890_rna45511		√
CTI12_AA257950_PKPP01002758.1:68601-71567.1-r	√
CTI12_AA525900_PKPP01011254.1:19810-22420.4-s	√
CTI12_AA253110_rna25701	√			√
CTI12_AA253110_rna25703	√			√
CTI12_AA253110_rna25702	√			√
CTI12_AA306850_rna31338					√
CTI12_AA628010_PKPP01028140.1:319-4822.3-r					√
CTI12_AA050230_PKPP01000537.1:273605-281339.6-s	√
CTI12_AA481650_rna50299		√
CTI12_AA122260_rna11650			√
CTI12_AA339210_rna34741		√
CTI12_AA471220_PKPP01008475.1:3007-20287.33-s					√
CTI12_AA341000_PKPP01004321.1:74886-83450.368-s	√
CTI12_AA374760_PKPP01005152.1:65555-69993.3-r	√			√
CTI12_AA013240_rna880		√
CTI12_AA278930_PKPP01003052.1:90496-93685.1-l	√
CTI12_AA440190_PKPP01007261.1:54892-66919.9-l	√			√
CTI12_AA273890_PKPP01003011.1:7559-16730.1-s					√
CTI12_AA533970_PKPP01011734.1:5276-16684.1-s					√
CTI12_AA383040_rna49887					√
CTI12_AA052890_PKPP01000258.1:145343-151480.5-s	√
CTI12_AA143470_PKPP01001068.1:64989-86897.9-s	√			√
CTI12_AA406920_PKPP01006088.1:58792-74999.42-f					√
CTI12_AA176860_PKPP01001458.1:39955-49833.113-l	√
CTI12_AA482400_rna50430			√
CTI12_AA110300_PKPP01000706.1:123323-136126.1-s	√			√
CTI12_AA443970_rna46104					√
CTI12_AA321490_rna32667		√
CTI12_AA356870_PKPP01004703.1:96319-101613.2-r					√
CTI12_AA112230_rna10565				√
CTI12_AA321490_rna32669		√
CTI12_AA321490_rna32668				√
CTI12_AA284900_PKPP01003344.1:92695-104672.7-r	√
CTI12_AA443140_PKPP01010033.1:14123-19378.2-s	√
CTI12_AA189770_PKPP01001626.1:154487-161563.1-r	√
CTI12_AA183810_rna18096					√
CTI12_AA058150_PKPP01000300.1:43798-46763.3-r	√	√	√
CTI12_AA081170_PKPP01000477.1:123802-129057.1-s	√
CTI12_AA503160_PKPP01009985.1:15672-21541.51-s	√
CTI12_AA262030_PKPP01003865.1:14218-17387.1-l	√
CTI12_AA345220_rna35411		√
CTI12_AA262030_PKPP01003865.1:14218-17387.1-f	√
CTI12_AA117740_PKPP01000789.1:88548-95009.1-f			√	√
CTI12_AA225600_PKPP01002128.1:83332-103530.3-r				√
CTI12_AA062370_PKPP01000317.1:24206-28571.1-s	√
CTI12_AA387120_PKPP01005471.1:36630-41404.1-r	√
CTI12_AA277550_PKPP01003028.1:26405-31005.1-f	√
CTI12_AA017140_PKPP01000059.1:316595-318265.1-f	√
CTI12_AA300580_PKPP01003486.1:98871-107184.1-f		√
CTI12_AA436410_PKPP01007099.1:45736-47933.1-s	√
CTI12_AA277550_PKPP01003028.1:26405-31005.1-l		√
CTI12_AA036790_rna3186					√
CTI12_AA036790_rna3185			√
CTI12_AA218770_PKPP01002056.1:7639-14345.2-f					√
CTI12_AA409040_PKPP01006167.1:62729-66689.1-f	√
CTI12_AA006990_PKPP01000043.1:172604-175325.5-f	√
CTI12_AA615100_PKPP01021341.1:9235-13144.1-s	√
CTI12_AA241010_PKPP01002402.1:34042-43923.39-s	√	√		√
CTI12_AA225600_PKPP01002128.1:83332-103530.3-l					√
CTI12_AA034010_rna2969					√
CTI12_AA298570_rna30748					√
CTI12_AA225780_PKPP01002503.1:71748-87323.52-l	√	√		√
CTI12_AA126850_rna13072					√
CTI12_AA327870_PKPP01004383.1:81524-88286.1-f	√
CTI12_AA121740_PKPP01000816.1:56317-59819.16-s	√
CTI12_AA584060_PKPP01015955.1:25707-29237.413-s	√
CTI12_AA245340_PKPP01002461.1:83516-88149.3-r					√
CTI12_AA169390_PKPP01001359.1:53852-56784.32-s			√
CTI12_AA030330_PKPP01000188.1:285355-289374.1-l	√
CTI12_AA015700_PKPP01000053.1:310475-316453.1-s					√
CTI12_AA491700_PKPP01009393.1:10986-45391.2-s	√
CTI12_AA337330_rna34534					√
CTI12_AA152730_PKPP01001152.1:148032-151833.3-f					√
CTI12_AA210370_PKPP01001917.1:33762-39229.2-s	√
CTI12_AA393550_PKPP01009546.1:75669-78823.1-l	√	√		√
CTI12_AA157670_PKPP01001192.1:164532-173191.9-s		√		√
CTI12_AA420030_PKPP01006497.1:36740-40848.4-s	√
CTI12_AA005180_PKPP01000012.1:361459-363952.1-f	√
CTI12_AA399680_PKPP01005942.1:3853-8374.6-r	√
CTI12_AA026070_PKPP01000101.1:189973-197469.10-f		√
CTI12_AA279430_PKPP01004179.1:89203-92639.2-f	√
CTI12_AA150450_PKPP01003083.1:135994-143376.1-s					√
CTI12_AA150580_PKPP01001151.1:19990-23522.17-s	√
CTI12_AA250890_PKPP01002559.1:69166-74264.79-f					√
CTI12_AA240920_PKPP01002396.1:3012-8892.12-r	√
CTI12_AA150450_PKPP01003083.1:135994-143376.1-f	√
CTI12_AA392040_PKPP01005645.1:61541-67434.1-f					√
CTI12_AA077200_PKPP01000427.1:96981-105281.28-s					√
CTI12_AA018320_PKPP01000063.1:232768-248719.1-f	√
CTI12_AA163750_PKPP01001289.1:20654-40988.1-f	√
CTI12_AA199660_rna19447					√
CTI12_AA406730_rna42126					√
CTI12_AA380400_PKPP01005299.1:29520-35416.2-f	√
CTI12_AA406730_rna42124		√
CTI12_AA592560_PKPP01017082.1:5374-14866.93-f					√
CTI12_AA300810_rna30812			√	√
CTI12_AA468530_rna48818	√
CTI12_AA468530_rna48819			√	√
CTI12_AA468530_rna48817	√		√
CTI12_AA603380_PKPP01018820.1:5928-11903.11-s	√
CTI12_AA447760_rna46755					√
CTI12_AA160430_PKPP01001245.1:149839-153835.2-f	√
CTI12_AA205540_PKPP01001843.1:32839-46444.10-r	√
CTI12_AA036170_PKPP01000157.1:289062-296295.6-s					√
CTI12_AA036170_PKPP01000157.1:289062-296295.6-r					√
CTI12_AA581520_rna61323					√
CTI12_AA027210_PKPP01000111.1:220483-223764.3-r	√
CTI12_AA033180_rna2899			√
CTI12_AA500390_rna52635				√
CTI12_AA066660_rna6070					√
CTI12_AA434140_PKPP01007121.1:45270-56287.100-s	√			√
CTI12_AA284470_rna28970					√
CTI12_AA203190_PKPP01001804.1:11640-15017.161-s		√
CTI12_AA481590_PKPP01009065.1:16765-19421.3-f	√		√
CTI12_AA395500_PKPP01005748.1:18341-21661.1-r	√
CTI12_AA172460_PKPP01001389.1:101707-108345.1-l	√
CTI12_AA053360_PKPP01000264.1:23593-27110.2-f	√
CTI12_AA483270_PKPP01008948.1:9569-14626.61-s	√
CTI12_AA425020_PKPP01006677.1:27070-32230.1-f	√
CTI12_AA327620_PKPP01004034.1:39652-44774.1-f	√
CTI12_AA172460_PKPP01001389.1:101707-108345.1-r	√
CTI12_AA257810_rna25986					√
CTI12_AA566310_PKPP01015058.1:29122-31953.2-s	√			√
CTI12_AA449450_rna46747					√
CTI12_AA111490_PKPP01001435.1:117339-121751.1-s	√
CTI12_AA065560_rna5981					√
CTI12_AA469400_PKPP01008409.1:56174-65661.1-s					√
CTI12_AA490250_PKPP01009372.1:38579-49268.20-s	√
CTI12_AA284190_PKPP01003054.1:47486-56271.6-f				√
CTI12_AA523260_PKPP01011091.1:25920-35339.5-s	√
CTI12_AA429470_PKPP01006793.1:37285-40946.4-s		√
CTI12_AA054980_rna4950				√
CTI12_AA497680_PKPP01009722.1:37880-46219.1-r		√
CTI12_AA092450_PKPP01000571.1:26292-27578.1-l					√
CTI12_AA055370_PKPP01000281.1:253982-263816.5-r		√
CTI12_AA261890_PKPP01002751.1:137156-140481.2-r	√
CTI12_AA450680_PKPP01007668.1:28309-33026.31-s	√
CTI12_AA570370_PKPP01014489.1:6795-11283.1-l	√
CTI12_AA237290_rna23673				√
CTI12_AA201370_PKPP01001799.1:124724-127258.10-s	√
CTI12_AA237290_rna23675		√
CTI12_AA008750_PKPP01000238.1:278772-286217.71-s	√
CTI12_AA048800_PKPP01001702.1:177100-178972.1-r					√
CTI12_AA229460_PKPP01002214.1:23829-33438.1-l		√
CTI12_AA567420_PKPP01014203.1:8730-16010.13-s	√
CTI12_AA052490_PKPP01000445.1:235297-239442.14-s	√
CTI12_AA405170_PKPP01006039.1:67731-69028.3-r	√
CTI12_AA513380_PKPP01010533.1:4309-16062.189-s	√
CTI12_AA052390_PKPP01000445.1:106697-113956.3-f	√
CTI12_AA076410_PKPP01000419.1:36040-41051.1-l	√	√
CTI12_AA227230_PKPP01002163.1:75870-82176.17-f	√	√
CTI12_AA200550_PKPP01001771.1:131220-143376.3-s					√
CTI12_AA374010_PKPP01005108.1:12232-18515.2-f				√
CTI12_AA053430_PKPP01000264.1:176093-183772.1-f					√
CTI12_AA291380_rna32072					√
CTI12_AA167650_PKPP01001335.1:66993-73642.8-r	√	√		√
CTI12_AA291380_rna32071		√
CTI12_AA275760_rna27846	√
CTI12_AA020660_PKPP01000376.1:351331-367650.1-f	√			√
CTI12_AA147780_PKPP01001109.1:109657-112481.1-s	√
CTI12_AA282900_PKPP01006415.1:98538-102903.1-s	√
CTI12_AA564990_rna59537				√
CTI12_AA216650_PKPP01002015.1:151658-157386.32-s	√
CTI12_AA567210_PKPP01014762.1:14200-16590.23-s					√
CTI12_AA078110_rna7282					√
CTI12_AA178520_rna18155			√
CTI12_AA034310_PKPP01000151.1:255710-261321.1-r	√
CTI12_AA597440_PKPP01017809.1:16138-22849.1-s			√
CTI12_AA564990_rna59538					√
CTI12_AA213600_rna20922					√
CTI12_AA099270_PKPP01000616.1:239184-241215.3-s	√
CTI12_AA099940_PKPP01000681.1:30982-40053.31-r	√			√
CTI12_AA337940_PKPP01007266.1:69378-87394.2-r	√			√
CTI12_AA290460_PKPP01003517.1:76810-78961.5-s	√
CTI12_AA261440_PKPP01002792.1:40761-46398.2-s					√
CTI12_AA293580_PKPP01003345.1:50055-53257.1-f				√
CTI12_AA489080_PKPP01009290.1:32105-37382.2-f	√
CTI12_AA191660_rna18893				√
CTI12_AA474060_rna49430		√
CTI12_AA321020_rna32551					√
CTI12_AA605320_rna63854					√
CTI12_AA176150_rna17539		√	√
CTI12_AA086430_PKPP01000514.1:36566-53679.4-f	√			√
CTI12_AA000440_PKPP01000001.1:50839-54300.1-f					√
CTI12_AA256550_rna25891				√
CTI12_AA256550_rna25893					√
CTI12_AA555490_PKPP01013241.1:11124-14403.2-f	√
CTI12_AA547300_PKPP01012800.1:9098-12932.9-f	√
CTI12_AA277870_PKPP01003017.1:8923-14881.2-r	√
CTI12_AA186200_PKPP01001560.1:155798-159947.1-r					√
CTI12_AA298360_PKPP01003439.1:39111-44944.2-l	√
CTI12_AA048950_rna4533		√		√
CTI12_AA351360_rna52051		√
CTI12_AA291450_rna29755					√
CTI12_AA451890_PKPP01009261.1:30231-37434.2-f	√
CTI12_AA608300_PKPP01019779.1:614-6376.1-r		√		√
CTI12_AA249130_rna25118		√
CTI12_AA271910_PKPP01002899.1:103971-107607.1-f		√
CTI12_AA422820_rna43724				√
CTI12_AA422820_rna43726					√
CTI12_AA040390_rna3548					√
CTI12_AA406320_PKPP01005982.1:65867-73789.16-s	√			√
CTI12_AA109850_PKPP01000704.1:52420-54134.1-l	√
CTI12_AA496970_PKPP01009710.1:40028-54507.1-r				√
CTI12_AA036480_PKPP01000162.1:98872-101431.1-s	√
CTI12_AA211030_PKPP01002256.1:52919-60049.2-s	√
CTI12_AA056460_PKPP01000311.1:118106-126387.2-s	√		√
CTI12_AA276030_PKPP01004889.1:60347-65519.1-l	√
CTI12_AA154190_PKPP01001169.1:179487-187279.206-s	√
CTI12_AA420570_PKPP01006842.1:57180-67654.8-s			√	√
CTI12_AA364350_PKPP01007179.1:48067-50685.1-r	√
CTI12_AA152520_PKPP01003831.1:138380-148763.1-l					√
CTI12_AA343410_PKPP01007415.1:96696-102999.1-r	√
CTI12_AA025960_PKPP01000099.1:222072-227602.1-f					√
CTI12_AA205630_rna20325				√
CTI12_AA502340_PKPP01009971.1:7193-10607.1-s	√
CTI12_AA588830_PKPP01016563.1:4217-12333.20-s	√
CTI12_AA582220_PKPP01015743.1:22249-28402.1-s	√
CTI12_AA320960_rna32624			√
CTI12_AA119430_PKPP01000825.1:153562-159400.20-s	√
CTI12_AA020580_rna6331					√
CTI12_AA020580_rna6330				√
CTI12_AA272510_PKPP01002947.1:15151-16845.2-s	√
CTI12_AA508910_rna53307					√
CTI12_AA508910_rna53306					√
CTI12_AA002820_PKPP01000017.1:291653-295907.1-f	√
CTI12_AA559030_PKPP01013572.1:15565-18361.1-l	√	√
CTI12_AA353500_rna36287			√
CTI12_AA276560_PKPP01003062.1:16840-22119.9-s	√
CTI12_AA072020_PKPP01000397.1:16501-20048.1-l	√
CTI12_AA549010_PKPP01012782.1:42254-43560.1-f	√
CTI12_AA318130_PKPP01004311.1:91353-96309.2-s	√
CTI12_AA177870_rna17605					√
CTI12_AA047230_rna4188					√
CTI12_AA343400_rna46303				√
CTI12_AA057270_PKPP01000299.1:17802-23094.2-s	√
CTI12_AA021910_rna2039					√
CTI12_AA490590_PKPP01009346.1:27651-37478.12-r				√
CTI12_AA490590_PKPP01009346.1:27651-37478.12-s	√
CTI12_AA054250_PKPP01000273.1:68153-86058.36-l		√		√
CTI12_AA027000_PKPP01000109.1:349549-358717.1-r	√
CTI12_AA349050_rna36199		√		√
CTI12_AA120200_PKPP01000810.1:73254-81310.10-s	√
CTI12_AA257970_PKPP01002758.1:82503-87091.1-f	√
CTI12_AA086430_PKPP01000514.1:36566-53679.1-s				√
CTI12_AA224710_PKPP01002132.1:83138-96988.12-r	√
CTI12_AA400600_PKPP01005916.1:5289-8753.1-l	√
CTI12_AA514520_rna56321					√
CTI12_AA321380_PKPP01004070.1:108089-112373.1-s	√
CTI12_AA595150_PKPP01017396.1:9034-16570.1-l				√
CTI12_AA163930_rna16578		√	√	√
CTI12_AA163930_rna16579					√
CTI12_AA063990_PKPP01000338.1:59927-64937.181-s	√
CTI12_AA413980_PKPP01006478.1:20920-29398.2-s	√
CTI12_AA135660_PKPP01001470.1:146390-155939.6-r					√
CTI12_AA345130_PKPP01004437.1:94286-95376.1-f					√
CTI12_AA525470_PKPP01011224.1:7740-10374.2-r		√
CTI12_AA146840_PKPP01001103.1:180168-188348.109-s	√		√
CTI12_AA410060_PKPP01006187.1:71889-77262.37-f		√
CTI12_AA576610_PKPP01015097.1:19878-24107.1-r					√
CTI12_AA304940_PKPP01003559.1:18080-23064.4-r			√
CTI12_AA412950_rna42848					√
CTI12_AA233340_PKPP01002251.1:11078-20989.119-s	√
CTI12_AA173630_PKPP01004157.1:151121-154546.1-f					√
CTI12_AA206020_PKPP01001851.1:156950-159804.1-r					√
CTI12_AA581650_PKPP01015608.1:22354-23613.2-s	√
CTI12_AA312680_PKPP01003744.1:43893-48748.2-f		√
CTI12_AA124720_PKPP01000868.1:132357-135969.51-s	√
CTI12_AA515520_rna54059	√
CTI12_AA297520_PKPP01003398.1:109962-115042.1-l		√
CTI12_AA422760_rna55128					√
CTI12_AA097760_rna9723				√
CTI12_AA367190_PKPP01005024.1:70839-75162.7-s	√
CTI12_AA333400_PKPP01004169.1:19475-29604.1-f					√
CTI12_AA323350_rna32791		√
CTI12_AA301440_PKPP01003502.1:97713-100129.1-f	√
CTI12_AA160500_rna15868		√
CTI12_AA205900_PKPP01001848.1:153787-155950.2-s	√
CTI12_AA142900_PKPP01001064.1:166375-182475.35-s	√
CTI12_AA029880_PKPP01000129.1:97997-99392.1-f					√
CTI12_AA158040_PKPP01002061.1:12685-16625.1-r					√
CTI12_AA203870_rna21084					√
CTI12_AA362710_rna37630					√
CTI12_AA106760_PKPP01000739.1:8466-11008.3-s	√
CTI12_AA112100_PKPP01000728.1:164586-166949.1-f	√
CTI12_AA178350_rna17566		√		√
CTI12_AA292500_rna29737		√
CTI12_AA365050_PKPP01005318.1:64490-70385.1-r	√
CTI12_AA281720_PKPP01003084.1:107286-114695.1-s	√
CTI12_AA324640_PKPP01003953.1:62808-66197.2-l	√
CTI12_AA043930_PKPP01000205.1:72200-81756.274-s	√
CTI12_AA334690_PKPP01004248.1:52079-57578.4-s	√	√
CTI12_AA174640_rna17248			√
CTI12_AA458090_PKPP01008041.1:31211-40357.3-f					√
CTI12_AA519530_PKPP01010899.1:20924-33571.34-f	√
CTI12_AA567210_PKPP01014762.1:14200-16590.26-s	√
CTI12_AA583610_PKPP01015893.1:351-8739.1-r					√
CTI12_AA272900_PKPP01002952.1:72027-76913.4-s	√
CTI12_AA134490_PKPP01000943.1:117567-121706.1-f	√
CTI12_AA294070_PKPP01003355.1:103579-115544.7-s	√
CTI12_AA369910_PKPP01005089.1:69141-74412.1-l					√
CTI12_AA256410_rna28079					√
CTI12_AA344210_rna35270				√
CTI12_AA475920_PKPP01008655.1:54601-56380.2-f	√
CTI12_AA344210_rna35272					√
CTI12_AA247060_rna24812					√
CTI12_AA040950_PKPP01000184.1:122570-127581.1-s		√
CTI12_AA100090_PKPP01000622.1:89515-94997.356-s	√
CTI12_AA582130_PKPP01015754.1:7893-12225.1-r					√
CTI12_AA034130_PKPP01000579.1:155296-158830.12-s	√
CTI12_AA028960_PKPP01000120.1:312157-329353.2-s	√
CTI12_AA330520_PKPP01004319.1:49765-54036.8-f	√
CTI12_AA153650_rna14786				√
CTI12_AA101600_rna9526					√
CTI12_AA105890_rna9957					√
CTI12_AA529450_rna55802		√
CTI12_AA529450_rna55800		√
CTI12_AA455370_PKPP01007809.1:8343-11722.1-r	√
CTI12_AA253110_PKPP01002617.1:47732-58729.31-s	√			√
CTI12_AA024280_PKPP01000091.1:242870-251601.1-f					√
CTI12_AA394540_PKPP01005757.1:33873-57670.11-r	√
CTI12_AA282140_rna28622				√
CTI12_AA282140_rna28623				√
CTI12_AA355420_PKPP01004675.1:38452-49287.12-s	√
CTI12_AA087990_rna8225				√
CTI12_AA257180_rna26118		√
CTI12_AA136590_rna12914				√
CTI12_AA098360_PKPP01000709.1:151713-154537.2-l	√
CTI12_AA482980_PKPP01008992.1:34085-48573.25-s	√
CTI12_AA565830_PKPP01014046.1:11803-15386.1-f	√
CTI12_AA056950_rna6351					√
CTI12_AA569000_PKPP01014354.1:9397-14875.6-r				√
CTI12_AA260530_rna26774					√
CTI12_AA312600_PKPP01004126.1:84527-89239.1-l				√
CTI12_AA375100_PKPP01005161.1:52064-56859.15-s	√
CTI12_AA397540_PKPP01005824.1:9405-17560.3-s	√
CTI12_AA562060_PKPP01013742.1:8278-26899.184-s	√			√
CTI12_AA108130_PKPP01000712.1:26528-34645.3-s				√
CTI12_AA381450_PKPP01005330.1:37472-49866.67-l					√
CTI12_AA286390_rna28995			√
CTI12_AA286390_rna28994			√	√
CTI12_AA250320_PKPP01002547.1:35620-39170.3-f					√
CTI12_AA056390_rna5384		√
CTI12_AA220810_rna22033					√
CTI12_AA220810_rna22032		√
CTI12_AA526460_PKPP01011284.1:21916-23850.1-f	√
CTI12_AA216650_rna21608			√
CTI12_AA309990_PKPP01003660.1:28850-33429.1-r	√
CTI12_AA457310_PKPP01007889.1:65941-70206.1-r					√
CTI12_AA237520_PKPP01002302.1:109652-121226.15-r	√
CTI12_AA198010_PKPP01001765.1:61290-78410.12-s	√
CTI12_AA356710_PKPP01004723.1:51062-54386.14-s	√
CTI12_AA486480_PKPP01009152.1:45574-53526.6-l	√
CTI12_AA277480_PKPP01003140.1:97011-104028.2-l					√
CTI12_AA522990_PKPP01011070.1:29996-40057.9-s	√
CTI12_AA300780_PKPP01003529.1:15389-24999.191-f					√
CTI12_AA252340_PKPP01002722.1:44213-51658.5-s	√
CTI12_AA056310_PKPP01000309.1:151237-155201.1-s	√
CTI12_AA478550_PKPP01008790.1:43827-60011.1-r					√
CTI12_AA440190_PKPP01007261.1:54892-66919.10-s	√
CTI12_AA118230_rna11128					√
CTI12_AA167160_PKPP01001323.1:118857-128447.179-s	√	√
CTI12_AA340550_PKPP01004392.1:18285-30954.5-s		√
CTI12_AA056310_PKPP01000309.1:151237-155201.1-l					√
CTI12_AA084000_PKPP01000503.1:29003-36765.1-s	√
CTI12_AA533900_rna56117			√
CTI12_AA477630_PKPP01011778.1:35973-38694.1-s	√
CTI12_AA005930_PKPP01000016.1:127411-140264.33-s	√
CTI12_AA066550_rna6058		√
CTI12_AA319870_rna38303					√
CTI12_AA514680_PKPP01010679.1:2225-11843.2-f	√
CTI12_AA310510_rna31535					√
CTI12_AA121000_PKPP01000837.1:138349-148025.78-s		√
CTI12_AA533900_rna56118					√
CTI12_AA090870_PKPP01000814.1:174564-189892.13-s	√
CTI12_AA119280_PKPP01001779.1:37838-42781.2-r	√
CTI12_AA095190_rna8901					√
CTI12_AA564390_PKPP01014037.1:6024-11924.35-r	√			√
CTI12_AA086620_rna17267					√
CTI12_AA469060_rna50637					√
CTI12_AA393070_rna40858		√
CTI12_AA276300_PKPP01003043.1:102314-107034.28-s	√		√
CTI12_AA029750_rna2554					√
CTI12_AA449490_PKPP01007585.1:60610-70551.2-s	√
CTI12_AA089060_PKPP01000532.1:114608-121728.1-f	√
CTI12_AA269770_PKPP01002924.1:36412-41116.2-s					√
CTI12_AA127510_rna12200					√
CTI12_AA498750_rna52188					√
CTI12_AA146900_rna14142				√
CTI12_AA209490_PKPP01001919.1:50531-59129.40-r	√
CTI12_AA610030_PKPP01020119.1:3743-5799.2-s					√
CTI12_AA449490_PKPP01007585.1:60610-70551.2-f	√			√
CTI12_AA388470_PKPP01005535.1:25091-36027.2-s					√
CTI12_AA059980_PKPP01000321.1:136747-146106.19-s	√
CTI12_AA506500_PKPP01010181.1:45265-48102.6-l	√
CTI12_AA198340_rna20604					√
CTI12_AA033390_rna3136		√
CTI12_AA017450_rna5650				√
CTI12_AA194250_PKPP01001687.1:120138-131898.1-f	√
CTI12_AA462160_rna48227				√
CTI12_AA362790_rna37202			√
CTI12_AA188080_PKPP01002046.1:105352-108070.31-s	√
CTI12_AA320280_PKPP01003880.1:95150-108815.18-s	√			√
CTI12_AA021040_PKPP01000073.1:44121-49771.2-s	√
CTI12_AA082120_rna7610		√		√
CTI12_AA315230_PKPP01003806.1:40008-45015.3-f	√
CTI12_AA449920_rna46783			√
CTI12_AA214700_PKPP01001985.1:134947-138882.2-r	√
CTI12_AA155820_PKPP01001190.1:58603-66005.2-r	√			√
CTI12_AA089530_PKPP01000544.1:211083-215145.2-s		√
CTI12_AA167160_PKPP01001323.1:118857-128447.48-s		√
CTI12_AA095890_PKPP01000591.1:47224-51931.17-s	√
CTI12_AA433600_PKPP01008363.1:49625-56959.1-l					√
CTI12_AA270560_rna27374					√
CTI12_AA136020_rna13089			√
CTI12_AA155820_PKPP01001190.1:58603-66005.2-f	√			√
CTI12_AA351360_PKPP01009692.1:78126-83838.125-s		√
CTI12_AA544680_rna57509					√
CTI12_AA562690_PKPP01013792.1:17637-20815.144-s					√
CTI12_AA435600_PKPP01007050.1:12779-24405.78-s					√
CTI12_AA312600_PKPP01004126.1:84527-89239.28-f				√
CTI12_AA408640_PKPP01006140.1:19419-21467.1-s	√
CTI12_AA341720_PKPP01004357.1:14166-21111.4-s	√
CTI12_AA427500_rna44299					√
CTI12_AA380470_PKPP01005340.1:85829-87048.1-l	√
CTI12_AA106810_PKPP01000739.1:166489-171855.15-s	√
CTI12_AA612840_PKPP01020739.1:3151-11130.1-s	√
CTI12_AA155100_PKPP01001175.1:79611-94411.2-s	√
CTI12_AA056510_rna5408		√
CTI12_AA063390_PKPP01001885.1:162164-168233.9-r	√
CTI12_AA085780_PKPP01000508.1:190864-194953.2-r	√
CTI12_AA617180_PKPP01022005.1:10426-12707.2-s					√
CTI12_AA527890_PKPP01011389.1:34672-39187.1-f	√
CTI12_AA195760_PKPP01001748.1:51473-73762.11-s					√
CTI12_AA408690_PKPP01006207.1:45760-47645.1-l	√
CTI12_AA277070_PKPP01003029.1:89766-97561.1-f	√
CTI12_AA232450_rna25014					√
CTI12_AA227860_PKPP01002208.1:92694-98636.1-r		√
CTI12_AA584630_PKPP01016013.1:5547-16886.4-s					√
CTI12_AA205400_PKPP01001837.1:17286-29537.1-r	√
CTI12_AA404600_PKPP01005994.1:20944-25890.3-s	√
CTI12_AA036370_PKPP01000164.1:310301-314987.1-f	√
CTI12_AA534690_rna56412					√
CTI12_AA501910_PKPP01010068.1:20600-45155.1-r					√
CTI12_AA537090_rna61802			√
CTI12_AA557930_rna59036	√
CTI12_AA580680_rna62754				√
CTI12_AA580680_rna62755			√
CTI12_AA324560_PKPP01003994.1:67377-75112.2-r				√
CTI12_AA417990_rna42933		√
CTI12_AA377750_rna38775			√
CTI12_AA315470_rna32064					√
CTI12_AA460700_PKPP01008183.1:53203-56430.2-s	√
CTI12_AA305030_rna31175			√	√
CTI12_AA438190_rna45592					√
CTI12_AA337180_PKPP01004266.1:31678-39998.1-r	√
CTI12_AA603400_PKPP01018821.1:10807-15404.1-r	√
CTI12_AA203440_PKPP01002743.1:156060-159875.1-f	√
CTI12_AA453800_rna47132		√
CTI12_AA237860_rna23894					√
CTI12_AA474300_rna49678					√
CTI12_AA212990_PKPP01001963.1:37551-44035.7-r	√
CTI12_AA396450_rna41167					√
CTI12_AA178460_PKPP01001482.1:100540-107228.87-f	√
CTI12_AA029440_PKPP01000124.1:121848-132591.5-f		√		√
CTI12_AA146780_PKPP01001103.1:136014-141628.1-f	√
CTI12_AA396010_PKPP01005746.1:27516-34712.12-s	√
CTI12_AA055370_rna5060					√
CTI12_AA289920_rna29211				√
CTI12_AA369750_PKPP01005094.1:84825-88808.2-s	√
CTI12_AA428760_PKPP01006803.1:47754-53283.2-s	√
CTI12_AA182230_rna17855			√
CTI12_AA427450_PKPP01007922.1:12326-21367.23-f	√			√
CTI12_AA427120_PKPP01006713.1:70799-75198.1-r	√		√	√
CTI12_AA207630_PKPP01009591.1:7411-12797.1-r					√
CTI12_AA412150_PKPP01006267.1:50143-75253.1-f	√			√
CTI12_AA105530_rna9902		√
CTI12_AA278940_rna28186					√
CTI12_AA606370_rna63972					√
CTI12_AA056320_PKPP01000309.1:160848-164319.1-f	√
CTI12_AA569740_PKPP01012996.1:24574-28777.1-f	√
CTI12_AA359310_PKPP01004736.1:85677-89399.14-s	√	√
CTI12_AA410150_rna42481					√
CTI12_AA346650_PKPP01004475.1:66667-70407.1-f	√
CTI12_AA529780_PKPP01011474.1:8709-20944.1-f	√
CTI12_AA139660_PKPP01001014.1:9283-16943.3-s	√
CTI12_AA081430_rna7643					√
CTI12_AA452850_PKPP01007694.1:18335-26439.1-s	√
CTI12_AA438180_PKPP01007119.1:23314-29293.1-f	√
CTI12_AA412830_PKPP01006269.1:47163-48813.1-f		√
CTI12_AA333210_PKPP01004163.1:73757-78654.7-s	√
CTI12_AA083720_PKPP01000502.1:202902-206516.32-s	√			√
CTI12_AA253650_rna25716					√
CTI12_AA438180_PKPP01007119.1:23314-29293.1-l				√
CTI12_AA124720_PKPP01000868.1:132357-135969.2-l					√
CTI12_AA339140_PKPP01004317.1:28678-33344.2-r					√
CTI12_AA244830_rna24582					√
CTI12_AA449170_PKPP01007574.1:58512-62650.1-r	√
CTI12_AA555610_PKPP01013219.1:32612-35319.1-s					√
CTI12_AA126770_PKPP01000875.1:202560-210311.41-f	√	√
CTI12_AA410590_PKPP01006191.1:34894-44805.260-f					√
CTI12_AA578860_PKPP01015277.1:13515-25967.35-s	√
CTI12_AA155530_PKPP01001189.1:156945-161838.14-r		√
CTI12_AA235970_PKPP01002287.1:43844-46815.1-f	√			√
CTI12_AA252240_rna25346					√
CTI12_AA450300_rna46847		√	√
CTI12_AA234680_rna23244					√
CTI12_AA176890_PKPP01001458.1:70362-85175.2-f	√			√
CTI12_AA131150_PKPP01000988.1:48524-54021.1-r	√
CTI12_AA172590_rna16820					√
CTI12_AA166520_PKPP01001912.1:129755-132890.1-f					√
CTI12_AA050080_PKPP01000242.1:287057-294669.1-f		√
CTI12_AA100130_PKPP01000622.1:205637-209948.1-s					√
CTI12_AA029260_PKPP01000122.1:204823-208256.6-s					√
CTI12_AA282650_rna28474					√
CTI12_AA081240_PKPP01000477.1:180858-186988.3-l	√
CTI12_AA449200_PKPP01007576.1:29682-31752.5-s	√
CTI12_AA096980_PKPP01000596.1:223392-227129.1-l					√
CTI12_AA584800_PKPP01016030.1:6457-12686.30-s	√
CTI12_AA298870_PKPP01003458.1:92169-98733.101-s					√
CTI12_AA074090_PKPP01000411.1:125774-127969.1-l	√
CTI12_AA439100_PKPP01007216.1:24245-29504.1-l	√	√		√
CTI12_AA018320_PKPP01000063.1:232768-248719.2-s					√
CTI12_AA485000_PKPP01009092.1:40129-41495.1-f				√
CTI12_AA167580_PKPP01001338.1:21045-28846.1-r	√
CTI12_AA107210_rna10079			√
CTI12_AA374110_PKPP01005190.1:70223-75259.10-f					√
CTI12_AA053570_PKPP01000268.1:292990-299546.1-s	√
CTI12_AA006410_PKPP01000233.1:211205-217955.2-s			√
CTI12_AA538070_PKPP01011955.1:37686-40277.1-s					√
CTI12_AA369860_PKPP01004952.1:11058-19880.5-f	√
CTI12_AA391970_rna40351					√
CTI12_AA035330_PKPP01000155.1:88291-95985.41-s	√
CTI12_AA167580_PKPP01001338.1:21045-28846.1-f	√
CTI12_AA445380_PKPP01007437.1:69767-75157.2-s	√
CTI12_AA063380_PKPP01001885.1:153702-159597.1-f					√
CTI12_AA047250_PKPP01000222.1:154070-157738.4-s	√
CTI12_AA137080_rna13062		√
CTI12_AA112480_rna10579		√		√
CTI12_AA073580_rna6700			√	√
CTI12_AA283520_PKPP01003114.1:69996-73662.1-s	√
CTI12_AA378190_rna39079					√
CTI12_AA282880_rna43167				√
CTI12_AA282880_rna43166				√
CTI12_AA221970_PKPP01002092.1:75286-82263.27-r	√
CTI12_AA528940_PKPP01011435.1:34588-39406.7-s	√
CTI12_AA511560_rna54087					√
CTI12_AA023600_PKPP01000531.1:96492-99325.1-s	√
CTI12_AA103240_PKPP01000645.1:160574-166087.1-s	√		√
CTI12_AA230820_PKPP01006442.1:139115-144044.73-l	√	√
CTI12_AA241340_rna24214					√
CTI12_AA166900_PKPP01001327.1:23749-30609.2-l	√
CTI12_AA353000_PKPP01004621.1:42070-80351.1-l	√
CTI12_AA083350_PKPP01000960.1:106381-109322.93-s	√
CTI12_AA166900_PKPP01001327.1:23749-30609.2-f	√
CTI12_AA549090_PKPP01014700.1:20004-25606.3-l					√
CTI12_AA339620_PKPP01004308.1:79906-86584.3-f	√
CTI12_AA323800_PKPP01004026.1:96081-98739.1-s	√
CTI12_AA222520_PKPP01002094.1:68710-71057.3-l	√
CTI12_AA379870_PKPP01005348.1:1450-5081.2-l	√
CTI12_AA296390_PKPP01003410.1:54568-69372.2-r	√	√	√
CTI12_AA182880_rna17820				√
CTI12_AA182880_rna17821				√
CTI12_AA348050_PKPP01004509.1:54683-62048.5-s	√
CTI12_AA202600_PKPP01001800.1:44554-51695.7-s	√
CTI12_AA235830_rna23588				√
CTI12_AA444370_rna46244		√
CTI12_AA123050_rna26433				√
CTI12_AA123050_rna26432				√
CTI12_AA019660_PKPP01000313.1:183091-185902.1-l	√
CTI12_AA065030_PKPP01001065.1:24223-26039.1-l	√
CTI12_AA271330_rna27267				√
CTI12_AA103360_rna9738				√
CTI12_AA290360_rna29561					√
CTI12_AA214070_rna21288					√
CTI12_AA084430_rna7865					√
CTI12_AA477340_PKPP01008734.1:18882-27065.20-r	√
CTI12_AA320350_PKPP01003894.1:67365-75205.40-s	√	√		√
CTI12_AA425590_PKPP01011195.1:77600-79580.1-r		√
CTI12_AA239650_rna24280					√
CTI12_AA084430_rna7867					√
CTI12_AA367470_PKPP01005360.1:82577-87611.1-f					√
CTI12_AA454670_PKPP01007782.1:16363-19287.6-s	√
CTI12_AA526090_rna56267		√
CTI12_AA284460_PKPP01003175.1:26516-33137.119-s	√
CTI12_AA086830_rna8085			√
CTI12_AA462800_PKPP01010871.1:24328-38671.23-s					√
CTI12_AA387140_PKPP01005471.1:62762-72306.1-l					√
CTI12_AA400350_PKPP01005903.1:42128-46086.1-l		√
CTI12_AA500320_PKPP01009894.1:12829-21258.1-s	√	√		√
CTI12_AA298520_PKPP01006959.1:59256-64858.25-s	√
CTI12_AA393100_rna40485		√
CTI12_AA289630_PKPP01003208.1:68767-72898.2-r					√
CTI12_AA495000_PKPP01009567.1:23026-33108.18-s	√
CTI12_AA409780_PKPP01006126.1:16883-20723.174-s	√
CTI12_AA161270_PKPP01001248.1:120692-130034.3-f					√
CTI12_AA072950_rna6655					√
CTI12_AA054570_rna4964		√		√
CTI12_AA248800_rna25162		√
CTI12_AA054570_rna4966				√
CTI12_AA054570_rna4967					√
CTI12_AA515910_PKPP01010666.1:11835-13793.1-s	√
CTI12_AA420250_PKPP01006696.1:47591-79823.41-s	√			√
CTI12_AA116290_PKPP01000959.1:25040-62735.1-s	√
CTI12_AA002440_PKPP01000004.1:97074-98811.1-f			√
CTI12_AA304940_rna30956					√
CTI12_AA136840_PKPP01000984.1:205013-206959.1-f	√
CTI12_AA262660_PKPP01002763.1:64571-68939.15-s	√
CTI12_AA002440_PKPP01000004.1:97074-98811.1-r			√
CTI12_AA221330_rna22279				√
CTI12_AA067490_PKPP01000357.1:182046-184141.1-l	√
CTI12_AA073390_PKPP01001906.1:159891-162201.1-l	√
CTI12_AA111230_rna10340					√
CTI12_AA176740_PKPP01001451.1:175368-181228.7-l	√			√
CTI12_AA227230_PKPP01002163.1:75870-84201.1-s	√	√
CTI12_AA467040_rna48723		√
CTI12_AA412140_PKPP01006267.1:44251-47799.1-f	√
CTI12_AA457700_PKPP01007902.1:65554-69761.1-r	√
CTI12_AA074190_PKPP01000408.1:48812-53128.2-s	√
CTI12_AA314750_PKPP01003761.1:5077-8093.1-f					√
CTI12_AA133240_PKPP01001016.1:22094-24108.2-f					√
CTI12_AA541440_rna56951		√
CTI12_AA486920_PKPP01009292.1:14589-21210.2-s	√
CTI12_AA334010_PKPP01004182.1:16022-30705.48-r					√
CTI12_AA439630_PKPP01007274.1:41375-44057.2-s	√
CTI12_AA319110_PKPP01003875.1:75693-80275.1-s	√
CTI12_AA049430_PKPP01000235.1:104877-112437.15-s	√	√
CTI12_AA118670_PKPP01000794.1:84939-90201.4-s				√
CTI12_AA237070_rna23791					√
CTI12_AA222770_PKPP01005278.1:125359-136161.76-s	√
CTI12_AA015970_rna7115			√
CTI12_AA458210_PKPP01007932.1:45291-53168.14-s	√
CTI12_AA528710_PKPP01011518.1:14381-18877.1-s	√
CTI12_AA363780_rna37652					√
CTI12_AA175910_PKPP01001416.1:159250-162605.10-f	√
CTI12_AA324200_PKPP01003962.1:31019-37438.6-s	√
CTI12_AA550230_rna58216					√
CTI12_AA051350_PKPP01001466.1:161898-169824.1-r	√	√
CTI12_AA461710_PKPP01008158.1:50636-52938.3-s	√
CTI12_AA332540_PKPP01005823.1:66266-69080.4-s	√
CTI12_AA318250_PKPP01003791.1:59573-65391.17-s	√
CTI12_AA388670_PKPP01005937.1:65077-69996.1-s	√
CTI12_AA315230_PKPP01003806.1:40008-45015.1-r	√	√
CTI12_AA142900_PKPP01001064.1:166375-182475.29-f					√
CTI12_AA174770_PKPP01001433.1:15576-19216.1-s	√
CTI12_AA185700_PKPP01001567.1:118402-124638.172-s	√			√
CTI12_AA299490_PKPP01003499.1:92189-95577.94-s	√	√		√
CTI12_AA443920_PKPP01007373.1:62546-71818.7-r	√
CTI12_AA354470_PKPP01004615.1:103313-106917.1-s	√
CTI12_AA271130_rna27405					√
CTI12_AA404160_rna41765					√
CTI12_AA478910_PKPP01008696.1:8696-13663.1-s	√
CTI12_AA442380_PKPP01007316.1:9118-17844.1-r					√
CTI12_AA080450_rna19814				√
CTI12_AA075250_rna7194		√
CTI12_AA327290_PKPP01004027.1:42391-47684.3-f	√
CTI12_AA556450_PKPP01013303.1:27216-31800.1-s	√			√
CTI12_AA259770_PKPP01002967.1:59954-63937.13-f					√
CTI12_AA324640_PKPP01003953.1:62808-66197.1-s	√
CTI12_AA292100_PKPP01003310.1:48931-54369.2-l	√
CTI12_AA138190_rna13156					√
CTI12_AA138190_rna13155		√
CTI12_AA457620_PKPP01009084.1:43760-51152.10-s	√	√
CTI12_AA250590_PKPP01002537.1:121014-130088.123-s	√
CTI12_AA021330_PKPP01000073.1:384457-389219.2-s	√	√	√
CTI12_AA591940_PKPP01016962.1:11874-13020.5-s	√
CTI12_AA317220_PKPP01003813.1:81869-86012.1-s	√
CTI12_AA180240_PKPP01001498.1:47720-55132.182-s	√
CTI12_AA607640_PKPP01019106.1:3735-7242.1-l					√
CTI12_AA406210_rna41978					√
CTI12_AA568180_PKPP01016806.1:7597-16030.2-r					√
CTI12_AA345080_PKPP01004437.1:50038-55209.1-s	√		√
CTI12_AA076510_rna7028		√
CTI12_AA286750_PKPP01003214.1:80183-83875.1-f	√
CTI12_AA548380_rna57690				√
CTI12_AA050230_PKPP01000537.1:273605-281339.5-s	√
CTI12_AA015960_rna7114	√
CTI12_AA034330_PKPP01000152.1:43563-47810.1-s	√
CTI12_AA029070_PKPP01000122.1:16019-19178.1-s	√
CTI12_AA074370_rna7064		√	√
CTI12_AA074370_rna7065		√
CTI12_AA083880_PKPP01000493.1:44964-50973.1-f	√			√
CTI12_AA281600_PKPP01003104.1:118362-121534.2-s	√
CTI12_AA508850_rna53291					√
CTI12_AA183910_rna18107	√
CTI12_AA059650_rna5299				√
CTI12_AA059650_rna5298				√
CTI12_AA477890_PKPP01008825.1:7952-10631.1-s	√
CTI12_AA134060_PKPP01000932.1:205307-214437.80-s	√
CTI12_AA203190_PKPP01001804.1:11640-15017.28-f		√
CTI12_AA310510_PKPP01003680.1:90552-95686.7-s					√
CTI12_AA510330_PKPP01010385.1:8346-19281.2-r				√
CTI12_AA167650_PKPP01001335.1:66993-73642.5-s	√
CTI12_AA387550_PKPP01005513.1:71333-78476.117-s	√
CTI12_AA192070_PKPP01001649.1:6667-17966.1-r	√
CTI12_AA570540_PKPP01014388.1:10610-13518.1-s	√
CTI12_AA478960_rna49837		√
CTI12_AA063800_PKPP01000333.1:59371-61606.7-r	√
CTI12_AA209820_PKPP01001941.1:53139-59058.146-s	√
CTI12_AA094740_rna8931		√	√
CTI12_AA094740_rna8932					√
CTI12_AA416400_PKPP01006468.1:22698-30870.4-r				√
CTI12_AA345950_PKPP01004445.1:67885-74225.2-s	√
CTI12_AA563510_rna59400					√
CTI12_AA335520_PKPP01004220.1:23992-27502.1-s	√
CTI12_AA347100_rna35900					√
CTI12_AA083400_PKPP01000960.1:143400-152494.2-f					√
CTI12_AA216580_rna21558					√
CTI12_AA335520_PKPP01004220.1:23992-27502.1-l					√
CTI12_AA173910_rna35976			√
CTI12_AA173910_rna35977					√
CTI12_AA502950_PKPP01009988.1:12119-19301.13-s	√
CTI12_AA377380_PKPP01005209.1:78098-85882.4-s	√
CTI12_AA406920_PKPP01006088.1:58792-74999.132-s	√
CTI12_AA527540_PKPP01011342.1:17933-26237.2-r	√
CTI12_AA571200_PKPP01014551.1:19235-21377.1-s	√
CTI12_AA053430_rna4822		√
CTI12_AA320090_PKPP01004094.1:74384-77202.1-s	√
CTI12_AA238280_rna23808		√
CTI12_AA608170_PKPP01019831.1:6596-11128.19-l	√	√	√	√
CTI12_AA222490_PKPP01002175.1:117685-122997.110-f	√
CTI12_AA286410_PKPP01003179.1:119732-121166.1-f		√
CTI12_AA167150_PKPP01001323.1:108629-116110.4-f	√
CTI12_AA600560_PKPP01018276.1:6780-13683.2-s	√
CTI12_AA065280_PKPP01000346.1:191575-202390.273-s					√
CTI12_AA447480_PKPP01007511.1:268-4989.9-s	√		√
CTI12_AA042210_PKPP01000194.1:120386-124078.13-s	√
CTI12_AA208830_PKPP01001907.1:7999-13625.27-l					√
CTI12_AA369420_PKPP01005014.1:57587-61872.1-s					√
CTI12_AA570640_PKPP01014506.1:24429-26472.5-r	√	√
CTI12_AA027030_PKPP01000111.1:25265-29526.1-f	√
CTI12_AA222730_rna39017				√
CTI12_AA304850_rna30940		√
CTI12_AA159990_PKPP01001678.1:138395-144180.7-r	√
CTI12_AA335640_rna34447			√
CTI12_AA283820_PKPP01003152.1:100563-104538.28-s	√
CTI12_AA262760_PKPP01002772.1:83454-91486.1-r	√			√
CTI12_AA150450_PKPP01003083.1:135994-143376.8-r	√
CTI12_AA344180_PKPP01004465.1:90913-93011.1-s	√
CTI12_AA071230_rna6957		√
CTI12_AA226460_rna22628			√
CTI12_AA340740_PKPP01004233.1:89188-97099.2-l	√			√
CTI12_AA351820_PKPP01004612.1:19855-23928.1-r				√
CTI12_AA054930_PKPP01000274.1:123466-131352.1-r	√
CTI12_AA324160_rna33020			√
CTI12_AA128840_PKPP01000907.1:16879-21105.2-l	√
CTI12_AA499820_PKPP01009959.1:10936-13004.7-s	√
CTI12_AA262760_PKPP01002772.1:83454-91486.1-l	√			√
CTI12_AA395320_PKPP01005760.1:63005-68007.1-l	√
CTI12_AA366470_PKPP01011187.1:91996-95576.1-r	√
CTI12_AA559660_PKPP01013540.1:10676-14323.9-s	√
CTI12_AA369420_PKPP01005014.1:57587-61872.2-l					√
CTI12_AA459390_PKPP01007942.1:47597-52527.1-l					√
CTI12_AA050120_rna8363					√
CTI12_AA036780_PKPP01000163.1:54517-61237.77-s	√
CTI12_AA602720_PKPP01018697.1:18032-19669.4-l					√
CTI12_AA467430_rna50498		√
CTI12_AA279730_PKPP01003191.1:19280-20177.1-s	√
CTI12_AA054910_rna4943		√
CTI12_AA052630_PKPP01000265.1:37144-42288.11-s					√
CTI12_AA383240_PKPP01005423.1:26819-30508.7-l					√
CTI12_AA357980_rna37234					√
CTI12_AA343900_PKPP01004339.1:89544-94352.3-s					√
CTI12_AA284860_rna29902				√
CTI12_AA010970_PKPP01000032.1:196311-207460.6-l	√		√
CTI12_AA464760_PKPP01011107.1:58223-63012.1-s	√
CTI12_AA434700_rna44604					√
CTI12_AA151760_PKPP01001155.1:25089-35191.1-r	√	√
CTI12_AA430950_rna44716					√
CTI12_AA145770_PKPP01001073.1:10574-15240.8-s	√	√
CTI12_AA485680_PKPP01009113.1:55059-60163.2-s	√	√
CTI12_AA364640_rna37418					√
CTI12_AA234920_PKPP01002267.1:103517-108553.2-r			√
CTI12_AA376850_rna42685					√
CTI12_AA192720_PKPP01001677.1:160435-163302.1-l	√
CTI12_AA097170_PKPP01001029.1:40243-44110.1-s	√
CTI12_AA148340_PKPP01001101.1:59115-68652.8-s	√
CTI12_AA220060_PKPP01002315.1:47694-54154.1-r	√
CTI12_AA237880_PKPP01002333.1:84354-87786.10-l	√		√
CTI12_AA357390_rna36674					√
CTI12_AA097170_PKPP01001029.1:40243-44110.1-f	√
CTI12_AA168520_rna16572				√
CTI12_AA168520_rna16573					√
CTI12_AA140160_PKPP01003612.1:176482-186489.1-f	√
CTI12_AA074640_PKPP01000413.1:98630-111233.1-r				√
CTI12_AA245130_PKPP01004064.1:97088-103863.1-f					√
CTI12_AA179320_PKPP01001464.1:154152-158426.1-r	√
CTI12_AA225600_rna22418				√
CTI12_AA043610_PKPP01000340.1:102103-104688.10-s		√
CTI12_AA011910_PKPP01000033.1:123582-128045.1-l	√
CTI12_AA076110_rna6897		√
CTI12_AA460140_PKPP01008097.1:58675-64756.32-s	√
CTI12_AA262950_PKPP01002781.1:137773-141184.21-s			√
CTI12_AA370340_PKPP01005654.1:19292-32311.1-f		√		√
CTI12_AA024150_PKPP01000091.1:88131-113093.3-s	√
CTI12_AA069680_PKPP01001776.1:211801-213644.1-s	√
CTI12_AA254010_rna25551		√
CTI12_AA269470_PKPP01002891.1:37800-43800.3-s	√
CTI12_AA230250_rna22848			√
CTI12_AA376510_PKPP01005189.1:14825-40622.1-s	√
CTI12_AA323900_rna32828					√
CTI12_AA294420_rna30009		√
CTI12_AA084100_PKPP01000503.1:198326-206393.1-l	√
CTI12_AA114210_PKPP01001685.1:10574-21576.2-l	√
CTI12_AA291600_PKPP01003302.1:79249-81096.1-f	√
CTI12_AA441830_PKPP01007285.1:58755-71325.61-s	√	√
CTI12_AA332540_PKPP01005823.1:66266-69080.1-s			√
CTI12_AA326220_rna33196					√
CTI12_AA323000_PKPP01003968.1:79013-84540.1-s	√
CTI12_AA136680_PKPP01000984.1:8546-29130.4-s				√
CTI12_AA393390_rna42528		√	√
CTI12_AA332540_PKPP01005823.1:66266-69080.1-f	√		√
CTI12_AA066090_PKPP01000876.1:167352-172278.3-r	√
CTI12_AA061790_PKPP01001346.1:203980-206447.1-s	√
CTI12_AA043650_rna5872				√
CTI12_AA548700_PKPP01012684.1:9757-11515.1-f	√
CTI12_AA021750_PKPP01000074.1:346569-353330.6-s	√
CTI12_AA446340_PKPP01007464.1:18389-28967.1-f	√
CTI12_AA284980_PKPP01003498.1:90626-96146.2-r	√
CTI12_AA229460_PKPP01002214.1:23829-33438.2-l		√
CTI12_AA494370_PKPP01009653.1:28455-30082.1-l	√
CTI12_AA471190_PKPP01008460.1:37199-41120.1-f	√
CTI12_AA034620_PKPP01000733.1:89239-92742.1-r	√
CTI12_AA625130_PKPP01025464.1:2979-6666.1-l	√
CTI12_AA182430_PKPP01005007.1:34448-39671.2-f					√
CTI12_AA317270_PKPP01004104.1:56482-64515.3-l	√
CTI12_AA426780_PKPP01006673.1:58751-62815.26-s	√
CTI12_AA122740_PKPP01000836.1:145170-148849.1-r	√
CTI12_AA530110_PKPP01011505.1:446-6087.2-r					√
CTI12_AA325880_PKPP01004043.1:24974-33768.3-r		√
CTI12_AA611630_PKPP01020435.1:8175-16064.27-s	√
CTI12_AA625130_PKPP01025464.1:2979-6666.1-s	√
CTI12_AA586000_PKPP01016328.1:22453-26118.1-r	√
CTI12_AA346470_rna35502				√
CTI12_AA346470_rna35503				√
CTI12_AA529730_rna55880				√
CTI12_AA337130_PKPP01004347.1:66773-68813.1-s	√
CTI12_AA000470_PKPP01000001.1:99889-105381.1-f				√
CTI12_AA265730_rna26912					√
CTI12_AA288150_PKPP01003161.1:54997-59109.13-s	√	√
CTI12_AA349800_PKPP01004946.1:68889-73566.3-s	√	√	√
CTI12_AA149530_rna14475		√
CTI12_AA078250_PKPP01000449.1:247246-249401.1-s	√
CTI12_AA419030_PKPP01007383.1:60836-71026.6-f	√
CTI12_AA194940_rna36687					√
CTI12_AA377120_PKPP01005241.1:44452-49235.88-f					√
CTI12_AA152330_PKPP01001182.1:130057-137789.226-s	√
CTI12_AA034020_rna2971					√
CTI12_AA251640_PKPP01002545.1:135271-138669.1-s	√
CTI12_AA131410_PKPP01001331.1:33543-38686.2-f	√
CTI12_AA551470_PKPP01013040.1:13305-16180.4-s	√
CTI12_AA380300_rna39062					√
CTI12_AA397690_rna40920					√
CTI12_AA251640_PKPP01002545.1:135271-138669.1-f	√
CTI12_AA120910_PKPP01003146.1:171573-190427.39-r	√
CTI12_AA388470_PKPP01005535.1:25091-36027.1-f					√
CTI12_AA028900_rna2473					√
CTI12_AA570250_PKPP01014662.1:12308-14428.2-s	√
CTI12_AA608300_rna64165		√
CTI12_AA580690_PKPP01017409.1:5263-26720.16-f					√
CTI12_AA428090_PKPP01006741.1:55164-58242.5-s	√
CTI12_AA227230_PKPP01002163.1:75870-82176.13-f	√	√
CTI12_AA128890_PKPP01000907.1:71011-73417.1-l	√
CTI12_AA060300_PKPP01000327.1:40237-43793.1-l	√
CTI12_AA541620_PKPP01012209.1:24814-32567.12-s		√		√
CTI12_AA094650_PKPP01000601.1:148360-151180.1-r					√
CTI12_AA091040_rna8495				√
CTI12_AA310790_PKPP01003679.1:92153-99392.1-s			√
CTI12_AA288450_PKPP01003231.1:57452-62266.2-s	√
CTI12_AA226630_PKPP01002146.1:152896-157497.1-s	√
CTI12_AA508220_PKPP01010285.1:4087-9098.1-f	√
CTI12_AA184140_PKPP01001568.1:36309-43218.162-s	√
CTI12_AA332970_PKPP01004152.1:71731-75592.47-s	√
CTI12_AA445650_PKPP01007442.1:57280-62679.1-s	√
CTI12_AA331250_PKPP01004188.1:67213-70873.1-r			√
CTI12_AA459960_PKPP01008023.1:48456-55228.1-s	√
CTI12_AA062250_rna5442		√
CTI12_AA091510_PKPP01000549.1:212399-216113.3-s					√
CTI12_AA495400_PKPP01009503.1:323-14274.2-l	√
CTI12_AA092890_PKPP01000561.1:184378-190662.4-s	√
CTI12_AA595880_PKPP01017565.1:9796-13685.2-f	√
CTI12_AA399520_rna52037		√
CTI12_AA303650_PKPP01003531.1:44252-51911.43-s	√
CTI12_AA386320_PKPP01005487.1:60605-69916.5-s	√			√
CTI12_AA154250_rna66740				√
CTI12_AA242870_PKPP01002412.1:53985-58291.183-s					√
CTI12_AA576660_PKPP01015159.1:5396-8215.5-s	√
CTI12_AA190260_PKPP01001636.1:138088-141336.1-f	√
CTI12_AA222840_rna48030					√
CTI12_AA309370_PKPP01003668.1:26862-37797.246-s	√			√
CTI12_AA416420_PKPP01006468.1:40439-46051.1-f			√
CTI12_AA353740_PKPP01004645.1:44193-47990.90-r	√
CTI12_AA003770_rna198					√
CTI12_AA370170_PKPP01005049.1:84165-94064.3-l	√
CTI12_AA099700_PKPP01000618.1:72430-76712.4-s	√
CTI12_AA027810_rna3388					√
CTI12_AA103560_rna9793			√	√
CTI12_AA324830_PKPP01004040.1:101594-107076.69-r	√			√
CTI12_AA458430_PKPP01007930.1:54977-61514.1-s	√
CTI12_AA521880_PKPP01011346.1:18710-20459.10-s	√
CTI12_AA543500_PKPP01012326.1:28315-32914.1-r	√
CTI12_AA221410_PKPP01002109.1:86468-89720.6-s	√
CTI12_AA470680_PKPP01008433.1:492-8115.1-f	√
CTI12_AA455350_rna47369					√
CTI12_AA418400_PKPP01006420.1:26509-36625.9-f		√
CTI12_AA040320_PKPP01000182.1:87357-89265.1-r	√
CTI12_AA167250_PKPP01001368.1:39156-42431.1-f				√
CTI12_AA443300_PKPP01008289.1:55510-63328.2-s	√
CTI12_AA255980_rna26065					√
CTI12_AA004080_rna232	√	√
CTI12_AA004080_rna233	√	√
CTI12_AA039190_rna3859					√
CTI12_AA087830_PKPP01000535.1:155814-165543.1-s	√
CTI12_AA329480_PKPP01004039.1:40819-49769.40-f	√			√
CTI12_AA585210_PKPP01016085.1:18104-21692.1-l	√
CTI12_AA014080_PKPP01000117.1:370587-377041.1-r	√
CTI12_AA339010_PKPP01004269.1:75562-81034.1-s					√
CTI12_AA443300_PKPP01008289.1:55510-63328.2-f		√
CTI12_AA435990_rna45344					√
CTI12_AA411710_PKPP01006302.1:57346-60303.1-f	√
CTI12_AA055370_PKPP01000281.1:253982-263816.1-s	√
CTI12_AA244810_PKPP01002442.1:35176-58279.21-r					√
CTI12_AA349790_PKPP01004946.1:30377-35870.5-r	√
CTI12_AA348570_PKPP01004522.1:90155-91419.1-r					√
CTI12_AA375680_rna38572				√
CTI12_AA375680_rna38574				√
CTI12_AA587730_PKPP01016426.1:12646-20800.60-f	√	√
CTI12_AA281010_PKPP01003356.1:46541-52779.6-s	√	√
CTI12_AA021990_PKPP01000079.1:32624-40225.11-s	√	√		√
CTI12_AA048010_PKPP01000225.1:30568-37421.192-s	√
CTI12_AA481590_PKPP01009065.1:16765-19421.22-s	√		√
CTI12_AA274380_PKPP01002976.1:83400-90875.4-r	√			√
CTI12_AA034130_PKPP01000579.1:155296-158830.13-s					√
CTI12_AA312530_PKPP01003713.1:106985-111441.1-s	√
CTI12_AA413590_PKPP01006352.1:25854-30698.5-s	√			√
CTI12_AA617000_PKPP01021961.1:1052-3976.1-f	√
CTI12_AA330520_PKPP01004319.1:49765-54036.1-l	√
CTI12_AA448960_rna52575				√
CTI12_AA448960_rna52577				√
CTI12_AA448960_rna52576					√
CTI12_AA253440_PKPP01010573.1:33734-36515.1-r	√
CTI12_AA575160_PKPP01014971.1:1744-6648.44-r					√
CTI12_AA210060_rna33565					√
CTI12_AA325060_rna33157					√
CTI12_AA015170_PKPP01000052.1:168861-174011.1-r	√
CTI12_AA074100_rna6791					√
CTI12_AA026680_PKPP01000107.1:110007-112886.38-r	√
CTI12_AA607790_PKPP01019675.1:11629-15714.2-f	√
CTI12_AA602960_PKPP01018726.1:8520-13189.1-f					√
CTI12_AA445610_PKPP01007442.1:17469-19207.1-s		√
CTI12_AA475770_rna50152					√
CTI12_AA458090_PKPP01008041.1:31211-40357.2-s	√
CTI12_AA081920_PKPP01000481.1:172308-175378.1-f	√
CTI12_AA147860_PKPP01001109.1:188535-190110.1-r	√
CTI12_AA315470_PKPP01003784.1:27853-32938.7-s	√
CTI12_AA131350_rna12505					√
CTI12_AA627590_rna66194					√
CTI12_AA435300_PKPP01007043.1:40705-44786.2-f					√
CTI12_AA257640_PKPP01002673.1:130194-134287.1-r		√
CTI12_AA329030_PKPP01008732.1:75400-88735.16-s		√
CTI12_AA507200_PKPP01010218.1:51162-53491.1-s	√
CTI12_AA433000_PKPP01006970.1:14096-29093.2-f	√
CTI12_AA041510_PKPP01000608.1:129379-133529.2-s	√
CTI12_AA353500_rna36288					√
CTI12_AA437760_rna45529		√
CTI12_AA057270_PKPP01000299.1:17802-23094.4-s	√
CTI12_AA195660_PKPP01001766.1:16679-19409.2-s	√
CTI12_AA334010_PKPP01004182.1:16022-30572.78-s					√
CTI12_AA156740_PKPP01001243.1:125401-130162.1-f	√
CTI12_AA153800_PKPP01001168.1:134048-139997.2-s	√
CTI12_AA511050_PKPP01010386.1:44165-48726.1-s					√
CTI12_AA422110_PKPP01006987.1:39577-44247.2-f		√
CTI12_AA356870_rna36616					√
CTI12_AA250650_PKPP01002546.1:98106-101403.11-s	√
CTI12_AA156190_PKPP01001193.1:137808-146780.8-l		√
CTI12_AA164100_rna16242		√		√
CTI12_AA259080_PKPP01002674.1:109221-118240.15-s	√
CTI12_AA169480_rna16512					√
CTI12_AA341000_PKPP01004321.1:74886-83450.1-l		√
CTI12_AA084810_PKPP01000769.1:186221-191331.2-s					√
CTI12_AA435600_PKPP01007050.1:12779-24405.31-s					√
CTI12_AA194560_PKPP01001689.1:113368-122482.20-s	√
CTI12_AA180100_rna17578		√	√
CTI12_AA367470_rna39373					√
CTI12_AA464240_rna48575					√
CTI12_AA270210_PKPP01002912.1:93451-100372.3-f					√
CTI12_AA402480_PKPP01008036.1:16167-20565.2-s	√
CTI12_AA250890_PKPP01002559.1:69166-74264.23-s	√
[truncated: 9,834 more rows]
