# Supplementary material for: Genome-Wide Analysis of Light-Regulated Alternative Splicing in Artemisia annua L
Source: Front Plant Sci. 2021 Sep 29;12:733505. doi: 10.3389/fpls.2021.733505 (PMC8511310; doi:10.3389/fpls.2021.733505)
Supplement: Supplementary Table 4 — The expression level of a total of 11,832 alternative splicing isoforms involved in the A. annua. [file Table_4.XLSX]

## Sheet: Sheet1
Table S4. The expression level of a total of 11832 alternative splicing isoforms involved in the Artemisia annua.
Sample	B1	B2	B3	D1	D2	D3	FR1	FR2	FR3	R1	R2	R3	WL1	WL2	WL3
CTI12_AA000540_rna14	0.267585	0.396753	0.688146	0.557873	0.438048	0.430277	0.729287	0.840551	1.36541	0.415678	0.422218	1.17905	0.0889031	0.700898	0.107347
CTI12_AA000600_rna20	7.36615	7.94387	9.0036	40.6004	40.011	47.5557	27.7299	22.3816	25.8193	8.58005	8.9554	10.5863	16.384	13.4264	15.6411
CTI12_AA000650_rna26	5.94048	5.83719	6.77111	10.9363	10.5538	11.7937	10.5287	10.5369	10.12	7.58459	6.9695	6.86483	7.69574	7.20521	8.10024
CTI12_AA001470_rna45	0	0.105821	0.152655	0	0	0	0	0	0	0	0	0	0	0	0
CTI12_AA001510_rna49	30.3785	27.0155	31.7925	8.95653	8.25991	8.69856	10.5127	8.48974	9.0368	26.3374	28.7916	31.5107	4.6952	6.61891	5.09818
CTI12_AA001750_rna75	0.297717	0.280961	0.304458	0.26066	0.297106	0.0775763	0.377334	0.280929	0.15393	0.53771	0.280514	0.402648	0.459793	0.486939	0.160959
CTI12_AA001880_rna88	0.652797	1.01036	0.801046	0.131863	0.583648	0.650497	1.02582	0.687291	0.28406	1.31346	1.24682	0.796181	0.786792	0.0666997	0.225589
CTI12_AA002570_rna109	21.0432	20.7895	19.779	9.94308	9.97553	9.69106	14.5414	14.2844	14.1123	20.8902	20.3406	22.9689	18.9448	15.7415	17.7795
CTI12_AA002630_rna115	0	0.140498	0	0	0	0	0	0	0.154553	0.197327	0	0	0	0	0
CTI12_AA002630_rna116	13.7724	12.8088	12.7473	16.9807	16.928	18.2084	17.9299	18.1611	20.0984	15.3224	14.0896	14.1526	14.1462	12.6552	14.3277
CTI12_AA003420_rna161	7.68296	7.9714	7.95758	16.5004	15.7112	18.0701	15.3837	17.6102	15.5648	12.765	12.8458	12.5355	15.4188	15.6259	15.4054
CTI12_AA003440_rna164	0	0	0	0	0	0	0	0	0	0	0	0	0	0	0
CTI12_AA003770_rna198	24.0057	22.1075	23.865	86.1944	81.3288	84.4438	61.6744	61.5164	65.1658	25.6803	27.004	24.3157	24.933	23.6644	24.8643
CTI12_AA003850_rna208	7.31951	6.67272	6.73124	7.59046	6.81445	7.15604	10.7853	9.80472	10.509	7.69192	7.25429	7.19671	12.9101	14.0425	11.81
CTI12_AA004030_rna226	2.3094	2.2202	2.65678	1.89543	1.85503	2.48872	2.9005	3.22818	2.36569	3.92548	2.95007	3.29773	4.01632	4.79955	4.00258
CTI12_AA004080_rna232	1.77559	0	1.7085	1.97811	0.740577	2.5233	0.588186	0.866779	1.6046	1.56127	2.5903	1.73744	1.42085	1.55165	0.852997
CTI12_AA004080_rna233	5.53206	6.63783	6.35183	6.4587	8.32909	5.68681	6.96543	6.22528	8.0057	7.89578	5.29861	5.41269	6.22955	6.11813	6.93567
CTI12_AA004090_rna235	20.7329	19.1744	18.8299	3.86738	3.23938	5.06406	4.85843	3.89801	4.35749	11.1995	7.76028	7.67869	4.28135	6.48843	4.8308
CTI12_AA004100_rna237	5.08026	5.01746	6.15504	0	0	0.0901568	0.282941	0.401514	0.42921	3.79957	3.50831	3.33538	3.53043	2.78424	2.88873
CTI12_AA002070_rna260	16.2301	16.5151	17.8882	13.1792	12.1911	11.968	25.8278	26.5383	26.729	14.5277	11.4713	16.1403	24.8171	21.6981	23.1014
CTI12_AA002120_rna266	6.35369	6.20657	6.16063	5.87368	5.23687	3.74278	5.47578	7.22194	7.5307	4.45201	3.93015	4.24362	7.18145	8.00244	6.06836
CTI12_AA002200_rna275	0.206837	0.167961	0.248692	6.05835e-09	0.0818725	0.0532759	0.0581728	0.203419	0.129123	0.190711	0.0887666	0	0	0.23207	0.211181
CTI12_AA002220_rna278	2.2342	1.44974	1.33417	2.74817	1.77517	3.1013	1.25118	0.926748	3.14954	1.7391	2.68371	1.87913	0.810804	1.00164	1.78369
CTI12_AA005100_rna332	1.55266	2.04805	1.48807	2.05769	4.28834	1.47599	4.3154	3.28318	3.55451	2.09117	2.36261	1.95383	2.09595	1.6565	1.88649
CTI12_AA005700_rna357	0.894236	0.782109	0.959707	1.75062	1.90294	1.45835	1.8954	1.53188	1.67544	1.26814	1.59201	1.34005	3.71132	3.34382	2.85641
CTI12_AA006270_rna397	9.6962	10.1594	10.1314	11.087	11.8448	11.5525	11.7423	12.7724	11.1752	13.5123	13.5166	14.1554	7.24527	8.7312	7.94761
CTI12_AA006290_rna400	1.77388	2.04035	2.17163	5.74462	5.79798	5.94778	9.21839	7.44387	9.41636	3.27696	2.87057	3.61632	11.0934	13.2818	11.4978
CTI12_AA006290_rna401	0	0	0	0	0	0	0	0.110641	0	0.116789	0.29137	0.125566	0	0.422266	0.262157
CTI12_AA006290_rna402	1.8336	1.11767	1.2088	2.72721	2.67953	2.42585	5.03059	3.77225	4.66266	1.84334	1.76039	1.8048	5.46205	5.77575	5.7339
CTI12_AA005970_rna431	0	0.13712	0	0	0	0	0	0	0.1566	0.677953	0	0.769276	0.168828	0	0.214457
CTI12_AA006040_rna438	16.2621	15.7071	15.7533	54.8595	55.0567	58.6805	64.0976	59.0148	64.2311	20.4464	21.9663	18.64	37.0744	38.7711	34.0204
CTI12_AA002790_rna450	18.6329	16.5526	16.4796	10.5696	12.4164	11.2157	12.5843	12.5225	12.4966	18.9206	19.919	20.3917	14.0929	15.8466	15.1593
CTI12_AA002890_rna462	47.111	49.4198	51.2509	14.1374	14.1995	12.6825	25.062	24.2685	26.2996	49.7512	47.5084	53.266	39.6799	36.8784	40.428
CTI12_AA002930_rna466	3.64537	3.94312	3.46178	4.34162	4.67729	3.73816	3.57504	3.14586	4.19924	4.55223	4.30093	4.31561	3.35014	3.09635	2.24131
CTI12_AA007420_rna484	0	0.943566	0.621587	0	1.24719	0.439313	0.410367	0	0	0.529499	1.05779	0	0.377074	1.98611	0.411726
CTI12_AA008060_rna517	0	0	0	0	0	0	0	0	0	0	0	0	0	0	0
CTI12_AA008230_rna535	9.66965	9.54116	9.07474	9.38502	7.10217	7.83872	6.19133	7.02127	7.04333	7.49379	11.9436	7.17159	6.58872	8.62371	6.33482
CTI12_AA008940_rna546	19.3679	18.2088	17.2801	37.7177	40.1061	38.7271	27.1876	28.726	33.3843	16.8543	17.0368	15.5966	26.4077	28.6729	26.3438
CTI12_AA009030_rna556	79.5083	73.4498	82.1501	38.9461	35.2159	34.0687	47.1013	48.7558	50.1378	38.0883	40.7416	38.7723	21.6961	19.0731	21.4342
CTI12_AA000830_rna587	0	0	0	0.272067	0.388043	0.615477	0	0.202726	0.0345834	0	0	0	0.158402	0	0.0967668
CTI12_AA001140_rna619	0.284573	0	0	0.50544	0.445827	0.349612	0.812992	0.365159	0.444188	0	0.324636	0	0.721009	0	0.592186
CTI12_AA009800_rna631	0.517181	1.51127	0.290599	0.611354	0	0.299355	0.242261	0.53066	1.03457	1.63467	0.652199	1.00323	0.265971	1.06397	0.294635
CTI12_AA009820_rna634	0.244731	0.235616	0.236765	2.42012	1.57688	2.80562	0.869701	1.06601	0.413025	0.532832	0.645839	0.470377	1.78786	1.62165	1.3839
CTI12_AA010210_rna673	2.13843	1.99377	2.64282	2.01084	2.53095	2.0021	1.88713	2.4952	1.54178	2.44747	1.64683	0.699727	1.21429	1.25091	2.62005
CTI12_AA010250_rna678	21.344	22.9907	18.3367	13.7315	13.6663	13.5212	15.5085	16.8834	14.6548	12.8777	13.7466	15.8366	11.39	11.3689	12.4622
CTI12_AA010360_rna690	26.6842	27.9674	26.7088	29.8106	23.5082	24.874	24.0445	23.3277	26.4716	33.1804	28.9593	28.4981	13.387	9.85515	10.4127
CTI12_AA010580_rna725	0.306902	0.40414	0.72278	11.5969	12.4959	9.96141	6.64359	4.05414	5.38406	4.62018	3.28205	2.017	4.39215	4.39765	4.98356
CTI12_AA010610_rna729	1.07262	1.79282	1.66758	0	0.301409	0.123696	0.367436	0.251394	0.527551	1.42136	1.25015	1.13399	5.51491	3.92727	4.35123
CTI12_AA010620_rna732	0	0	0	0.869491	0	0	0	0	0	0.8888	0	0	0	0	0
CTI12_AA011130_rna752	0.461634	0.261319	0.447033	0.594065	0.69806	1.04176	2.32019	3.20832	2.70012	0.611882	1.054	0.811365	7.44401	7.11327	8.10388
CTI12_AA011140_rna755	0.224303	0.308997	0.207107	0.249973	0	0.0690312	0.122242	0	0.159457	0.300691	0.289367	0.244208	0.207124	0.523356	0.819725
CTI12_AA009380_rna773	5.53287	5.58008	6.01023	2.50524	3.549	4.10914	3.61114	2.19926	4.06441	8.22577	7.74256	7.66686	3.28329	1.93515	2.94006
CTI12_AA009380_rna774	24.4257	23.5668	21.7748	22.4983	21.6163	20.9886	17.7247	18.8643	16.4663	30.5909	27.5592	29.9245	16.7761	17.7053	19.0381
CTI12_AA010990_rna784	0	0	0.140329	0	0	0	0	0	0	0	0.262491	0	0	0	0
CTI12_AA011910_rna797	40.0316	37.0995	41.32	68.7245	64.5918	62.8616	58.0529	57.7863	61.4867	40.9315	42.457	42.9752	42.4948	43.8612	45.6388
CTI12_AA011940_rna801	0	0	0	0.335959	0	0	0.0790311	0	0	0.138572	0.128833	0.262304	0	0.0900505	0.0745773
CTI12_AA012020_rna810	0	0	0.0287026	0.922695	0	0	0	0.671572	0	0	0	0	0.397673	0	0
CTI12_AA012020_rna809	15.7932	18.4339	15.9012	6.29073	4.52566	5.67699	10.8093	9.30284	11.0553	8.7209	8.89208	6.80367	14.2838	14.077	14.3004
CTI12_AA012030_rna812	27.4384	25.8955	25.1917	29.0191	25.8566	27.8529	27.6681	28.9929	28.6991	23.8336	24.4963	25.1109	21.5125	21.3043	20.9257
CTI12_AA012370_rna829	39.7371	40.7785	39.578	7.62257	9.67884	7.83966	17.722	18.2245	19.2112	19.7299	21.4188	22.1869	26.0848	25.3572	25.4017
CTI12_AA012390_rna832	2.85138	2.2862	3.28551	5.95015	4.93622	6.31461	6.7564	6.46584	6.51596	5.03397	4.27511	4.41688	6.09197	5.28048	5.44658
CTI12_AA012540_rna849	0	0	0	0	0	0	0	0	0	0	0	0	0	0	0
CTI12_AA012540_rna848	1.2453	0.477972	1.21759	0.363125	0.119746	0.133058	0.104002	0.273948	0.430602	0.921224	0.832281	1.29613	1.15697	1.98697	1.60018
CTI12_AA013240_rna879	45.7801	46.4818	43.9924	13.5058	11.4701	15.0673	14.5358	18.6371	17.2971	54.6962	49.2306	51.7398	12.6908	11.6833	14.5417
CTI12_AA013240_rna880	10.3209	9.65645	10.8054	3.5654	6.37287	3.51768	8.36008	6.57219	8.60694	4.42775	10.3958	5.49221	4.23126	7.22238	2.96858
CTI12_AA008310_rna894	4.80524	8.27162	5.73859	1.12855	0	0.637026	3.15091	2.60336	2.73509	1.6216	1.67174	2.80311	7.30129	6.66796	5.49607
CTI12_AA008430_rna907	0	0.154414	0	0.20365	0	0.169184	0	0	0	0.372493	0.188225	0.566417	0.387735	0	0.582903
CTI12_AA008430_rna908	0.144802	0.0671694	0.479115	1.10044	0	0.596553	1.09303	0.87112	0.514534	1.24502	0.983375	2.13718	0.858661	0.723015	0.986959
CTI12_AA013640_rna970	3.93837	4.43887	4.23989	3.75643	3.09663	3.46077	3.64479	4.72417	4.03984	5.24367	5.3224	4.86627	3.40782	2.48918	2.59287
CTI12_AA013650_rna972	3.14327	2.20216	2.74679	3.77154	4.04673	2.51301	2.72395	3.17538	3.51332	6.04398	6.08681	5.8676	1.53893	1.12264	1.6498
CTI12_AA013710_rna979	1.70783	1.11878	1.92959	0	0.0990828	0	0.101897	0.096798	0.137357	1.16217	0.615135	0.759318	2.5842	3.94515	2.43955
CTI12_AA013720_rna980	5.81423	4.94257	4.57837	3.32868	3.69217	3.14891	3.01209	4.9721	4.37495	6.60112	6.22154	5.12612	5.79651	6.46101	6.58342
CTI12_AA013870_rna997	0.382672	0.312707	0.640968	0.64246	0.401357	0.497605	0.921384	1.09071	0.820886	0.452702	1.06442	1.03557	2.85305	2.43678	2.79727
CTI12_AA014280_rna1021	60.72	58.3125	61.2112	8.20116	6.89502	8.89286	6.55829	11.0302	9.98491	27.1052	31.5956	28.7396	10.1071	7.56599	7.77728
CTI12_AA007030_rna1032	20.1602	20.5273	18.2921	20.2953	18.1304	14.6541	17.852	21.8483	20.2966	20.4674	19.1584	19.3004	29.9019	27.6177	26.3761
CTI12_AA007090_rna1039	0	0	0	0	0	0.123831	0	0	0	0	0	0	0	0	0
CTI12_AA007090_rna1040	0.204312	0.533896	0.81135	0.521866	0.603227	1.11389	0.932752	0.60651	0.951311	1.59578	1.55531	1.09595	0.601106	0	0.357325
CTI12_AA007110_rna1044	0.264375	0	0.468362	0	0	0	0	0	0	0.259846	0	0	0.196664	0	0
CTI12_AA004790_rna1045	51.7921	50.9728	53.1308	23.5186	22.3051	24.2226	34.2384	31.4373	29.8226	24.1635	26.4437	28.5656	23.9954	26.8742	25.4388
CTI12_AA004810_rna1049	1.89465	1.75738	2.11601	15.1665	15.623	13.8301	6.9085	7.55608	9.34436	8.57025	9.38871	8.58923	4.66315	4.41448	4.68056
CTI12_AA004830_rna1052	12.3526	11.3106	13.2967	17.0387	16.3281	16.2953	9.24758	8.722	9.90784	12.32	13.8952	11.756	11.8338	13.7951	14.0808
CTI12_AA004830_rna1053	7.77432	5.69701	6.16066	4.6273	5.06605	3.87917	4.78772	5.91069	4.2497	9.36112	5.19178	9.56075	8.2019	7.71281	5.90739
CTI12_AA011750_rna1129	97.631	84.4545	94.8795	42.3763	36.9121	41.6522	54.2685	56.5917	55.1222	50.6176	48.155	44.6431	41.37	39.7864	40.9417
CTI12_AA011780_rna1132	47.8209	47.395	50.9312	17.8193	21.4913	21.122	29.7463	29.0093	30.912	20.8318	21.6293	21.5878	18.9584	19.5363	20.2975
CTI12_AA008560_rna1152	9.46991	9.63666	9.12781	4.83806	5.16557	5.73981	7.77561	6.78972	6.08307	10.162	9.99822	9.28233	6.16225	6.24986	5.08702
CTI12_AA008560_rna1153	0	0	0	0	0	0	0	0	0	0.294317	0	0	0	0	0
CTI12_AA014730_rna1168	21.6663	24.2422	20.2619	15.6281	13.7604	13.6377	15.7513	17.046	16.8786	18.9488	18.2053	18.4383	20.0789	16.7109	15.2688
CTI12_AA014870_rna1183	4.27867	3.64579	6.24106	7.31276	6.42798	7.54033	10.1928	7.4461	10.0703	7.16047	7.93723	7.53708	4.66299	2.75004	4.56464
CTI12_AA015160_rna1214	0.0722332	0.177395	0.192658	4.34317	5.01453	4.1819	3.42333	3.47898	3.06089	0.492049	0.592348	0.581447	8.18554	7.66161	8.6867
CTI12_AA015230_rna1222	53.8418	47.8977	50.9853	129.378	118.631	125.071	117.617	113.734	127.361	65.3493	66.064	66.0107	31.5284	31.8151	36.501
CTI12_AA015290_rna1228	0.706889	0.204155	0.325392	0.172122	0.237218	0.270532	0.787828	0.381177	0.513998	0.778961	0.616272	0.707045	0.903397	0.846696	1.14298
CTI12_AA015650_rna1242	1.21403	1.81942	2.77973	1.38911	1.0252	1.93676	0.929959	1.31746	0.54021	3.77274	3.07185	3.41536	2.22622	1.15505	2.73279
CTI12_AA015650_rna1244	0	0	0	0.00563025	0	0	0	0	0	0	0	0	0	0	0
CTI12_AA015700_rna1250	3.87063	7.40669e-05	4.29441	0.332144	0.288859	0.37475	1.57097	0.794429	1.47757	1.57564	1.72313	1.33292	7.30339	9.23013	10.2428
CTI12_AA015540_rna1290	12.4495	12.8828	11.1434	7.49833	9.7851	8.9456	6.98602	7.63482	8.02049	8.99209	7.55597	8.04243	11.1697	10.1128	11.4023
CTI12_AA015550_rna1291	5.08104	4.95609	4.89433	6.19492	4.93316	5.24049	6.1997	5.55175	6.21903	4.65106	5.60782	3.92432	3.31095	2.97268	2.64644
CTI12_AA001280_rna1298	0.125552	0	0.12612	0.171321	0	0	0.180994	0	0.306693	0.290828	0.170554	0	0.192837	0.184142	0
CTI12_AA001360_rna1307	29.9369	29.5315	27.9462	13.2056	15.3992	15.298	20.5594	20.5938	24.1268	11.6879	13.2918	11.4323	32.9123	30.634	31.6048
CTI12_AA001370_rna1309	0.233152	0.285433	0.548003	0	1.53502	0.543491	0.174544	0.166119	0.70737	0.3635	0.776029	0.240394	0	0	0
CTI12_AA016320_rna1330	0	0	0	0	0	0	0	0	0	0	0	0	0	0	0.243634
CTI12_AA017010_rna1358	0	0	0	0	0.000484728	0	2.00416e-05	0	2.34539e-05	0	0	0.452537	0	0	0
CTI12_AA015820_rna1385	0.0684951	0	0	0	0	0	0.188342	0.0942856	0.0792116	0	0	0.0706469	0	0.18232	0.199982
CTI12_AA018310_rna1428	0.746234	1.06684	0.340522	0.388146	0	0	0	0.357113	1.54365	0	1.94616	0.559171	0.606774	1.34542	0
CTI12_AA017730_rna1461	22.0783	21.9443	21.2301	42.2918	41.9304	40.9054	35.7804	36.7548	34.3681	17.8144	17.9422	18.9142	49.9801	49.609	47.9019
CTI12_AA017780_rna1468	0.453231	0.530436	0.660312	1.68256	1.96178	1.16649	0.728859	1.65611	1.24066	0.322444	0.61981	0.498837	0.743599	0.578687	0.440597
CTI12_AA018660_rna1479	2.52127	2.55435	3.66592	0.935214	0.718313	1.22604	1.32399	0.980257	1.86074	1.78773	2.77892	2.35267	1.68432	1.29628	2.27262
CTI12_AA018600_rna1500	1.49201	1.26479	1.26706	0.405111	0.506777	0.553483	0.714818	0.724093	0.805677	0.960447	0.965763	0.803985	0.957714	0.915531	1.22271
CTI12_AA018600_rna1502	0	0	0	0	0	0	0	0	0	0	0	0	0	0	0
CTI12_AA019310_rna1521	4.81279	2.06171	2.15412	1.46675	0.117747	0.312523	0.743285	1.53247	0.371839	7.58185	4.34722	3.84357	2.28251	3.40583	1.91778
CTI12_AA019340_rna1526	0.736379	0.958682	1.33257	0.445018	0.962733	0.786645	0.745862	0.552845	0.706319	1.36676	1.34098	1.53678	1.03967	1.11943	1.00971
CTI12_AA019340_rna1525	2.48572	2.64055	2.82001	0.000108017	0.466125	0.397118	0.00159056	0.210404	0.0181135	0.0029088	1.79343	0.670147	3.83254	0.937428	0.0270112
CTI12_AA019340_rna1527	8.03583	8.37298	6.90943	5.54987	5.82964	5.21733	6.05366	6.08352	7.19344	11.3535	11.7041	10.4604	5.97841	9.07902	9.18996
CTI12_AA019340_rna1528	0	0	0	0	0	0	0	0	0.00106618	0.0131756	0	0.150755	0	4.72626e-09	0
CTI12_AA019750_rna1554	16.5633	19.6899	18.4543	15.6171	18.2582	13.4827	1.95472	9.40802	7.40396	16.8651	10.8666	17.0633	9.0959	18.2319	19.2424
CTI12_AA019950_rna1576	0.631626	0.711288	0.630877	0.313795	1.89832	0	1.09583	0.576851	3.32508	1.17438	1.40384	1.32228	6.03016	2.05223	3.07321
CTI12_AA020050_rna1589	2.03753	1.69239	1.23372	4.44957	4.40785	3.55417	3.68173	3.93036	3.34418	2.0105	1.86249	2.40285	2.08663	1.25957	1.99313
CTI12_AA020050_rna1588	0.197353	0.117922	0.249764	0	0.544	0.124709	0.294585	0	0.480533	0	0.547396	0	0	0	0.338153
CTI12_AA020050_rna1587	3.57368	3.63298	4.39199	7.61066	7.7647	7.55293	4.64212	5.79882	6.34053	6.25185	5.90224	5.45679	3.20621	3.15668	3.23626
CTI12_AA020220_rna1618	5.0031	5.44387	5.02847	3.24471	3.2014	2.9465	3.40899	3.8558	3.77964	9.42882	8.53261	9.1675	6.5361	4.97772	6.14035
CTI12_AA020220_rna1620	0.482666	0.369742	0.44621	0	0.130049	0	0	0.292634	0	0.204596	0.788231	0	0.693286	0.614331	0.388503
CTI12_AA020300_rna1628	140.935	137.6	143.284	38.6736	34.3902	37.0434	30.4662	32.7101	31.7674	125.411	123.565	122.841	32.4818	30.9342	27.989
CTI12_AA021210_rna1651	1.57814	1.98847	2.02611	1.19152	1.06118	1.84258	2.33319	2.82487	2.39057	2.18452	2.8785	3.19214	0.703939	2.54208	1.60592
CTI12_AA021690_rna1678	31.5738	27.7744	28.8809	22.1737	23.0695	22.6798	35.9357	36.1507	35.6158	24.7381	26.5693	25.342	27.5974	27.2801	27.1186
CTI12_AA021700_rna1681	5.01531	6.9708	6.64018	2.65693	2.1862	1.85898	7.03261	5.46977	7.31831	4.55323	4.46402	3.96381	14.5896	17.1447	11.7004
CTI12_AA020720_rna1691	14.3886	15.2021	15.1427	22.8197	22.7893	22.2949	17.4408	18.0724	17.9358	22.2435	23.2718	21.0615	13.6255	12.3139	12.7992
CTI12_AA020720_rna1692	0	0	0.575429	0	0	0	0	0	0	0	0	0	0	0	0
CTI12_AA020760_rna1697	0	0.351026	0	0.479293	0.684067	0	0	0.920798	0.918885	0.898195	0	0.594134	0.893786	0.638344	0.742883
CTI12_AA020760_rna1699	0.848335	9.42302e-06	5.61557e-05	0.520701	1.4119	4.07515	0.285856	0.765324	0.000154601	1.18218	0.244172	2.58477e-07	4.33336	0.855265	7.7189e-09
CTI12_AA000140_rna1740	13.1251	15.2671	14.3183	12.0686	11.873	11.4126	13.4893	12.991	14.2314	24.1	25.4442	24.7132	17.4169	20.0043	17.9463
CTI12_AA000200_rna1748	15.1516	12.0066	14.7365	11.5401	12.0527	11.264	9.52592	7.55822	9.93719	19.988	19.2709	19.9645	7.40408	5.77648	7.82233
CTI12_AA021990_rna1791	25.2572	22.8201	25.1919	21.5811	20.3168	22.7437	22.6087	22.7583	27.0081	22.8426	23.5545	21.6007	22.9045	26.7521	22.3465
CTI12_AA004260_rna1807	0.300315	0.699093	0.33941	0.502425	0.434495	0.121071	0.339191	0.727271	0	0.469198	0.852784	0.555658	1.27817	1.74584	0.920158
CTI12_AA004260_rna1808	1.20157	0.94511	1.16252	3.78467	3.74036	3.92137	4.89199	4.31454	5.87318	2.44378	0.632493	1.91366	3.46946	5.17213	4.36085
CTI12_AA004270_rna1809	0.487811	0.698276	0.561269	0.597185	1.09281	0.614777	1.23185	0.920404	0	0.86312	1.5839	1.70768	2.38707	1.40528	2.01962
CTI12_AA019180_rna1838	17.6195	17.0768	17.2816	4.21064	5.57694	4.84672	9.00417	7.49216	8.70066	22.7609	21.6293	21.6159	11.2741	10.956	11.2064
CTI12_AA019200_rna1841	26.3139	26.6917	26.1275	27.2451	28.1224	26.846	28.6989	26.2404	27.7388	36.5436	32.2373	34.5475	27.8822	25.0165	26.8591
CTI12_AA021400_rna1854	6.05917	6.27635	5.23271	3.43873	2.38807	2.77684	3.69682	3.956	4.183	7.08243	8.21392	8.76924	6.1346	6.01551	5.81634
CTI12_AA022900_rna1859	0.174566	0	0.322678	49.0033	44.8116	43.6172	11.3013	14.3335	13.9108	0.853234	0	0.865208	0	0	0.479672
CTI12_AA022930_rna1863	2.80733	4.91841	3.97574	0.00606066	2.54244	7.32954	4.93816	4.23049	5.77056e-07	0.0185056	2.9066	7.11626	0.195638	3.85027	3.79282
CTI12_AA023230_rna1876	27.4669	23.3102	24.8753	46.5429	44.8663	49.1513	49.083	53.5318	48.7165	15.7556	13.3184	15.5351	40.8396	44.1425	43.1095
CTI12_AA023270_rna1882	0	0	0	0	0	0	0	0	0	0	0	0	0	0	0
CTI12_AA023310_rna1887	11.1688	10.7563	13.0443	9.28647	7.56366	8.01041	10.1685	9.84091	10.5051	16.7657	16.9686	15.8601	12.4688	10.5189	12.8811
CTI12_AA023410_rna1898	1.27761	1.61164	1.39622	8.31356	7.14362	7.33766	5.64606	8.56069	7.00102	0.605567	1.16114	0.948754	3.26696	2.74931	3.94868
CTI12_AA024010_rna1943	3.38176	3.3919	2.37823	1.90818	2.11944	2.14745	5.95554	5.50096	6.08105	1.29804	1.09298	1.41849	5.30168	5.58573	3.58173
CTI12_AA024050_rna1948	3.13943	5.96959	1.92166	15.3683	16.4532	14.7907	8.21697	13.2517	14.1961	8.11161	2.21767	6.207	6.04059	6.94133	9.44723
CTI12_AA024460_rna1961	0	0	0	0	0	0	0.572245	0	0	0	0	0.436703	0	0	0
CTI12_AA024460_rna1960	0.199268	0.538569	1.26728	0.148471	0	0.265198	0	0.521734	0.104202	0.362611	0.113703	0.153581	0.13527	0.286854	0
CTI12_AA024570_rna1972	0	0.112972	0.117258	0	0.170157	0	0.084919	0	0	0.196744	0.0850021	0.197734	0.0647712	0	0.103209
CTI12_AA024250_rna1994	8.9722	3.51055	0.641544	34.2723	15.8707	34.1916	21.3477	29.4341	17.5158	3.75477	6.22289	13.6864	4.30565	17.1522	21.0387
CTI12_AA024270_rna1997	4.57248	4.34074	3.995	1.24649	1.66028	1.31342	3.79461	3.0048	3.102	2.17615	2.19745	2.42232	5.45943	5.68141	4.78297
CTI12_AA024360_rna2007	4.9886	4.4491	4.39789	2.84566	2.1143	3.07941	4.10405	1.87506	4.02183	3.49489	4.12135	2.52832	2.33036	1.36282	2.12798
CTI12_AA021910_rna2039	0	0.121938	0.556625	0.352213	0.242702	0.0757868	0.0825113	0.54489	0.346331	0	0	0.106581	0	0	0
CTI12_AA021950_rna2044	17.5959	17.3306	17.5105	11.8616	10.7833	13.8039	14.3388	13.7357	13.1518	18.3691	17.3927	18.0893	6.09923	6.96045	5.71834
CTI12_AA024840_rna2056	3.5722	2.59608	3.13511	1.73286	3.39048	3.62794	3.27147	3.14273	3.79006	4.13093	4.01406	3.96871	1.93486	2.91995	2.31634
CTI12_AA024940_rna2067	9.81812	9.56867	11.5336	10.646	9.58922	8.35726	10.2996	10.9645	10.5067	5.97522	5.13984	4.88347	9.89449	8.44009	8.81081
CTI12_AA025320_rna2089	0	0	1.50876	1.12751	0	0	0	0	0	0	2.39204	2.59606	1.83768	1.26462	0.551561
CTI12_AA017880_rna2128	0	0	0	0.541245	1.45517	0	1.32858	0	0	0	0	0.331604	0	0	0
CTI12_AA025960_rna2144	0	0	0	0	0	0	0	0	0	0	0	0	0	0	0
CTI12_AA026260_rna2192	0	0	0.000278905	0.000788459	0	0	0	0	0.000172602	0.00260937	2.16772e-05	0.00488912	7.61737e-05	2.63717e-06	1.23733e-08
CTI12_AA026260_rna2191	0.060783	0.216293	0.161042	0.20263	0.047212	0.0940845	0.0991895	0	0.106543	0.224624	0.573949	0.316694	0.0500978	0.106585	0.0455916
CTI12_AA026260_rna2194	0	0	1.31356e-09	0.00138461	0	0	0	0	0	0	1.01334e-08	0.0015373	0	0	0
CTI12_AA026260_rna2193	0.697172	0.557778	0.000838596	2.75567	1.19644	1.19774	2.44082	1.14181	0	0	0.636431	0.882336	6.76953e-06	0	0.448364
CTI12_AA026290_rna2197	51.8811	52.2072	48.5446	21.3629	19.6526	19.6617	55.6524	52.1694	56.4239	73.199	72.7454	69.8964	46.7216	46.9672	49.7938
CTI12_AA026380_rna2215	0.265174	0.514702	0.300525	0.669742	0	0.324458	2.15423	0.33932	0.32304	0.627335	0	0.756496	0.426875	0.83448	0
CTI12_AA026380_rna2217	0.747946	0.43117	1.35285	0.0330537	0.0848169	0.56193	0.837908	0.329643	1.0142	1.54062	2.43972	1.69531	1.93111	1.16976	1.98003
CTI12_AA026690_rna2235	24.3733	26.1684	23.0328	22.2423	22.5517	20.905	22.1191	19.9001	17.0954	69.6321	73.081	73.4442	4.20464	3.52091	4.18751
CTI12_AA026690_rna2234	0	0	0	0	0	0	0	0	0	0	0	0	0	0	0
CTI12_AA026690_rna2237	17.6997	16.8079	17.2397	19.8698	20.1852	21.6314	20.3317	20.4098	21.0391	30.604	27.8252	31.6155	25.1921	23.4251	24.09
CTI12_AA026770_rna2246	6.1675	5.85403	4.69654	3.37633	3.16578	3.1274	4.269	4.92223	3.59822	7.69207	6.10109	4.84118	6.43715	4.83065	5.12394
CTI12_AA022550_rna2258	3.44156	3.66783	3.44412	18.017	18.1463	17.1494	40.7339	41.5854	42.7582	9.45409	10.8335	9.76566	204.592	196.757	205.927
CTI12_AA022550_rna2259	1.32724	1.53206	1.30299	60.3254	57.4173	54.8773	69.8045	78.9559	83.9343	10.3549	9.01164	9.19326	202.203	212.843	210.99
CTI12_AA022550_rna2260	34.5467	31.9393	35.7223	113.117	108.757	99.4936	239.64	251.071	271.81	94.94	90.9378	92.3427	981.842	977.803	985.76
CTI12_AA022570_rna2263	0.37915	0.623571	0.802747	0	0.138236	0.76157	0.239047	0.478364	0.128826	1.03338	0.687844	0.949469	0	0.749901	0.38524
CTI12_AA022580_rna2264	5.40119	4.54117	4.53957	9.23792	8.03973	8.9872	8.48743	8.35863	8.93627	5.9292	6.63175	7.07334	8.906	7.14823	5.98295
CTI12_AA026940_rna2283	20.9801	21.4479	21.2184	14.1956	15.6069	16.6805	16.0602	15.4092	17.0137	23.0074	23.2896	21.9873	17.999	18.3411	19.6952
CTI12_AA026940_rna2284	6.18305	5.72568	8.62124	8.11356	5.81676	4.12098	4.53958	4.0872	3.37333	5.45988	3.67864	3.65571	6.08905	8.07147	5.18626
CTI12_AA016160_rna2302	2.45159	2.30295	2.27815	2.42344	0.824202	2.05756	2.90397	2.47373	1.9723	1.70973	2.66056	3.49642	3.4829	3.67652	3.10587
CTI12_AA027100_rna2315	0.703212	0.777057	0.56398	0.821267	0.755347	0.900432	0.331713	0.424748	0.620983	0.205778	0	0.312138	1.30112	1.28563	1.42178
CTI12_AA027150_rna2322	13.9545	14.0999	14.8368	20.0909	19.0393	20.1051	17.1954	15.886	18.1243	16.7644	17.0076	17.6954	20.1688	22.7537	20.4004
CTI12_AA027550_rna2339	114.444	109.618	111.519	188.578	182.428	183.905	177.229	174.251	180.417	102.277	99.3045	111.245	165.599	158.718	162.087
CTI12_AA027700_rna2354	57.6119	52.7322	62.4169	87.4842	86.3595	91.2303	64.9669	64.8931	65.4881	59.3568	58.6531	62.1256	76.2831	72.4258	69.8897
CTI12_AA028360_rna2393	11.5792	11.1644	13.5168	6.05884	6.08079	6.57722	12.0012	12.6319	12.0573	9.36629	9.14632	8.7121	19.7401	18.4281	19.3686
CTI12_AA014010_rna2415	0	0.703302	0	0.0600235	0.110371	0	0.281916	0.133147	0.0933648	0.146367	0	0	0.0754842	0.639619	0.598155
CTI12_AA028610_rna2438	0.39814	1.56033	2.30508	0.75776	0.967545	0	0.752101	0	0	1.35737	0.606015	0.80507	0	0	0
CTI12_AA028710_rna2450	109.673	110.733	114.958	76.1901	74.6547	73.0373	125.328	135.325	139.171	102.281	97.0164	96.8	60.2302	54.5695	56.9313
CTI12_AA028710_rna2449	0	0	0	0	0	0	0	0	0	0	0	0	0	0	0
CTI12_AA028730_rna2452	4.46695	4.63199	4.80161	5.46162	4.81037	5.28946	5.09703	4.55667	4.98631	5.0356	6.36982	6.43848	3.48263	3.33123	3.1449
CTI12_AA028770_rna2459	15.2601	14.4803	12.8209	19.3943	18.1226	17.9149	19.4141	18.8963	16.7234	17.6799	17.5257	19.3623	16.947	15.667	16.3659
CTI12_AA028770_rna2458	5.70282	8.04962	8.02017	0.828884	1.58187	1.40805	2.80985	2.90376	2.12871	8.54159	8.30813	8.29537	2.52786	2.17825	1.77866
CTI12_AA028900_rna2473	1.57478	1.5129	0.478298	1.2758	0.683494	0.807345	1.0916	1.71665	0.340908	1.32239	1.52948	0.976954	1.75125	0.287348	0.921252
CTI12_AA028910_rna2475	0	0	0	0	0	0	0.127302	0	0	0	0	0	0	0	0
CTI12_AA028960_rna2481	1.4497	1.58793	1.41963	1.3238	1.26795	2.35678	1.74572	2.4608	3.46201	1.82481	2.19682	1.40218	2.92217	1.57138	1.85126
CTI12_AA028960_rna2482	0	0.530578	0	0	0.576617	0.214905	0.345285	0	0	0	0	0	0.453325	1.23546	0.64812
CTI12_AA029440_rna2547	0.179032	0.217672	0.390812	0	0.149398	0.145879	0.0526111	0.149351	0.0475733	0.574894	0.414493	0.357522	0	0.056286	0
CTI12_AA029440_rna2548	5.06492	3.98815	2.37743	4.08421	4.10648	7.0374	5.99741	1.62607	3.33407	2.58641	1.7766	3.51245	2.80336	3.08106	3.16378
CTI12_AA029750_rna2554	0.379988	0.312699	0.301758	0.765671	0.568318	0.397583	0.321662	0.267889	0.219389	0	0.262719	0.363044	1.97771	2.04955	2.39228
CTI12_AA009490_rna2573	8.31948	7.5555	6.61867	5.70738	6.36276	5.64506	7.54418	6.84877	7.56978	7.40589	7.18849	8.66024	4.68529	5.07012	5.01651
CTI12_AA009530_rna2577	118.106	108.097	115.025	1650.69	1692.51	1665.37	1240.23	1246.58	1286.45	280.773	274.588	272.12	862.47	863.721	870.484
CTI12_AA025540_rna2596	0	0	0	0	0	0	0.178182	0	0	0.0840468	0	0	0	0	0.0961429
CTI12_AA025570_rna2599	19.6328	20.8463	20.7308	14.6179	10.2956	15.9044	15.4365	17.1342	17.3209	25.8503	24.9467	25.7941	16.0018	17.5644	17.5874
CTI12_AA025620_rna2607	0.30828	0.25897	0.27675	0	0	0.0948314	0	0	0.0402733	0.454	0.3632	0.702936	0.0497672	0	0.0921001
CTI12_AA025620_rna2606	16.7017	16.8893	15.4924	33.7882	35.8804	36.203	33.1978	36.5208	34.0996	20.3572	22.9917	21.7389	18.7404	19.3553	18.9608
CTI12_AA029940_rna2635	18.1721	20.3824	19.0715	18.4294	18.441	19.3623	16.5236	16.6804	15.5693	15.6746	17.3143	16.9241	18.6161	17.0476	18.1691
CTI12_AA029980_rna2641	0	0	0	0	0	0	0	0	0	0	0	0	0	0	0
CTI12_AA030060_rna2644	148.676	143.334	139.103	11.9224	9.49345	14.2812	12.4463	7.89827	9.33917	52.2711	46.8739	50.8873	59.7443	62.712	60.2963
CTI12_AA030420_rna2668	4.72005	4.81662	4.59778	6.89613	5.93526	5.99434	6.86324	7.60912	6.49075	1.95774	2.02057	1.75551	11.1799	10.5766	9.22412
CTI12_AA030920_rna2683	84.7791	76.8452	85.3316	70.013	70.0301	66.8526	53.345	51.0135	58.7072	65.7371	65.9942	65.1879	123.781	121.962	127.242
CTI12_AA030950_rna2686	13.9575	13.7731	12.1914	33.6218	33.2854	32.1927	35.6561	34.6923	33.0724	23.7711	23.5418	22.6215	41.742	39.0259	41.1407
CTI12_AA031100_rna2692	63.3037	63.5692	64.5093	69.0121	62.6021	65.9697	52.9137	53.0215	56.4198	75.8221	74.2528	77.7353	49.0899	47.6922	48.0955
CTI12_AA031130_rna2696	6.88824	6.73357	7.57435	41.5453	38.2477	38.6054	41.2219	41.0753	41.7061	6.36548	7.73249	6.36611	31.1575	27.7609	27.0469
CTI12_AA030790_rna2726	4.19288	5.88693	2.92042	0.140004	0.414315	0	0.656826	2.48398	3.53012	10.9466	9.72892	9.63896	4.01351	3.52053	2.53661
CTI12_AA030830_rna2731	0.00654063	0.00166572	0.0910872	0.414113	0	0.0536654	0	0	0.0148353	1.58743e-09	0.128	0.272057	0	0.271997	0
CTI12_AA030830_rna2732	15.0139	14.2209	14.9657	32.9906	32.4049	32.0076	21.6992	20.8139	20.237	18.9142	19.4258	19.3555	16.2661	15.7857	16.3288
CTI12_AA031830_rna2742	49.1441	47.1325	42.6375	21.2715	20.1286	19.8872	45.082	47.5937	47.2187	26.4361	27.0348	28.5322	75.7605	73.7305	72.3213
CTI12_AA030530_rna2784	0.682487	1.00403	0.998034	1.50601	1.57098	1.6449	0.759103	0.435643	0.852902	1.69204	1.48896	0.865131	0.0532693	0.0574974	0.23879
CTI12_AA030530_rna2782	8.98995	10.4968	8.6635	19.9661	15.6492	21.931	14.7635	14.4002	14.0291	8.51792	7.21606	10.9329	4.98589	6.3371	7.66786
CTI12_AA032760_rna2803	1.35909	1.09588	1.58075	4.49631	4.13273	4.13264	2.13986	3.61183	2.96964	4.13832	3.56515	4.16189	3.46855	2.28061	3.37899
CTI12_AA032150_rna2813	0.217427	0.59085	1.06716	0	0.75453	0	0.24421	0	0.182676	0.159415	0.313366	0.417687	0.158793	0.885941	0.669596
CTI12_AA032150_rna2814	0.20328	0	0.830903	0.6532	1.03408	1.08166	0.700154	1.40093	0.886376	0	0.62383	0.428865	0.89463	0.844425	0.517285
CTI12_AA032210_rna2821	19.0306	18.2031	19.2158	10.2354	8.63456	11.1519	29.934	29.1694	30.4677	19.8163	20.8359	23.6409	10.8494	15.6478	14.0898
CTI12_AA032240_rna2824	37.4274	33.0687	33.5603	84.1424	90.6199	86.8694	82.8895	83.8476	77.5848	59.5673	60.1193	60.614	32.2264	28.7902	29.032
CTI12_AA032240_rna2825	8.95521	13.8214	10.5377	21.0798	19.2165	22.4486	19.4349	25.4715	24.705	14.8807	17.9188	14.7858	14.4514	11.7332	9.66934
CTI12_AA032610_rna2853	3.07571	3.14823	2.89989	1.67861	1.23395	2.1841	1.80483	1.86181	1.97228	2.67745	2.64208	2.52572	2.46462	1.95104	2.35039
CTI12_AA032650_rna2857	0.859406	0.184463	0.881565	0.802774	1.67875	0.491736	2.88134	2.20552	3.23088	2.38509	1.23803	0.784611	2.46504	0.375317	0.747602
CTI12_AA032840_rna2864	11.2292	10.3391	11.3633	10.9889	10.8328	11.3102	13.2158	12.5885	12.4345	9.62922	9.56294	11.0521	24.9624	21.8268	23.993
CTI12_AA033120_rna2893	0.45638	0.793331	0.262595	4.90663	5.57788	4.56428	3.68276	3.60317	3.48793	0.475198	0.617309	0.268895	0.44517	0.866648	0.818385
CTI12_AA033180_rna2899	4.80858	3.83791	4.88879	4.07407	5.55913	4.58625	5.71593	5.34452	6.78449	5.29763	5.28018	5.73052	2.02635	5.91608	6.70225
CTI12_AA033620_rna2924	6.06214	7.45339	8.15772	17.2112	9.60348	16.1172	10.8338	11.4331	10.7391	4.08109	9.82686	10.0097	9.15694	13.4515	5.90592
CTI12_AA033620_rna2925	11.2756	11.3346	8.61054	20.659	24.8364	21.0616	22.3999	22.6001	21.0962	17.9143	11.9556	12.2582	16.1602	10.9374	19.6158
CTI12_AA033890_rna2953	17.0692	20.9528	22.5296	11.141	10.4412	8.75496	14.2558	16.8833	11.3708	23.7333	23.2133	20.0709	11.7137	10.4332	10.5579
CTI12_AA033950_rna2961	1.89084	1.49465	1.21464	1.0515	1.90253	1.31123	3.85816	3.99516	3.74405	2.34642	0.44556	1.49167	1.49624	2.12628	2.12862
CTI12_AA033990_rna2966	5.70141	6.64328	6.56006	17.3385	19.0995	16.0401	16.4766	15.3758	17.1918	3.66127	2.42193	3.63796	14.1195	13.9574	15.0136
CTI12_AA034010_rna2969	5.6773	5.90381	5.70961	27.2254	29.3771	27.58	25.4119	25.5542	26.4563	4.98855	4.15517	4.64124	11.0209	9.46982	11.4945
CTI12_AA034020_rna2971	30.1836	29.8288	29.7297	86.3142	86.8983	90.8799	52.4672	50.468	56.8274	16.4354	17.8749	17.4461	30.1709	29.3734	26.3675
CTI12_AA034240_rna2994	4.61173	5.21245	4.93893	6.60614	6.77225	6.27931	8.18241	7.26012	6.77884	7.31894	7.24868	6.59747	5.13812	5.27055	5.9684
CTI12_AA034430_rna3014	4.32157	4.00994	4.58268	12.1544	12.3036	10.121	10.6295	12.708	13.0238	3.39181	3.53197	3.82723	13.1718	12.0144	9.99803
CTI12_AA034450_rna3017	32.4556	37.451	34.5012	58.3478	60.6497	63.1959	65.3462	61.5526	60.3614	28.3595	26.5448	29.634	55.598	57.082	55.8818
CTI12_AA034470_rna3020	20.3529	19.1745	21.2828	3.81744	2.91521	3.30496	19.3328	19.8174	26.5589	10.7236	8.22412	11.9295	66.2082	72.8932	71.7871
CTI12_AA034500_rna3025	0	0	0	0	0	0	0	0	0	0	0	0	0	0	0
CTI12_AA034530_rna3030	0.0195979	0.0182882	0.0940979	0	0.0358514	0.0350471	0	0	0.0369218	0.060498	0.0400289	0.107603	0.0295632	0.0741065	0
CTI12_AA034530_rna3029	0.153033	1.83311e-10	0	1.2982e-09	0.000154367	2.5545e-08	4.44849e-06	0	0	0.203943	0	0	9.22222e-08	8.56639e-09	0
CTI12_AA035180_rna3059	6.04674	5.12071	5.12342	5.76707	5.87123	6.181	6.07926	5.61432	4.71869	5.30868	5.297	4.8132	4.26227	4.93896	4.74873
CTI12_AA036170_rna3094	0	0	0	0	0	0	0	0	0	0.862394	0.240467	0	0	0.25684	0
CTI12_AA038030_rna3109	13.9371	12.3591	12.056	67.667	61.6292	63.9779	51.5432	50.7519	33.604	9.48111	10.6993	10.0745	33.5345	32.8295	33.1119
CTI12_AA038080_rna3115	7.19509	8.81872	6.60924	19.785	19.8891	17.6615	16.8328	10.3209	18.0062	3.72118	4.85336	4.72396	4.11141	10.4388	5.08904
CTI12_AA038080_rna3116	9.68729	9.57501	11.1297	30.874	30.2761	33.0885	29.2774	33.0507	26.7259	14.9245	15.0334	16.2924	15.5001	12.3975	14.7075
CTI12_AA038100_rna3120	0.20395	0.152153	0.0511339	0.224124	0.249722	0.155245	0.085674	0.0906608	0.279548	0	0.273893	0.402819	0.135733	0.0772019	0.202677
CTI12_AA033390_rna3136	1.7543	2.21669	1.67575	0.530894	0.291706	0.382906	0.799844	0.379851	0.85148	1.75422	1.11121	1.90449	0.923209	1.25604	1.03836
CTI12_AA033400_rna3138	20.2467	21.6197	18.7883	15.7861	15.8572	15.2828	16.8963	17.9384	16.0576	22.4095	21.6366	21.9136	17.7149	18.0439	15.3739
CTI12_AA036720_rna3155	27.2636	27.5526	26.3532	52.7982	49.0413	51.345	39.4109	34.9262	40.8751	26.4516	22.4035	20.5521	21.532	20.4684	21.9368
CTI12_AA036500_rna3166	0.626498	1.0845	0.551837	0.734806	0.732405	0.786776	0.807813	0.782711	1.29334	0.722708	1.05207	0.846984	0.731999	0.774831	0.922413
CTI12_AA036500_rna3167	37.6643	33.5851	36.6612	66.712	61.0488	62.5637	59.8552	59.88	59.8326	54.1657	46.9759	52.0897	49.9062	50.0373	51.5969
CTI12_AA036600_rna3179	12.6355	14.093	12.0669	14.3635	13.7513	13.866	13.8297	13.2367	13.8992	15.2094	15.6038	16.9824	9.94907	9.85243	9.89512
CTI12_AA036770_rna3183	13.3779	12.5234	12.0593	91.7454	94.6652	93.4674	73.6017	72.6292	74.7994	21.9854	24.1679	22.7481	25.7243	21.4162	26.9871
CTI12_AA036790_rna3185	33.3007	36.9857	35.872	23.8353	20.6105	23.503	27.5354	22.8044	22.7227	36.3344	36.3783	35.6338	15.4329	15.2991	15.0773
CTI12_AA036790_rna3186	11.2105	10.7035	8.04104	37.085	38.3762	36.3896	30.8788	33.1646	29.2918	10.9434	11.2047	11.6527	22.2921	25.3511	24.0593
CTI12_AA036930_rna3202	37.2497	33.8548	33.7642	4.37172	3.61988	4.46333	22.5416	21.3276	21.6202	23.4367	23.7014	24.6095	50.4142	49.6072	53.1202
CTI12_AA036940_rna3203	0	0	0	0	0	0	0	0	0	0	0	0.100981	0	0	0
CTI12_AA036940_rna3204	13.6716	13.9913	14.5608	17.478	14.4205	15.3054	12.2859	9.5234	12.7835	24.1156	24.9676	23.0534	14.545	12.8045	13.7896
CTI12_AA036950_rna3206	2.44314	1.96325	1.38665	2.43235	2.34397	2.72921	2.39574	2.45257	2.04706	2.26495	2.3385	2.78117	3.75857	4.13307	3.77691
CTI12_AA036210_rna3208	1.43823	0.885922	1.64087	1.20454	0.850394	0	1.55859	0.631495	0.66662	0.736964	1.07273	1.61103	0.57473	0.445611	0
CTI12_AA036990_rna3230	0.074314	0.121343	0.126628	0.382798	0.258228	0.597498	0.335987	0.217727	0.399053	0.405649	0.0422622	0.264595	0.160319	0.0583265	0.327877
CTI12_AA037110_rna3243	9.289	9.39501	9.54366	3.19566	3.53927	3.60724	6.8137	7.15256	6.32531	6.59565	6.551	6.64606	10.4207	10.9694	10.9785
CTI12_AA037400_rna3264	13.1136	12.7633	12.1928	16.404	16.2431	18.2511	17.348	17.9865	18.5859	11.9593	11.3044	11.2486	17.9298	17.0205	16.4549
CTI12_AA038250_rna3279	33.163	36.0545	33.6429	17.5629	17.0189	19.2455	17.7038	17.8778	18.3627	43.8024	41.7129	42.1113	18.6776	18.5457	20.0408
CTI12_AA038420_rna3298	103.649	99.438	102.955	239.072	238.826	215.255	562.36	597.105	595.223	171.248	169.438	167.287	1456.16	1450.77	1448.3
CTI12_AA038600_rna3344	10.0699	9.70322	6.83738	3.34959	5.27809	2.75111	2.24652	5.30903	3.26837	7.89792	7.86119	6.07795	2.41994	6.34001	6.00227
CTI12_AA038980_rna3353	2.54128	2.84438	2.2552	2.41873	2.53771	2.04671	2.90123	2.35873	2.24664	2.3072	3.17332	2.47095	3.53993	3.62456	2.94479
CTI12_AA038980_rna3355	1.4863	2.62958	1.72662	1.56461	1.87863	1.54284	2.03637	1.95892	2.06452	1.8907	1.95065	2.60109	1.72178	1.99008	2.06513
CTI12_AA039050_rna3363	0	0.101457	0.240023	0.483452	0	0	0	0.0501059	0.0168823	0	0	0.000760497	0	0.378844	0.135432
CTI12_AA033290_rna3369	0	0.748804	0.711492	0	0	0.337439	0	0	0	0.344842	0	0	0	0	0
CTI12_AA027810_rna3388	15.648	20.1056	18.2077	85.8032	81.7036	102.769	70.8174	72.2336	59.9444	26.9654	29.9188	24.8121	33.2432	29.041	35.3667
CTI12_AA027870_rna3396	13.932	14.993	13.931	26.927	25.0507	24.9059	23.2156	22.506	23.0724	21.9423	21.2077	22.0604	18.4949	16.871	17.9096
CTI12_AA027980_rna3407	2.99512	2.9065	3.43974	4.84374	3.97443	5.1256	5.87	5.43537	4.71248	3.28404	3.35103	3.60352	6.85281	6.07613	6.11095
CTI12_AA037830_rna3425	0.499863	0.190062	0	0.348687	0.417069	0	0	0.168219	0.214312	0	0.382592	0.214343	0.225513	0.464524	0.202406
CTI12_AA037870_rna3433	4.47799	3.27208	4.82082	6.47435	6.34979	7.11215	5.51815	5.9391	6.72338	5.22992	6.12998	4.07909	5.38575	4.83409	4.13138
CTI12_AA037870_rna3429	1.63133	2.72507	2.68287	7.77874	6.34677	7.08593	4.53689	4.54958	3.73402	4.1703	3.92652	3.81959	4.30101	4.36804	3.33575
CTI12_AA037870_rna3431	0	0	0	0	0	0	0	0	0	0	0	0	0	0	0
CTI12_AA037870_rna3432	2.30805	2.34321	1.07695	1.97524	2.5445	2.97197	2.24478	1.76958	2.09239	1.50796	1.41153	1.87813	1.95506	0.886813	1.53475
CTI12_AA038640_rna3442	3.85071	4.12081	3.9857	2.34886	2.35726	2.53293	3.07966	2.82352	2.70478	5.07011	4.8932	5.22738	2.85098	2.28339	2.63
CTI12_AA038650_rna3445	0	0	0	5.8952e-09	0	0	0	0	0	0	0	0	0	0	0
CTI12_AA038770_rna3457	5.7282	4.89812	5.29159	1.96084	2.25109	2.4732	3.08693	2.9955	3.31629	6.84293	6.78375	5.63281	3.74306	4.46384	4.66657
CTI12_AA038770_rna3459	0.252731	0.228903	0.151235	0.324898	0	0.224529	0.576805	0	0.14599	0.140258	0.178693	0.158259	0.330146	0	0
CTI12_AA039320_rna3474	0.575886	0.168177	0.882135	0	0.349001	0.183743	0.527058	0	0.688437	1.4778	0.667044	0.256572	0	0	0.260358
CTI12_AA039610_rna3506	0	0	0	0	0	0	0	0	0	0	0	0	0	0	0
CTI12_AA039620_rna3508	99.0551	97.9649	98.1586	136.911	136.424	140.202	124.125	118.281	121.011	138.885	132.825	142.523	117.955	117.515	121.56
CTI12_AA039620_rna3509	2.41602	0.750772	0.900471	2.71252	1.21269	1.15209	2.17819	0.475115	1.80472	0.286806	2.08941	1.98588	1.4649	2.38268	2.10001
CTI12_AA040390_rna3548	0.271659	0.101217	0.226968	0.180618	0.223535	0	0.0566089	0.0535963	0.0468256	0.308303	0.696777	0.767367	0.256439	0.128685	0.263273
CTI12_AA039400_rna3559	47.1412	43.6445	42.6839	125.465	128.42	124.162	59.2107	64.491	61.2476	43.4556	46.7768	46.3423	41.6596	38.931	38.4898
CTI12_AA040900_rna3585	0.13514	0.0932408	0	0.59803	0.542214	0.140791	0.428369	0.422168	0.124049	0.396311	0.476218	0.548466	0.182008	0.46051	0.682617
CTI12_AA040950_rna3590	0.305281	0.199803	0.463327	2.11545	1.80121	1.46694	1.84552	0.923045	1.53609	0.737683	0.860127	0.256927	0.887754	1.50338	1.23228
CTI12_AA040970_rna3594	35.2155	33.7824	33.0787	68.5234	69.5316	69.5342	57.1923	52.5533	55.1458	36.8276	37.0911	37.6589	47.5136	47.3809	46.3241
CTI12_AA041000_rna3598	0	0.305043	0	0.328747	0	0	0	0	0	0	0	0	0	0	0
CTI12_AA041070_rna3605	0	0	0	0	0	0	0	0	0	0.0984074	0	0.0532507	0	0	0
CTI12_AA030210_rna3665	2.32921	2.48278	1.57893	3.17483	2.69332	2.60485	2.97082	2.78129	3.12518	2.95813	2.23309	3.40083	3.3311	3.31342	3.41488
CTI12_AA030280_rna3674	11.3947	9.72635	9.84607	7.85933	10.791	11.0826	8.0311	9.14435	11.796	9.73639	8.88704	8.24101	6.68378	6.91759	6.30348
CTI12_AA041980_rna3689	16.232	14.0529	14.2215	14.2432	11.4867	15.9093	11.9106	13.7108	14.1621	15.5136	16.0513	13.3682	9.79929	8.81172	7.58105
CTI12_AA042020_rna3694	1.1514	1.17899	2.3663	2.94392	3.69112	3.08898	12.2091	10.0646	10.9364	0.627085	2.42347	2.03464	17.7998	16.9038	15.2841
CTI12_AA042170_rna3710	0.583656	0.674181	1.17327	0.38364	0.42038	1.39222	0.170363	0.892188	1.7573	0.0771738	1.47872	2.23031	0.796168	0.849437	1.69495
CTI12_AA042670_rna3739	1.75233	2.54273	0.88069	2.72758	1.18651	1.55821	0.662427	1.24927	0.7251	1.85985	1.69255	1.18791	1.32934	1.14302	1.73704
CTI12_AA043250_rna3834	0.810943	0.650457	0.509226	0.262694	0.289496	0.188857	0.704617	0	0.189492	1.23538	1.10504	0.8182	2.25052	2.3434	2.38818
CTI12_AA039190_rna3859	0.786494	0.140282	2.36534	1.94262	2.34905	1.75263	3.86572	3.4232	2.47111	1.38771	2.07186	3.34849	6.41042	1.8817	4.53456
CTI12_AA044150_rna3862	3.09748e-08	0	0	0	0	1.03024	0	0	0	0	0	0	0	0	0
CTI12_AA044240_rna3873	4.67921	7.67533	4.04296	3.12582	0.988014	5.35274	3.41917	2.44647	6.06219	10.3103	10.0609	9.4045	1.04002	6.6153	2.7273
CTI12_AA043900_rna3899	0	0	0	0	0	0	0	0	0	0	0	0	0	0	0
CTI12_AA029560_rna3921	6.41557	6.22736	6.53722	20.7501	15.8589	16.8249	10.2504	13.973	14.1505	9.16214	9.19697	8.92346	13.3197	9.99356	13.614
CTI12_AA044560_rna3965	28.9568	32.0907	29.819	9.46508	7.41866	9.08404	42.0227	44.7707	41.9592	32.4891	30.0113	32.3523	91.332	91.2415	93.1277
CTI12_AA045010_rna3966	3.36528	0	3.20832	1.30887	0	0	0.600106	0	0	0.0425002	0	0	1.00731	0	1.19581
CTI12_AA045120_rna3979	4.1135	6.65602	6.65341	2.39704	3.66267	3.39812	4.02226	5.07507	3.29601	7.4684	6.93789	8.90484	5.09748	4.53143	4.38256
CTI12_AA045120_rna3980	0	0.138691	0	0	0	0.0946608	0	0	0	0.151362	0	0	0.192353	0	0
CTI12_AA045120_rna3981	0.0986183	0.102764	0.0564028	0.150674	0.105436	0.0678339	0.0360007	0.0665013	0.0585233	0.215598	0.201029	0	0.142774	0.159572	0.099801
CTI12_AA044650_rna3997	0.477719	0.34729	0.382301	0.482346	0.105067	0.222592	0.612609	0.221391	0.296563	0.46312	0.589938	0.602477	1.17204	0.739131	0.728877
CTI12_AA044700_rna4002	25.8913	23.8702	28.9112	13.1864	13.5793	12.2173	19.4465	20.1826	18.5011	34.4632	37.9197	35.07	18.3977	18.9554	20.8388
CTI12_AA044890_rna4058	0.563063	0.372724	0.604124	0.48113	0.493245	0.677524	0.397447	0.376566	0.650996	0.765018	0.727115	0.558117	0.451568	0.289154	0.230449
CTI12_AA044890_rna4059	4.06302	4.81028	3.84286	5.51176	5.44011	5.89759	5.23042	5.62501	4.89646	7.16145	6.01684	6.18236	4.80864	4.44122	5.17447
CTI12_AA045000_rna4070	17.5729	18.6426	16.4406	18.6625	18.2814	18.717	17.9351	18.0677	17.3713	18.3935	18.5978	20.1714	14.3868	13.4839	14.461
CTI12_AA045860_rna4090	16.5888	15.1091	17.5097	26.8619	25.8312	27.6731	24.4161	24.2085	23.5347	22.9049	22.7164	22.6718	25.0018	25.0208	26.8311
CTI12_AA046570_rna4121	56.4451	53.6938	56.0197	37.4769	39.0194	41.5553	46.1211	44.5202	47.1741	56.3784	56.1277	59.348	41.199	40.5707	42.8221
CTI12_AA046620_rna4127	13.7016	14.2018	13.917	30.152	30.6727	31.7533	31.4025	27.4216	29.243	24.3758	24.6732	23.2382	21.1083	24.3827	22.5214
CTI12_AA047150_rna4177	3.1203	3.14801	3.07109	2.61886	2.90217	2.4424	2.89853	2.53221	3.13736	2.254	3.61671	1.91299	4.71036	4.03174	1.99513
CTI12_AA047200_rna4185	2.12273	4.86216	0.915083	1.7227	2.11494	0	2.49609	1.49833	1.48365	2.45878	2.43626	4.56887	3.1618	0.807682	0
CTI12_AA047200_rna4184	39.728	32.6011	39.9784	27.689	25.3552	27.1476	29.417	29.7894	27.3441	55.9423	55.8131	49.1327	21.0733	22.3535	22.1788
CTI12_AA047230_rna4188	0	0	0	0	0	0	0	0	0	0	0	0	0	0	0
CTI12_AA047310_rna4198	1.95533	0.578467	1.58705	2.73066	2.22308	2.33054	1.72015	2.06151	1.59646	0.991821	2.03605	1.39002	1.26831	1.7134	1.05424
CTI12_AA047330_rna4202	28.0342	28.9791	27.1761	34.0529	30.386	32.9599	38.071	38.2335	38.0301	50.1003	47.5039	46.9205	25.9765	25.8403	24.7442
CTI12_AA047330_rna4200	0	0	0	0	0	0	0	0	0	0	0	0	0	0	0
CTI12_AA047350_rna4205	0.150372	0.159677	0	3.98088	2.8234	2.64119	1.58605	1.89311	0.974615	1.05365	0.183687	0.190649	0.98499	1.07566	1.02445
CTI12_AA047350_rna4204	0.264111	0.762972	0.842316	1.18388	1.13907	0.74561	2.29984	1.06754	0.796405	0.391765	0.953517	1.21028	0.726829	0.437955	0.963283
CTI12_AA049770_rna4327	0	0	0	0	0.44412	0	0	0	0	0	0	0	0	0	0
CTI12_AA049770_rna4328	0	0	0	0	0	0	0.378628	0	0	0	0.295678	0	0	0	0
CTI12_AA049770_rna4329	0	0	1.38031	0.558124	0.485693	0	0	1.07613	0.743085	0	1.71534	0.568736	0	0	0
CTI12_AA048210_rna4337	2.21257	1.61215	2.11701	6.24053	8.0414	5.80516	5.23013	7.50957	5.87884	28.0832	20.0596	18.9901	97.7485	106.681	97.9343
CTI12_AA006470_rna4367	0	0.954664	1.28864	1.13203	0.843996	0.802154	1.12833	0	1.30908e-09	1.53535	0	0	0	0.157454	1.47226
CTI12_AA049450_rna4389	9.49529	8.93145	8.71074	11.0569	10.3869	10.8279	12.6273	12.4618	11.9936	11.7462	12.3297	12.9855	13.1576	11.1019	12.2223
CTI12_AA046730_rna4414	0.930628	1.36258	2.28012	0	0.289704	0	0	0	0	0.831325	2.00645	1.79932	0.843922	0.821929	1.50879
CTI12_AA046730_rna4412	21.2744	20.118	19.5126	2.38246	2.29445	2.28449	23.3158	28.3015	26.7747	38.4054	42.4733	40.1235	36.2718	36.6041	34.503
CTI12_AA008750_rna4439	0.299601	0.435961	0.109488	0.193312	0.262163	0	0.140158	0.0288243	0	0.695412	0.944453	0.950924	0.122777	0.347923	0.691097
CTI12_AA050570_rna4473	0	0.328573	0.304167	0	0.230191	0	0.19752	0.264296	0	0	0.453254	0.526676	0	0.254893	0
CTI12_AA050570_rna4472	0	0	0	0	0	0	0	0	0	0	0	0	0	0	0
CTI12_AA050290_rna4483	2.0214	1.82242	2.33348	16.5049	15.8186	17.0789	6.33535	6.88461	7.04857	4.24064	5.01925	5.46581	9.10834	10.8096	10.0381
CTI12_AA050080_rna4501	0.0874175	0.0815585	0.416681	0.257252	0.764528	0.299881	0.572635	0.110468	0.411836	0	0	0	0.672659	0.451882	0.707533
CTI12_AA051210_rna4505	34.941	34.5418	34.2575	49.0258	47.3023	45.1939	44.6736	41.2424	42.9829	46.9771	45.1706	50.9249	46.5231	42.9952	39.6977
CTI12_AA048950_rna4533	0.108809	0.0425523	0	0.434893	0.0898848	0.0885224	0.311265	0.461362	0	0.347288	0	0.0971247	0	0.076827	0
CTI12_AA050900_rna4552	1.6123	1.38325	2.49115	2.65582	2.28703	3.54248	5.54691	2.2054	2.01222	1.87542	2.64696	2.9043	2.78339	2.43021	3.04159
CTI12_AA050930_rna4557	19.732	20.7834	18.3388	10.9143	9.67908	12.2091	19.0618	19.308	16.3396	18.181	15.9371	16.2029	27.4172	28.6527	27.5952
CTI12_AA009700_rna4578	24.59	29.5735	24.8891	2.26937	2.25424	0.269995	0.566071	4.22822	2.10236	8.02207	7.74702	8.49998	0.000775008	4.47754	2.61638
CTI12_AA009700_rna4579	7.42162	5.39823	7.02602	1.79261	2.10584	3.19536	4.05074	3.64145	4.14947	1.95379	1.75528	1.26256	1.42217	1.02138	1.55629
CTI12_AA009700_rna4581	59.1449	62.5612	59.4133	11.8353	12.9745	10.8267	11.6712	11.5245	12.1713	18.2395	20.0724	16.1591	8.35478	6.2766	7.62663
CTI12_AA049890_rna4621	2.47534	3.30515	2.86542	3.99614	4.21026	4.73869	4.85309	4.84031	4.99346	6.01754	6.592	7.37544	2.22518	2.35006	2.65922
CTI12_AA049890_rna4622	0.526256	0	0	0	0	0	0	0	0	0.591109	0	0	0	0	0
CTI12_AA051620_rna4648	3.14508	3.59766	3.36187	4.30436	2.65694	2.7362	3.43335	2.64736	2.77366	4.26731	4.61326	3.77021	4.11531	4.40518	2.91253
CTI12_AA052030_rna4665	14.6147	19.0548	15.6428	3.67484	3.09556	2.66671	6.8479	5.50272	6.10908	5.52729	4.8545	6.04113	11.59	14.7481	15.8592
CTI12_AA052030_rna4666	0.0857319	0.557599	0	0	0.243451	0	0.119539	0.100329	0	0	0	0	0.135226	0.132893	0.118853
CTI12_AA052090_rna4673	0.42419	1.08992	1.03443	0.14998	0.216985	0.207596	1.60325	1.37587	0.81436	0.312342	0.0636587	0.174441	2.06929	1.99461	2.55883
CTI12_AA052820_rna4721	0.125014	0.365651	0.76521	1.08163	1.09148	1.2539	1.05516	0.713749	0	0.15269	1.46621	0.933503	1.53642	1.73723	1.10914
CTI12_AA052820_rna4723	0.459273	0	0	0	0	0	0	0	0.523479	0.753631	0	0	0	0.711908	0.955657
CTI12_AA052870_rna4729	0.903331	0.583576	1.26121	0.485097	0.61271	0.299845	1.66971	0.863943	0.794024	1.1055	0.7031	0.753516	1.90592	1.77127	0.562868
CTI12_AA052870_rna4730	1.69001	1.96685	2.13122	2.68085	2.59371	2.91568	4.14933	3.57398	4.14856	0.657869	0.853861	0.64527	10.7112	9.72746	11.4099
CTI12_AA052600_rna4744	0.278066	0.132814	0.197971	0.262916	0.24145	0	0.0636967	0.258298	0	0.130538	0.443626	0.249842	0.630699	0.843387	0.468281
CTI12_AA046920_rna4750	1.96905	1.22063	2.25182	3.12869	2.73296	2.94821	2.56239	2.68834	3.00014	2.35231	3.48109	2.25123	2.45897	2.85339	1.81064
CTI12_AA046940_rna4752	6.19128	4.33988	4.49014	8.245	6.44537	7.17152	6.06371	6.05277	5.48484	4.76082	7.86675	5.33517	4.13897	4.37316	3.49145
CTI12_AA046940_rna4754	4.29406	4.83458	4.2606	6.59712	5.02314	4.60368	6.60308	7.22575	5.50278	6.81503	6.29641	5.8732	4.40489	3.78538	4.71128
CTI12_AA053120_rna4773	0.0959087	0.150826	0	0	0	0.197496	0.0636428	0	0	0	0	0	0	0.112787	0
CTI12_AA053390_rna4818	0	0.342616	0	0	0	0.133254	0.152561	0	0.119259	0.260686	0.120193	0.357385	0.307913	0	0.288081
CTI12_AA053430_rna4822	4.74387	4.9687	4.12506	0.265551	0.0247979	0.0738789	4.00053	0.000615866	0.0071482	1.04894	0.0251609	1.4026	3.33647	2.47889e-07	2.13196
CTI12_AA053430_rna4824	0.212425	0.658938	0.290982	0.191577	0.205545	0.174161	0	0.16566	0.229975	0.261427	0.714958	0.421388	0.298784	0	0
CTI12_AA054710_rna4901	0.196402	0.147684	0.16966	0	0	0	0	0	0	0.185252	0.174318	0.182724	0	0	0
CTI12_AA054250_rna4914	12.1569	11.8364	11.9474	13.3344	10.2826	11.3809	12.5929	10.8271	12.2374	17.0585	16.7572	19.0862	8.66866	7.49113	8.77497
CTI12_AA054250_rna4916	0	0	0	0	0	0	0	0	0	0	0	0	0	0	0
CTI12_AA054350_rna4927	7.55712	7.56392	6.82221	4.72295	6.66076	4.88965	2.55913	3.91862	5.17539	7.73068	7.04133	5.30003	3.33403	5.85631	4.70065
CTI12_AA054910_rna4943	97.2102	93.963	99.4281	273.614	294.626	302.196	189.95	197.051	191.184	99.9634	105.253	106.47	137.103	142.891	138.536
CTI12_AA054980_rna4950	11.5141	10.9786	9.88941	14.0234	12.4825	13.1369	16.4204	15.1786	14.8657	11.2506	11.8233	11.4905	15.0459	13.1737	12.4346
CTI12_AA054990_rna4952	11.4231	10.5993	12.0137	5.87929	5.58451	6.66034	8.07685	8.13156	9.27927	8.10784	7.90078	7.58583	9.07584	8.63445	8.00844
CTI12_AA054570_rna4964	0	0	0	0	0	0	0	0	0	0	0	0	0	0	0
CTI12_AA054570_rna4966	0	0	0	0	0	0	0	0	0	0	0	0	0.0986933	0.126634	0
CTI12_AA054570_rna4967	2.04462	2.68815	2.30869	0.4891	0.718964	0.770509	2.48661	1.62415	2.41254	0.997288	0.784328	0.894531	6.40603	6.1718	5.27925
CTI12_AA051800_rna4977	0.684732	0.189429	0.43704	0.15281	0.2505	0.122159	0.298412	0.382331	0.29468	0.615525	0.524895	0.344342	0.863912	0.987985	1.14136
CTI12_AA054800_rna4995	0.810756	0.843922	0.601535	0.723774	0.411915	0.203746	0.476555	0.645168	0.788093	0.271084	0.848664	0.747067	1.27766	0.854103	1.14441
CTI12_AA031420_rna5027	7.13146	5.89738	6.22597	5.06379	4.04523	4.22678	4.66036	5.43766	5.57227	4.19393	4.0172	3.22279	8.77224	8.36722	8.22287
CTI12_AA055370_rna5060	0	0	0	0	0	0	0	0	0	0	0	0	0	0	0
CTI12_AA055500_rna5074	9.75966	10.3116	9.1092	32.4844	31.4627	31.3445	23.4166	21.5345	22.7577	18.3073	19.0548	17.9935	16.4966	17.0909	15.9312
CTI12_AA056600_rna5095	0.433632	0.965809	0.341151	0.228891	0.507437	0	0.266519	0.344475	0	0	0.178941	0.50872	0.439853	0	0.433042
CTI12_AA056850_rna5166	0.13826	0.496118	0.259763	0.79791	0.396104	0.190196	0.664287	0.194407	0.652885	0.791072	0.409893	0.210007	0.189315	0	0
CTI12_AA057250_rna5189	0.0872916	0.333926	0.0923545	0.0751657	0	0	0.120552	0.0680608	0.0978583	0.226024	0.065905	0.267271	0	0	0.065812
CTI12_AA057250_rna5190	0	0	0	0	0	0	0	0	0	0	0	0	0	0	0
CTI12_AA043130_rna5197	5.27197	4.75171	4.54795	4.7331	4.16008	3.57155	4.61879	6.07761	4.84467	9.90821	9.68047	9.82914	4.9659	4.545	5.18745
CTI12_AA058070_rna5219	0.629332	0	0.209368	0.331404	3.00982e-09	0	0.671689	0	0.148257	0.553415	0.97158	0.764491	0.266246	0.0249426	0.357546
CTI12_AA058070_rna5217	1.57934	2.23358	1.44669	0.588804	0.607244	0.484289	1.29613	1.83867	1.58397	1.1597	0.962239	1.01584	2.04264	2.74066	2.03724
CTI12_AA057940_rna5228	1.22466	1.07056	0.974925	1.06152	0.954902	1.02863	2.27757	2.26146	2.35603	1.52045	0.935159	0.61942	1.96512	1.91252	1.79929
CTI12_AA057880_rna5239	0.0207176	0	0	0	0	0	0	0	0	0.0259527	0	0	0.0601064	0	0
CTI12_AA058360_rna5246	3.48122	4.97885	3.68153	2.19559	2.28187	2.62988	3.06434	3.20242	3.64894	5.41012	4.69936	5.0262	2.2664	2.67032	1.83942
CTI12_AA058360_rna5247	0	0	0.522165	0	2.10319e-08	0.2389	0	0	0	0	0	0.565465	0	0	0
CTI12_AA057290_rna5259	1.19405	0.659159	0.725779	1.21664	0.5625	0.446417	0.893785	0.915122	1.37793	0.172817	0.523288	0.163982	1.75531	2.49009	2.62178
CTI12_AA059650_rna5298	0.372806	0.493337	0.161528	2.27067	1.60833	1.90379	0.747398	0.544691	0.974872	1.30771	1.17096	1.36259	2.05281	2.04402	1.2405
CTI12_AA059650_rna5299	18.3783	18.433	16.5295	12.1615	13.9424	13.9403	13.3332	13.0045	13.0149	19.7528	23.3702	22.831	26.8537	24.9773	28.4474
CTI12_AA059370_rna5337	44.1288	42.1442	39.141	33.4668	32.0803	31.5812	23.1393	23.5935	27.258	42.8438	40.1643	34.9953	5.88528	5.77945	9.4968
CTI12_AA056330_rna5378	0	0	0	0	0	0.315253	0.213334	0	0	0	0	0	0	0.217033	0
CTI12_AA056390_rna5384	9.70594	10.3259	9.08169	8.06233	9.94727	9.11705	8.16674	10.261	9.50859	10.2942	10.3955	11.6481	10.5036	9.18527	9.26116
CTI12_AA056460_rna5400	3.99067	3.42855	5.4474	6.1769	5.70237	2.8933	5.60397	6.02762	6.80606	2.447	2.64338	3.08431	2.39353	1.78151	2.5096
CTI12_AA056470_rna5403	1.2169	0.93851	0.509037	0.448375	1.06075	0.20676	0.665211	1.68053	0.899901	0.822185	0.933368	1.1604	1.35527	2.13485	0.981801
CTI12_AA056510_rna5408	19.7864	17.2109	21.5756	8.4062	7.99227	8.28895	12.2454	12.1978	13.7123	20.3685	21.156	20.346	6.21888	11.4101	6.52916
CTI12_AA062250_rna5442	1.56995	1.41564	1.08227	10.0787	9.21327	9.10093	3.74095	3.58984	3.88318	42.3562	37.614	39.6701	164.837	167.646	163.936
CTI12_AA061460_rna5454	0	0.44567	0.342122	0.163255	0	0	0	1.14512	0.283833	0.316824	0.336197	0.430748	1.15593	2.17691	2.07164
CTI12_AA062010_rna5464	6.20823	6.58449	5.72165	2.703	3.0928	2.47717	2.54651	3.18537	3.7381	6.02174	4.14528	7.31094	4.31487	5.04804	3.66254
CTI12_AA062110_rna5476	0	0	0.0164784	0.0109996	0	0	0.0206598	0.019503	0.034219	0.00903921	0.016873	0	0.0418171	0.0116947	0.0583491
CTI12_AA042380_rna5504	80.2484	73.6996	82.0837	46.689	46.9133	43.0967	42.6261	46.6681	43.2183	70.5043	76.0608	76.2721	23.2065	26.1786	25.0971
CTI12_AA060700_rna5532	0	0.0832275	0	0	0	0	0	0	0	0	0.177689	0.0866037	0	0	0
CTI12_AA059860_rna5548	2.20699	1.99075	1.56077	1.10889	1.08298	1.39983	2.40914	2.73789	1.96741	1.88094	1.78071	2.06155	5.49411	6.87441	6.40872
CTI12_AA059870_rna5550	9.68725	10.7367	11.9466	28.0706	24.8896	26.7931	20.4713	20.9906	23.9118	14.2322	10.0186	12.1939	9.37234	10.91	10.1638
CTI12_AA059880_rna5552	0.0594162	0.0587674	0	0.114594	0	0	0.415079	0.381505	0.202723	0.0798329	0.081378	0.157117	0.71413	0.760219	0.723248
CTI12_AA059880_rna5554	2.79887	2.62404	3.43421	1.55238	2.60677	2.38986	9.46123	10.7731	11.0956	2.93548	3.40954	2.702	11.2606	10.0461	10.8653
CTI12_AA059880_rna5555	124.481	118.106	124.649	17.0013	16.1542	17.9798	317.106	323.073	331.871	70.8285	64.7823	69.4405	918.8	910.305	919.858
CTI12_AA059980_rna5567	0	0	0	0	0	0.313095	0	0	0.267767	0	0	0	0	0	0.373782
CTI12_AA059980_rna5566	0.454265	1.54046e-09	0.566515	1.03488e-09	0.490732	1.35033	1.14143	0.777458	0.38354	0.779637	0.283336	0.200722	0.880561	0.29277	0.335237
CTI12_AA062700_rna5578	1265.25	1262.96	1284.55	742.811	736.442	763.155	835.667	876.277	783.192	1002.57	1028.47	1030.66	1032.37	1050.85	1041.3
CTI12_AA052160_rna5593	0	0	0.134016	0	0	0	0	0	0	0	0	0	0	0	0
CTI12_AA061150_rna5615	49.1556	51.4525	55.0175	103.439	105.566	103.97	69.5368	77.4844	73.2834	68.8745	70.8782	69.6462	66.5559	62.5699	63.9771
CTI12_AA061260_rna5626	0.649942	0.550065	0.729145	0.485345	0.432223	0.843872	0.526086	0.437275	0.543813	0.545776	0.735702	1.01315	0.950064	1.62117	1.23847
CTI12_AA061290_rna5631	2.69233	3.57857	2.19423	1.10323	0.482487	1.34499	3.69267	1.55962	6.20612	1.73479	2.36679	1.47916	3.72993	4.33746	4.62267
CTI12_AA017400_rna5645	10.6639	10.1805	10.5733	13.4818	13.4881	12.5764	13.5617	13.3752	13.5855	15.0036	13.4454	14.9531	10.1686	9.73774	10.1051
CTI12_AA017450_rna5650	4.78122	4.56109	4.72841	4.55371	3.83943	4.02414	5.02842	5.22707	4.21014	6.14207	5.86791	5.85091	4.33728	3.40466	3.11207
CTI12_AA060320_rna5662	5.66579	7.60042	5.80385	1.93954	3.35841	8.28342	8.06742	5.37256	9.43604	11.4118	8.62121	6.75469	11.5322	10.4192	9.79446
CTI12_AA062550_rna5698	0	0	0	0.425249	0	0	0	0	0	0	0	0	0	0	0
CTI12_AA061040_rna5708	6.97981	4.77182	6.55188	0.790535	1.02588	0.233181	1.06316	0.930943	0.571892	8.49389	7.39366	8.76523	0.637378	0.57594	0.332665
CTI12_AA062900_rna5744	86.7994	81.2182	88.7273	196.368	188.468	181.558	555.899	542.759	623.755	112.544	104.39	102.297	304.942	293.979	293.864
CTI12_AA063810_rna5756	5.46194	4.8962	4.00632	1.26461	0.509432	1.09759	0.603688	0.618543	3.60599e-09	7.19603	6.55891	5.7179	3.99363	3.35014	3.2767
CTI12_AA063090_rna5797	0.201558	0.384021	1.02729	7.13082	3.64016	3.15038	2.13752	3.63164	3.8312	0.425705	0.61411	0.374403	0.389343	0.987309	0
CTI12_AA063090_rna5798	0.714111	0.274145	0.177911	0.29296	1.81133	2.56698	0.786995	0.466194	0.592549	0	0.3198	0.692523	0	0.235657	0
CTI12_AA063120_rna5801	5.45596	4.63157	4.61227	6.91052	6.59015	5.84115	5.34295	5.24794	6.45387	4.77071	4.44265	4.94032	4.43601	4.78505	5.12223
CTI12_AA064000_rna5813	49.4672	45.8581	48.2774	6.20808	7.9184	8.10263	10.9581	11.4422	12.7528	14.7013	12.0023	10.3844	22.1603	14.3793	21.8723
CTI12_AA064040_rna5817	17.0264	16.2899	15.7605	7.68825	8.16357	9.1588	10.6927	9.53234	10.1577	15.6996	15.1253	16.2103	9.09685	8.91667	8.95919
CTI12_AA018850_rna5832	0.272364	0.110504	0.43779	0.586611	2.12097	1.39111	0.487727	1.61057	1.39038	0.226959	0.101615	0.232755	0.992141	1.04427	0.694881
CTI12_AA018950_rna5844	32.8906	35.3038	29.0405	1.61998	3.42411	1.97543	8.23092	8.19598	5.64662	22.6684	32.8584	34.3858	3.07742	0.870284	3.30698
CTI12_AA018950_rna5843	1.70302	0.858069	11.8122	1.72597	3.68534e-07	0.899821	0.49881	0.201492	4.01792	25.0299	6.89536	5.35483	1.08746	2.95152	0
CTI12_AA018980_rna5848	130.356	127.542	127.912	49.9338	48.2964	46.1278	60.2172	60.3089	55.8237	86.3348	88.1147	87.605	74.1874	72.6184	70.9692
CTI12_AA043610_rna5867	8.49452	7.4571	8.13969	7.11715	6.80596	6.25586	6.50629	6.84622	8.39676	14.3155	13.1385	15.8179	4.18412	4.75714	3.25791
CTI12_AA043650_rna5872	0.750763	0.658142	0.603538	0.510707	0.291239	0.50047	0.143408	0.492677	0.616322	1.21227	1.17876	0.497035	0.903398	0.766926	0.777394
CTI12_AA053880_rna5903	0	0	0	0	0	0	0	0	0	0	0	0	0	0	0
CTI12_AA065790_rna5932	15.9941	14.8598	17.0462	0.344699	0.38651	0.496853	2.3051	2.34022	2.1861	5.23013	5.9053	4.35868	13.3123	13.3423	13.9106
CTI12_AA065950_rna5948	15.9432	15.1772	14.573	26.9573	26.3025	28.6556	23.6991	21.6916	22.161	15.321	16.6822	18.5643	14.7234	13.252	14.2291
CTI12_AA065280_rna5964	2.75173	3.01655	2.80027	3.6368	2.65147	3.44841	2.89397	3.73476	3.71897	2.8607	3.54205	3.65875	2.88814	3.04959	3.69195
CTI12_AA065560_rna5981	161.118	157.772	169.7	0	0	0	4.50685	5.29082	5.42099	22.1635	20.8144	20.3138	19.8077	22.5969	22.2259
CTI12_AA065660_rna5991	9.09081	10.7673	11.2773	24.1417	24.505	25.1429	20.8517	20.7701	20.3778	12.1406	13.8691	14.3479	17.9124	21.0669	18.6152
CTI12_AA066710_rna6027	0	0	0	1.11967	0	0.772532	0	0.256044	0	0	0	4.12622e-05	0.887832	0	0
CTI12_AA066470_rna6049	9.87808	8.35196	9.32932	43.7148	45.3264	45.9359	25.8876	25.5967	25.5254	11.8431	10.2483	11.1825	13.3732	14.0792	15.0489
CTI12_AA066550_rna6058	0.704434	0	0.52668	0.360191	0.110219	0	0.338666	0.374082	0.23345	0.741731	0.296494	0	0	0.0641544	0.266076
CTI12_AA066660_rna6070	0	0	0	0	0	0	0	0	0	0	0	0	0	0	0
CTI12_AA068000_rna6095	70.6551	70.3276	68.3869	9.19924	10.0979	8.13657	20.0141	18.4138	18.9708	74.7365	77.6667	74.9452	6.00242	5.20301	5.75445
CTI12_AA067400_rna6106	5.60131	7.14101	5.89732	4.36144	6.34309	4.16563	5.23279	6.83968	5.89761	5.96824	6.13337	5.83335	5.68079	4.48466	4.4004
CTI12_AA044760_rna6134	11.8285	12.6298	14.7688	16.6084	17.0452	16.4353	14.3068	15.6895	16.1102	15.0035	15.7082	15.3635	17.7669	15.3435	17.5015
CTI12_AA048080_rna6160	44.9443	44.5242	45.3632	1.04677	0.734784	0.941195	0.69478	0.328937	0.383121	9.33331	12.4676	11.0222	21.0451	18.4947	19.5892
CTI12_AA068810_rna6175	0	0	0	0	0	0	0	0	0	0	0	0	0	0	0
CTI12_AA068640_rna6195	27.8358	28.1423	24.7733	14.8287	15.4062	15.573	17.1802	17.7514	17.3821	32.827	32.8807	31.878	20.8582	21.3252	20.6592
CTI12_AA051750_rna6202	0	0	0.167435	0	0	0	0	0	0	0	0.176493	0	0	0	0
CTI12_AA068410_rna6226	0.731096	0.812437	1.11907	0.285569	0.684357	0.308214	0	0.330801	0.40274	0.444212	1.08483	0.436762	0.745117	0	0
CTI12_AA068950_rna6274	6.27586	6.01435	6.10329	2.96577	2.89971	2.11152	5.29735	6.93641	6.35327	2.93179	3.50336	3.21611	8.27972	9.48527	7.44461
CTI12_AA069030_rna6283	4.23065	4.09384	4.48767	1.40569	0.625009	0.469517	3.08581	4.38537	3.4154	2.43161	2.12083	3.48555	6.12945	5.12181	6.01262
CTI12_AA069410_rna6294	25.1755	23.6496	25.5087	29.134	29.9432	29.2098	29.5465	29.779	33.0612	22.7055	26.8839	27.709	27.0509	30.8867	30.1039
CTI12_AA069440_rna6299	7.4695	7.6414	8.49787	5.46994	6.05792	5.52496	9.01262	9.18281	10.1898	7.1981	8.08447	6.79013	24.5279	21.2178	20.9996
CTI12_AA020480_rna6320	96.2225	95.2645	98.9211	36.215	36.7728	39.7224	43.8065	39.8457	41.1947	76.7283	78.6683	79.9143	52.6098	54.7998	57.2683
CTI12_AA020580_rna6331	136.38	132.334	136.917	11.151	12.5427	10.9785	30.5936	31.7882	32.2069	112.999	121.404	109.922	25.0005	25.3349	26.2468
CTI12_AA020580_rna6330	0	0	0	0	0	0	0	0	0	0	0	0	0	0	0
CTI12_AA020580_rna6333	0	0	0	0	0	0	0	0	0.194537	0	0	0.120299	0	0	0
CTI12_AA020660_rna6342	4.84634	5.09832	5.13521	5.42747	7.15068	5.75678	5.09653	5.24942	5.19684	3.7821	5.95452	4.36586	5.71764	3.76399	4.62377
CTI12_AA056950_rna6351	0.613071	0.391087	1.075	1.64658	0.748131	0.867408	1.55995	1.62235	1.44524	0.619852	0.467468	0.569944	1.49509	1.87038	2.70777
CTI12_AA057080_rna6365	0.218352	0.0032323	0	0.332486	0.456343	0.0761663	0.0778731	0.297361	0.324093	0	0.00219877	0	0.405827	0	0
CTI12_AA069730_rna6389	0.132276	0.0687785	0.0378532	0	0.0222639	0.316315	0.139155	0.357771	0.43025	0.3312	0.310368	0.157338	0.590356	0.0276244	0.13365
CTI12_AA069810_rna6397	18.4518	16.792	16.7972	32.0233	31.5446	33.5932	40.5075	40.6238	40.5804	13.7368	13.6799	12.9485	25.8999	24.0486	26.3725
CTI12_AA069980_rna6416	8.5604	8.09144	6.60884	2.9098	2.31314	1.119	6.78065	8.41367	7.32621	6.63549	6.86888	3.95666	10.3503	16.2206	11.5762
CTI12_AA047770_rna6433	0	0	0	0	0	0	0	0	0	0	0	0.659589	0	0	0
CTI12_AA047770_rna6431	12.8411	12.0906	12.4529	8.31177	7.67957	8.05022	8.77789	7.51536	7.92566	8.94735	9.94897	8.94196	13.3753	14.0726	12.7153
CTI12_AA070290_rna6454	6.32422	6.00628	5.03846	3.16583	3.27079	2.23886	3.59207	2.22276	3.32304	2.14435	2.48982	2.2722	3.23547	2.47313	2.18239
CTI12_AA072300_rna6483	0	0.123993	0	0	0.212052	0	0	0	0	0.735613	0.169162	0.157254	0	0	0
CTI12_AA072300_rna6484	0.186623	0	0	0.134685	0	0.112084	0	0	0.246588	0	0	0.125835	0.246977	0	0
CTI12_AA071120_rna6492	44.3756	43.9039	50.0327	66.0598	68.85	69.1959	67.0638	65.5333	66.4609	57.6348	56.0014	56.8487	53.9674	59.2908	53.1916
CTI12_AA071340_rna6523	1.33014	2.20863	1.83088	1.86114	1.77852	2.25355	3.04046	4.12268	3.9007	2.05301	2.42735	2.48381	3.59635	3.61078	2.96497
CTI12_AA071950_rna6554	0	0	0.37009	0	0	0	0	0	0	0	0.339579	0.224036	0	0	0.257779
CTI12_AA072080_rna6564	53.6612	56.6941	57.6024	3.06699	2.21554	0.510688	37.1163	39.4733	36.4008	19.022	17.2307	16.7687	8.0836	6.70799	8.57357
CTI12_AA071840_rna6626	13.0159	12.9627	11.6388	12.4919	9.82626	10.8706	15.5873	14.4559	14.7261	10.266	10.376	9.69624	13.7125	12.4628	13.4619
CTI12_AA072950_rna6655	12.5439	11.8782	12.6314	90.9548	97.1175	101.929	63.0149	63.0176	67.1699	22.1452	21.6762	23.3178	22.8425	20.9891	22.4825
CTI12_AA073540_rna6695	12.7051	14.1603	13.3886	9.14394	8.64842	10.444	12.1595	10.6097	9.40139	14.5283	12.4747	14.672	9.88257	8.90614	9.00755
CTI12_AA073580_rna6700	0.711004	0.357953	0.439428	2.05133	2.41734	2.61912	1.82028	1.43517	1.55955	0.406857	0.595549	0.780307	3.28052	2.48472	2.11202
CTI12_AA074220_rna6749	19.2059	22.6893	19.7663	26.7948	26.483	31.9086	24.3353	24.3856	27.8766	23.5168	26.2131	22.9755	37.0538	39.3164	34.4611
CTI12_AA074530_rna6766	0	0	0	0.172641	0.0578911	0.179152	0.2098	0	0.251218	0	0	0.0362135	0.269036	0.0613663	0.339209
CTI12_AA074540_rna6767	18.3782	18.459	18.4727	14.1036	14.6731	14.0364	16.2558	14.385	14.403	28.1218	28.2944	26.6917	12.2418	11.0387	10.3523
CTI12_AA075320_rna6774	0.725909	1.26896	0.792281	6.48583	7.91799	7.95744	3.38445	2.70806	3.2271	0.92845	1.70949	1.31123	2.55736	2.90057	3.29166
CTI12_AA074100_rna6791	0.519765	0.212203	0.29048	0.155685	0.392753	0.127511	0.287653	0.21219	0.12123	0.349478	1.21105	0.790173	1.18951	0.868731	0.321978
CTI12_AA076010_rna6884	15.5239	16.8287	14.7217	26.6087	26.5406	28.4804	24.448	25.0493	23.8526	19.2358	18.4302	19.9187	18.4464	17.2437	17.942
CTI12_AA076010_rna6885	0	0.048098	0	0	0	0.0852834	0.0783779	0.163652	0	0.0607989	0	0.0567436	0	0	0
CTI12_AA076010_rna6886	0	0	0	0	0	0	0	0	0	0	0.0877948	0	0	0	0
CTI12_AA076110_rna6897	0.0193875	0.0201438	0.0443138	0.0886262	0.16297	0.0530228	0.08325	0.03729	0.0689277	0.121104	0.0575537	0.150309	0.0967686	0.189275	0.0600971
CTI12_AA076190_rna6946	2.46736	1.2444	1.82561	0.587602	0.427899	0.861753	1.78439	0	2.85133	0.968081	2.34105	2.50038	1.14547	2.19325	1.30602
CTI12_AA071230_rna6957	5.95853	5.85597	3.68853	2.66295	2.59957	1.447	1.42275	2.34942	3.52974	8.43092	8.86049	8.03824	1.04315	1.81644	1.94451
CTI12_AA075740_rna6974	9.47339	10.5718	10.135	2.99813	2.59991	3.51076	7.16792	7.09979	8.18804	8.27707	9.26418	9.48967	6.82554	8.49649	8.62456
CTI12_AA075740_rna6973	1.13591	1.2656	0.978368	0.272138	0.298858	0.0814591	0.175703	0.595847	0.414135	1.4232	1.01547	0.965461	0.574909	0.179374	0.47164
CTI12_AA075750_rna6977	0	0.0302234	0.0604691	0.0669989	0	0.0566894	0	0.0288302	0.027661	0.0852997	0.106415	0.0455283	0	0.0201382	0.0317564
CTI12_AA077160_rna6990	19.7968	18.1051	19.1088	34.9166	33.3637	34.3817	39.5253	42.6679	44.4918	31.6226	31.2157	25.4251	40.6185	42.1352	39.3313
CTI12_AA076970_rna7008	1.8107	1.81299	1.52989	1.27677	1.47292	1.41699	1.97126	2.05267	2.03645	2.64965	2.36873	2.49182	2.42676	2.62273	2.33406
CTI12_AA077040_rna7016	0	0	0	0	0	0	0	1.26175e-07	0	2.29162	0	0	0	0	0
CTI12_AA077330_rna7025	200.398	191.159	205.074	282.919	303.616	326.413	316.663	306.689	290.494	243.627	247.091	259.201	265.023	261.429	258.36
CTI12_AA076510_rna7028	0	0	0	0	0	0	0	0	0	0	0	0	0.872888	0	0
CTI12_AA076560_rna7034	7.358	7.6515	6.98088	33.2821	33.6055	36.7973	23.9451	24.9619	24.7991	10.3229	8.17783	9.8202	15.7065	15.0243	16.5574
CTI12_AA077550_rna7050	0.412794	0.869163	0.744027	1.56009	1.63947	1.44794	1.72632	1.59094	1.61536	3.14666	3.6411	2.14464	1.40186	1.00487	0.875943
CTI12_AA074330_rna7060	19.4278	18.1703	19.8639	21.377	22.3606	21.8967	22.9337	22.0196	23.4679	21.6263	19.9722	19.2932	24.7596	22.9681	26.7194
CTI12_AA074370_rna7064	280.668	281.202	283.882	12.5024	13.3937	13.9971	23.5894	25.1443	24.6634	206.132	219.249	230.778	16.9758	14.6002	17.2124
CTI12_AA074370_rna7065	0	0	0	0.593971	0	0.685188	0.377853	0	1.73047e-06	0.809609	0.0138602	0.387341	0.246566	0	0
CTI12_AA076900_rna7080	6.97948e-07	0	0	1.06778	1.46045	0.51717	1.92035	1.73676	1.20499	0	1.76362e-06	0	0.0553199	1.65661	0.602339
CTI12_AA067060_rna7099	0.0963286	0	0	0	0	0	0	0	0	0	0.271948	0	0	0.162905	0
CTI12_AA015950_rna7111	1.15451	1.23028	1.44237	2.98622	2.61496	2.31361	1.50277	1.78256	1.49398	9.24301	9.07946	7.04759	1.05213	0.563467	1.15276
CTI12_AA015960_rna7114	0.446628	2.76055	2.48892	0	0	0.462303	0.29949	0.493641	0.345485	3.66962	4.25663	2.68821	0	0.605989	0.597086
CTI12_AA015970_rna7115	0.849635	1.18663	1.26719	2.5409	2.78612	2.4511	1.90303	2.02988	2.31639	1.61185	1.14722	1.60038	1.16833	1.23586	1.34334
CTI12_AA022450_rna7152	0	0	0	0	0	0	0	0	0	0	0	0	0	0	0
CTI12_AA022450_rna7154	0	0.0727127	0.285486	8.78043	7.44974	8.65978	5.3192	5.76133	4.92807	1.02708e-07	1.21608	0.972087	4.75212	5.09102	4.7593
CTI12_AA022450_rna7155	0.266892	0.32357	0	5.70425	4.43082	3.81923	2.38357	3.19518	2.87115	0.680954	0.877028	0.779603	3.88425	2.91285	2.93598
CTI12_AA022450_rna7156	0.095537	0.18356	0.109665	1.82772	1.21168	1.07505	0.941797	0.732277	0.900671	0.304898	0.622141	0.436448	0.304925	0.565104	0.660913
CTI12_AA011300_rna7170	43.1911	38.9392	46.5938	0.792194	1.41259	2.5061	2.46023	6.90032	4.08699	9.57966	10.8734	12.4617	8.26978	8.36666	7.19085
CTI12_AA011330_rna7174	0.347918	0	0.447559	0.723245	0	0	0.657734	0	0	0	0.54841	4.36957e-10	0	0	9.51945e-09
CTI12_AA011360_rna7178	0	0	0.0740429	0	0	0	0	0	0	0	0	0	0.10053	0.196562	0.0823578
CTI12_AA075250_rna7194	0	0	0.116132	0	0	0	0	0	0	0	0	0	0	0	0.148995
CTI12_AA039680_rna7248	2.82091	3.91979	1.89462	5.06296	2.06819	3.59608	4.20066	4.2358	5.23161	1.66072	3.46976	2.51869	2.93664	5.29208	7.66988
CTI12_AA039680_rna7249	7.43119	7.22073	7.34644	6.60957e-10	3.59676	2.69304	4.62782	5.20623	2.44616	11.2147	9.68256	11.034	9.26812	6.69093	3.96653
CTI12_AA039770_rna7258	3.78605	4.55621	1.93923	0.224434	0	1.00838	1.555	0.602919	2.96025	2.36059	2.01822	2.88752	1.21268	0.978586	1.83941
CTI12_AA078110_rna7282	4.52518e-05	0.00221951	0.00309002	1.37808e-08	0	4.56296e-08	0	0	0	2.10056e-08	1.00552e-08	8.00961e-08	0	0	1.46654e-05
CTI12_AA078120_rna7284	10.6221	10.2829	8.70361	16.6756	16.964	15.918	15.2881	15.3105	14.7512	10.0406	10.2347	11.9087	10.5633	12.7674	10.386
CTI12_AA078450_rna7294	0.0822748	0	0.0312845	0	0	0	0	0.139833	0.0909599	0.21515	0.0606343	0.067426	0.0390626	0	0
CTI12_AA066370_rna7303	15.5598	14.3492	15.3884	12.0732	11.8048	9.30299	15.4433	11.3231	13.3315	12.2961	12.9067	12.6366	18.357	19.6892	18.0725
CTI12_AA078300_rna7312	0	0	0	0	0	0	9.86869e-06	0	0	0	0	0	0	0	0.302382
CTI12_AA078300_rna7313	0.35834	0.920952	0.51036	0.307831	0.351521	0.283783	0.21303	0.266926	0.233653	0.374139	0.592523	0.514328	0.275468	0.218939	0
CTI12_AA078300_rna7314	0	0	0	0	0	0	9.86869e-06	0	0	0	0	0	0	0	0.302382
CTI12_AA074970_rna7371	22.3473	23.3663	22.7307	58.2739	54.0141	56.0839	37.7283	34.4115	37.2391	20.9676	23.8961	22.898	24.4514	25.4083	23.2375
CTI12_AA080280_rna7464	5.29755	6.17596	5.30169	10.3909	9.99524	11.2023	7.42236	7.21688	8.14337	6.89021	7.53728	8.07011	7.41195	6.9009	8.76516
CTI12_AA080600_rna7474	0.186958	0.103777	0.110713	0.387989	0.342555	0.341498	0.152283	0.359075	0.502939	0.576073	0.461822	0.583861	0.623835	0.460437	0.385916
CTI12_AA079890_rna7512	5.5646	3.46385	5.63587	5.83169	5.81944	6.84925	5.42881	6.22803	5.25223	8.3953	6.97008	7.53638	4.65029	4.56868	4.81175
CTI12_AA079900_rna7513	0.452195	0.37467	0.317356	15.6745	14.396	14.0702	7.3101	6.27064	7.33183	0.871505	1.02089	0.890033	3.58006	3.20262	3.1129
CTI12_AA022870_rna7537	11.9356	9.91624	10.7519	10.6459	10.572	10.6501	9.18318	10.9261	10.3013	13.2078	13.1484	12.4886	13.8517	13.406	14.3926
CTI12_AA079750_rna7575	26.1048	26.4279	26.8849	15.0042	15.7408	14.6035	13.8092	14.6022	15.7987	19.6012	18.5379	19.7734	14.7353	15.3871	15.1188
CTI12_AA082090_rna7606	10.7363	11.091	11.7802	40.4312	42.5196	39.4184	37.8679	38.1841	38.5282	12.04	12.458	13.059	5.66288	6.27671	6.04185
CTI12_AA082120_rna7610	1.78274	1.59094	1.21574	0.223659	0.146866	0.315453	0.690353	0.510412	0.795189	1.05091	0.980233	1.07562	3.28177	3.77577	3.28993
CTI12_AA081200_rna7617	44.3972	43.4224	43.7603	64.3252	64.306	65.4686	64.5625	62.9698	62.4256	42.367	43.6853	40.5867	85.6074	82.51	80.6123
CTI12_AA081230_rna7622	15.3635	15.958	14.3844	5.78337	6.50406	5.93789	12.552	12.8854	12.6525	9.31826	8.70807	9.89977	18.6911	17.2156	17.7597
CTI12_AA081280_rna7627	38.9709	41.3004	38.5164	38.5725	36.9144	38.2051	44.9672	45.0751	45.4016	46.5217	47.4616	50.0217	39.5062	38.1751	38.9647
CTI12_AA081430_rna7643	0	0	0	0	0	0	0	0	0	0	0	0	0	0	0
CTI12_AA081620_rna7669	13.6997	28.1901	16.1792	0.000329435	1.70832	4.44248e-09	5.53632	1.14074e-05	0.0881337	2.20049e-05	2.79223	3.45613	3.59762e-08	0.00035924	0.0120432
CTI12_AA081870_rna7675	1.37962	2.16818	2.54406	0.777687	0.604743	2.02379	1.216	0.752428	1.7307	1.4159	1.89132	1.94936	1.07632	2.55432	2.21323
CTI12_AA081710_rna7749	30.6875	32.775	32.2259	36.718	34.4563	34.8564	35.4383	35.5985	38.913	42.8169	43.8358	44.9752	62.9977	55.5527	60.8408
CTI12_AA084580_rna7763	2.77078	3.13759	4.10108	4.54621	3.39327	3.02222	3.26834	2.67881	3.72163	3.95603	4.77016	3.70014	3.70837	4.89748	6.28095
CTI12_AA084580_rna7764	0	0	0	0	0	0	0	0	0	0	0	0	0	0	0
CTI12_AA084930_rna7800	2.82261	2.78471	2.73018	5.09033	4.60035	4.17546	4.82989	4.48096	4.26809	4.41413	4.91254	4.83005	5.06549	4.37853	4.59186
CTI12_AA083880_rna7817	2.30629	3.24047	2.04471	4.74097	6.24064	6.12978	6.33876	7.5754	6.88449	3.80527	3.26438	3.08149	11.0958	10.2386	10.7708
CTI12_AA083920_rna7822	16.6958	21.0345	18.3554	25.5012	25.2815	24.2724	25.341	29.5241	26.8252	20.789	22.1114	20.0382	17.5099	18.9281	16.8666
CTI12_AA083930_rna7825	1.27103	1.8991	1.51584	0.345457	1.00129	1.21187	2.05278	1.99029	1.75768	1.35167	1.34002	1.85753	1.55183	0.373709	0.489672
CTI12_AA082650_rna7841	0	0	0	0	0	0	0	0	0	0	0	0	0	0	0
CTI12_AA084430_rna7865	0.244406	0.0651304	0.363234	0	0	0	0.0840826	0	0.0676403	0.154596	0.0820073	0.528305	0.298974	0	0.122303
CTI12_AA084430_rna7867	7.94649	9.12231	7.21165	1.85187	1.69908	2.04636	2.19347	2.14852	2.2594	5.17076	4.9799	4.40338	1.72935	2.28044	2.24041
CTI12_AA082940_rna7887	1.26878	1.83736	1.34307	0.0798032	0.358872	0.138998	0.445534	0.34829	0.720729	1.04752	1.21911	1.03788	0.375418	0.591888	0.837548
CTI12_AA082940_rna7888	0	0	0	0	0.461575	0.302639	0	0	0.194114	0	0.41178	0.461169	0.59659	0.584124	0.437381
CTI12_AA084050_rna7922	32.1333	27.2101	27.006	28.8462	29.8346	28.8222	26.075	23.1503	24.5126	27.3212	28.1403	28.5541	41.9257	37.6387	41.1335
CTI12_AA084070_rna7924	0	0	0	0.014675	0	0	0	0.453739	0	0.674529	0	0.94228	0	0	0
CTI12_AA085290_rna7938	0	0	0	0	0	0	0	0	0	0	0	0	0	0	0
CTI12_AA085320_rna7941	27.9889	28.5828	26.4595	32.6348	30.8382	30.0178	22.5959	22.0271	29.7391	35.2006	26.4883	24.9714	28.2558	29.0669	29.033
CTI12_AA084830_rna7949	3.53747	3.34529	4.0579	123.092	112.935	116.29	173.865	178.178	170.806	12.5955	13.1449	14.7075	926.93	924.526	923.364
CTI12_AA085730_rna7967	166.509	160.393	165.156	332.116	338.657	322.651	210.794	216.647	221.683	158.276	150.14	157.994	22.4821	25.4193	23.5082
CTI12_AA085760_rna7971	1.71101	0.616674	1.87415	1.1358	0.925272	0.617069	9.50008e-06	1.85793	0.198617	0.935655	1.24202	0.60873	0.796895	2.8597	0.657565
CTI12_AA085760_rna7972	7.71809	7.27194	6.46599	6.72757	7.51931	7.54086	11.3412	8.74791	10.9374	7.51988	7.52104	6.90071	7.96207	4.91861	6.54261
CTI12_AA085560_rna7988	3.33308	3.91312	3.31575	4.58085	3.97517	3.96171	4.55277	5.50514	5.18225	4.07062	5.05198	5.32841	2.89357	4.52201	3.48002
CTI12_AA058930_rna8009	0.911317	1.64955	4.44352	0	1.70882	0	1.26985	1.50673	1.20622	1.58333	0	1.22287	2.13858	0.904401	0.841819
CTI12_AA058930_rna8010	243.376	244.164	238.203	60.4371	63.9691	63.1058	91.1275	84.9386	92.6755	190.239	199.193	189.154	115.914	117.49	122.908
CTI12_AA058940_rna8011	13.2633	12.6633	13.0407	11.9484	11.2	10.6979	10.7558	10.8858	10.198	16.2962	16.0053	15.8718	14.6994	14.6966	12.9119
CTI12_AA058940_rna8012	0.119026	0	0.12743	0	0.182679	0.322619	0.17437	0	0.249633	0.152652	0.134794	0	0	0	0
CTI12_AA088110_rna8027	0.269424	0.209461	0.146129	0.27982	0.236269	0.649757	0.295542	0.463198	0.420106	0.193168	0.281645	0.423869	0.471638	0.291861	0.419901
CTI12_AA086430_rna8044	0.000306054	1.57776	2.85049	0.00579923	0.740352	1.51957	0	1.45661	1.84276	3.75408	2.58426	4.7288	0.131711	0.055311	0
CTI12_AA086830_rna8085	1.6782	1.23538	1.32141	2.17602	2.26854	2.05504	2.34097	3.12982	1.43795	2.79765	2.41669	2.84562	2.02919	1.37357	1.54065
CTI12_AA085910_rna8119	0.394797	0.626783	0.74515	0.710021	0.846717	0.41394	1.07866	1.17724	1.86085	1.04825	0.506549	0.929033	1.63921	1.34994	0.877831
CTI12_AA087590_rna8151	0.0934518	0.0958699	0.216591	0.345723	0.276957	0.175531	0	0	0.134646	0.106767	0.372963	0	0	0.168834	0.13457
CTI12_AA088820_rna8191	387.77	407.136	386.985	106.274	93.5114	114.044	124.594	136.801	121.516	442.441	442.725	480.09	128.096	128.083	137.005
CTI12_AA088830_rna8192	26.454	22.5678	22.9736	36.7766	37.8602	38.0056	39.2475	37.2797	38.7818	29.0632	27.2878	26.2346	38.8458	35.3758	41.5715
CTI12_AA087990_rna8225	0	0	0	1.18215	0.891895	0.776458	0	0.197239	0.67298	0	0	0	1.15969	2.26221	1.25004
CTI12_AA089310_rna8239	4.3552	4.32858	5.12197	11.4755	9.11332	9.19679	9.92479	7.56379	6.216	3.68796	7.08917	5.39987	6.79124	6.52542	5.53343
CTI12_AA007820_rna8304	0	0.0269773	0	0	0	0	0	0	0	0.19502	0.0651985	0.0309199	0	0	0
CTI12_AA089210_rna8351	41.9376	39.2851	41.5108	26.0951	26.59	21.9644	25.0048	25.3153	23.9412	67.389	68.1165	77.6572	39.0803	36.4167	36.108
CTI12_AA050120_rna8363	0	0	0	0	0	0	0	0	0	0	0	0	0	0	0
CTI12_AA050230_rna8376	11.4345	9.53123	10.4399	2.00492	1.38083	2.26239	4.63895	4.10588	4.43333	9.33422	7.34327	7.96106	10.5053	10.7987	8.70233
CTI12_AA050230_rna8375	6.90377	8.00441	7.35789	1.36358	1.73065	1.13129	2.03681	2.14998	1.86103	3.66681	5.02512	4.3009	6.79772	5.33231	4.9589
CTI12_AA050250_rna8378	0	0.102686	0.155467	0	0	0	0	0	0	0	0	0	0	0	0.106456
CTI12_AA090410_rna8407	23.5674	24.2182	23.7348	53.6051	59.0268	50.6176	32.8531	41.0992	37.9121	32.6815	36.6108	30.7374	49.8091	53.3189	55.1156
CTI12_AA028220_rna8428	0	0	1.27883	0	0.213916	0.264325	0	1.12693	0.364755	0.303973	0	0.742538	0	0	0.306295
CTI12_AA028250_rna8432	0.907588	1.09771	0.36982	0.425067	0.726044	0.545361	0.320203	0.507157	0	0.117151	0.391422	0.863007	0.659781	2.20065	1.17852
CTI12_AA089670_rna8436	4.632	4.86662	6.0753	10.951	9.90513	11.564	7.90397	11.3327	8.41562	8.93512	6.81273	6.51776	6.76952	4.22667	6.0273
CTI12_AA093380_rna8455	0.504533	0.643348	0.602775	0.022763	0	0	0.113592	0.0646977	0.0553408	1.28507	0.867127	1.19169	4.59332	4.70493	4.74303
CTI12_AA093380_rna8453	0.325834	0.365441	0.345782	0	0	0	0	0.0385134	0.0957476	0	0	0.220923	0.685393	0.358395	0.993397
CTI12_AA091040_rna8495	9.36177	9.08889	8.7434	3.2284	3.05726	3.10662	4.65774	4.56225	4.22551	12.4708	12.6584	13.3763	4.0812	3.46296	3.71586
CTI12_AA090660_rna8528	47.5532	43.8757	44.4358	1.36083	1.73559	1.1729	0.912167	0.363375	0.67529	12.1269	12.0695	15.253	19.5326	20.8197	22.2415
CTI12_AA091660_rna8573	189.585	181.514	204.433	337.532	342.877	322.56	325.715	350.347	360.306	165.525	162.109	165.129	267.605	270.098	265.398
CTI12_AA091670_rna8574	1.27803	0.968857	1.56866	0.72651	1.02489	1.18133	1.47541	1.25632	1.12065	2.35224	1.69913	2.026	2.47988	2.64987	2.46821
CTI12_AA091810_rna8589	1.71856	1.70191	1.24419	11.9883	14.2613	12.8566	22.5759	21.1037	23.2813	4.28032	5.09953	3.85111	5.65371	4.92175	4.9506
CTI12_AA091820_rna8592	0.59917	0.655611	0.960798	2.82002	1.25936	1.7353	1.42153	1.98639	2.48071	1.18559	0.643476	1.85039	0.853938	1.0649	1.47279
CTI12_AA091860_rna8597	0.136821	0.101067	0.0223043	0.694602	0.351156	0.342946	0.261029	0.215546	0.184541	0.828318	0.958935	1.00588	0.0864205	0.0629725	0.153661
CTI12_AA092150_rna8611	32.5347	31.2823	29.7387	61.3628	71.6137	73.0071	42.7165	50.566	46.0745	33.783	30.6299	36.4483	23.9111	23.8725	23.8175
CTI12_AA092150_rna8613	5.58902	7.43963	9.12488	64.008	53.576	51.8267	24.9187	17.0788	21.9432	17.1144	19.3282	19.3713	24.6723	24.7252	25.1471
CTI12_AA090470_rna8623	0	0	0	0	0.430935	0	0	0	0	0	0	0	0	0	0
CTI12_AA092800_rna8637	0	0.205227	0	0	0	0	0	0	0	0	0	0.570094	0	0	0.288381
CTI12_AA092800_rna8636	0	0	0	0	0	0	0	0	0	0	0	0	0	0	0
CTI12_AA092830_rna8641	8.1657	7.63028	7.67821	7.67362	6.73858	7.68535	7.62082	7.11685	7.68474	10.7595	9.74706	9.00694	5.45644	6.64177	5.88889
CTI12_AA092830_rna8642	0	0	0	0	0	0	0	0	0	0.190649	0.0850427	0.42063	0	0	0
CTI12_AA089810_rna8676	3.90078	3.36682	3.43066	1.3924	2.12169	1.02217	0.426866	1.49651	0	1.50315	1.6975	3.45443	0.0484679	1.58941	3.73693
CTI12_AA089870_rna8683	20.4018	22.3734	19.9738	69.8686	65.9292	62.8107	57.6936	54.5151	59.1272	29.9275	25.9338	28.4749	49.6691	46.2231	48.7603
CTI12_AA089960_rna8693	10.5505	10.8603	10.9056	14.1513	15.3477	15.1751	11.0568	9.97141	10.6752	12.1945	11.6816	11.1261	7.08778	6.81423	6.77216
CTI12_AA093690_rna8701	30.9855	34.4319	31.8051	22.9064	20.3644	24.2704	31.5403	33.6939	30.7696	22.5866	24.6461	26.9586	37.7706	41.7324	40.5989
CTI12_AA093710_rna8703	17.6592	17.0388	16.2637	45.0725	45.9321	47.1447	28.7727	30.0611	26.6354	24.4754	25.9901	23.4556	48.362	43.7864	44.8994
CTI12_AA092230_rna8733	0	0.143593	0	0	0.210366	0.206676	0.631359	0.151596	0.220041	0.16787	0.191072	0.189784	0	0	0.0789519
CTI12_AA093190_rna8743	5.88868	6.41085	5.53736	13.7765	11.7639	10.4018	9.0781	7.99545	10.6644	4.57774	4.94573	6.19903	6.26768	6.9248	5.8586
CTI12_AA093210_rna8746	42.621	42.8314	40.4417	24.2525	25.0832	24.9626	41.3457	39.1592	44.3657	33.7541	32.3712	35.575	87.9101	89.1984	88.0275
CTI12_AA093040_rna8767	0	0	0	0	0	0	0	0	0	0	0	0	0	0	0
CTI12_AA093050_rna8768	0.91651	0.87264	1.26419	1.69302	0.259951	0.295324	0.624483	0.857941	1.82832	1.97698	2.79981	3.74203	3.29572	1.68307	1.50241
CTI12_AA093910_rna8794	0	0	0	0	0.254262	0	0	1.81461e-08	0	0	0	0	0	0	0
CTI12_AA094320_rna8810	10.3747	11.1845	10.5564	50.8739	44.3745	45.1515	45.0166	45.5773	46.6399	15.5708	14.8052	13.8981	69.5548	67.6387	65.9642
CTI12_AA094510_rna8833	0	0	0	0	0	0	0	0	0	0	0	0	0	0	0
CTI12_AA094510_rna8834	0	0	0	0	0	0	0	0	0	0	0	0	0	0	0
CTI12_AA094510_rna8835	0	0	0	0	0	0	0	0	0	0	0	0	0	0	0
CTI12_AA094510_rna8836	0	0	0.0950988	0	0	0	0	0.148862	0.0926489	0	0	0.0933472	0	0.142121	0
CTI12_AA094540_rna8841	2.47238	2.49736	2.32177	6.17167	7.53811	6.65807	3.50722	3.60692	3.07238	4.79387	3.77789	4.49702	4.66049	4.97957	4.64643
CTI12_AA095540_rna8871	41.4877	42.3435	43.5774	15.6293	16.573	16.1142	15.75	16.911	16.7059	51.5771	49.088	52.9502	16.1905	18.6644	14.6642
CTI12_AA095190_rna8901	0	0	0	0	0	0	0	0	0	0.0891425	0	0	0	0	0
CTI12_AA095060_rna8914	7.32875	6.96564	7.373	1.97763	2.77383	2.95267	17.2844	17.9466	19.7819	8.36585	11.0374	10.8778	59.6843	59.0954	57.7687
CTI12_AA095060_rna8916	3.69014e-09	0	0	0.741133	0.0951427	0.330071	1.41928	2.05786	0.326686	2.83658	0	1.76318	1.06178	0.213734	3.94776e-05
CTI12_AA095080_rna8919	0	1.22286	0.775846	1.51493	0.92835	1.1045	1.15405	2.65883	3.1759	1.19438	0.773892	0.837501	6.42939	4.8579	6.15897
CTI12_AA094740_rna8931	1.27779	1.15437	0.00833418	3.87793	4.21083	4.12303	2.68471	2.39607	1.87558	1.74179	2.78877	2.28073	3.37516	3.55195	2.32272
CTI12_AA094740_rna8932	0.437283	1.20016	1.68691	4.01649	3.63823	4.08985	1.98246	1.62816	3.50961	2.15751	0.920289	1.56758	3.46432	3.51963	3.97434
CTI12_AA094800_rna8939	0	0	0	0.1271	0.243899	0	0	0	0.206961	0	0.17576	0	0.209797	0.0090095	0.000160829
CTI12_AA095640_rna8950	4.28	3.84823	4.2707	7.8518	7.15182	8.45122	6.77909	6.77928	6.2335	4.91819	4.68387	3.75221	7.70743	6.71017	6.24088
CTI12_AA095980_rna9013	0.953786	0.23501	0.40675	0	0	0.0709158	0.298606	0.00218264	0.0641305	0.313211	0.426879	0.544274	0.330647	0.101797	0.470148
CTI12_AA096130_rna9075	11.7632	11.3693	11.8061	7.98115	5.20588	4.35968	4.90477	6.85447	6.95009	10.1226	10.5463	9.46631	2.78938	3.0012	3.52078
CTI12_AA096130_rna9076	3.10631	2.47941	2.28174	2.558	1.39156	1.71533	1.40469	1.50183	0.603025	2.36029	1.26479	2.48518	1.48597	0.596741	0.96122
CTI12_AA096200_rna9084	36.312	32.015	34.1207	12.8491	13.7654	12.8357	25.6358	25.8682	25.5699	30.8535	34.0067	36.601	90.2101	93.3959	91.4811
CTI12_AA097620_rna9135	0.271016	0	0	0	0	0.056722	0	0	2.63458e-10	0	0	1.39936e-08	0.904847	1.32276	0.436271
CTI12_AA097640_rna9139	0.383241	0.0821473	0	0.900752	0.1689	1.00674	0.506617	0.381645	0.939941	0.996334	0.594434	0.434007	0.410717	0.71077	0.583215
CTI12_AA097640_rna9140	0	0	0	0	0	0	0	0	0	0	0	0	0	0	0
CTI12_AA097500_rna9151	5.54935	5.13777	5.53931	6.02011	5.95421	5.27092	6.0404	6.81845	7.52343	6.86241	5.48543	6.59966	7.42649	6.53592	6.42736
CTI12_AA097540_rna9157	0.446491	0	0	0	0	0	0	0	0	0	2.18963	2.12441	0	0	0.684098
CTI12_AA097910_rna9176	23.5249	22.8158	22.1079	42.0149	37.7695	35.6169	35.6357	33.5874	40.4693	34.4618	30.9228	31.3377	30.5091	31.3555	28.9374
CTI12_AA097910_rna9177	20.7652	22.6773	21.9158	41.2489	39.0933	40.6314	31.6353	29.1029	28.668	26.7289	24.2219	24.0028	17.4178	17.1084	18.4782
CTI12_AA097920_rna9179	24.9111	24.3218	25.0275	29.3905	25.918	28.443	41.8979	41.055	45.2677	35.1218	32.5354	32.5875	23.5362	21.878	24.2291
CTI12_AA097850_rna9208	59.0301	55.9144	56.1971	61.6923	65.362	61.949	56.1223	64.6913	65.538	61.7569	63.521	65.2894	53.1935	53.6134	51.2744
CTI12_AA096780_rna9249	19.9048	21.7979	20.4139	4.21649	4.74964	5.35062	6.81416	7.07358	5.20146	19.6696	20.668	20.8888	9.88731	11.5921	13.3452
CTI12_AA098950_rna9256	1.55974	1.01118	1.92542	5.27912	5.61082	3.35329	4.70636	3.81584	4.24003	2.03933	1.49135	1.27799	7.00399	5.11656	6.72015
CTI12_AA098390_rna9274	0	0.116383	0	0	0	0	0	0	0	0	0	0	0	0.0612423	0
CTI12_AA099290_rna9279	3.57356	3.69945	3.40895	7.06685	6.15565	5.45276	9.82113	9.44299	9.49884	5.50449	4.99311	4.73574	20.3174	20.3245	19.6
CTI12_AA099240_rna9295	0.152611	0.393059	0.171478	0.264757	0.0894136	0.149403	0.0978153	0.280686	0.109836	0.0496979	0.102451	0.233642	0.17788	0.18471	0.16798
CTI12_AA099270_rna9299	59.8762	60.6708	60.3074	301.153	291.52	289.878	379.756	373.727	386.294	52.6717	49.555	50.5242	255.412	249.865	252.784
CTI12_AA099670_rna9312	1.8781	1.31081	2.07311	4.95753e-05	0.214171	0.247166	0.997649	1.10034	1.44629	0.701474	0.677425	0.436703	2.28727	2.39411	2.41981
CTI12_AA099670_rna9313	0	0.105603	0.201381	0	0	0	0	0	0	0	0	0	0	0	0
CTI12_AA099670_rna9314	0	0	0	0	0	0	0	0	0	0	0	0	0	0	0
CTI12_AA100120_rna9360	0	0	0	0	0	0	0	0	0	0	0	0	0	0	0
CTI12_AA099500_rna9370	0.619284	0.625804	0.526532	0.383591	0.348571	0.364409	0.833646	0.412125	0.552844	0.305728	0.280885	0.677205	0.734155	0.716007	0.931869
CTI12_AA100160_rna9395	0	0	0	0	0	0	0	0	0	0	0	0	0	0	0
CTI12_AA100550_rna9410	0	0	0.0415246	0.0735775	0.0488405	0.0552569	0.112987	0.0518565	0.0413818	0.0614505	0.0683693	0.0635645	0.12821	0	0
CTI12_AA100570_rna9412	0.36128	0.555892	0.641816	0.0816266	0.0563129	0	0.153306	0.162791	0.119136	0.637184	0.338647	0.703383	0.213278	0.303681	0.378832
CTI12_AA034850_rna9440	0	0	0	0	0	0	0	0	0	0	0	0	0	0	0
CTI12_AA034970_rna9453	32.8546	31.0969	27.9294	25.927	26.7202	28.8211	38.2088	36.0403	38.4511	25.141	22.2577	25.4227	47.0306	51.4416	50.3097
CTI12_AA034990_rna9456	1.73524	1.56185	0.814481	28.0477	27.634	31.6473	15.8894	13.5768	14.1952	16.4053	20.6121	19.2597	56.3871	53.9374	53.9498
CTI12_AA035010_rna9460	28.2075	27.389	23.5226	23.3218	24.4943	24.1669	27.8431	26.7616	27.0685	20.1613	20.7854	21.0757	25.405	26.8582	26.5567
CTI12_AA035010_rna9461	5.42497	6.14507	7.53144	5.56831	5.76818	4.67646	3.87379	3.95584	4.60123	2.51331	3.47004	3.50802	7.90482	7.7215	6.08029
CTI12_AA035080_rna9469	12.1516	9.06479	10.2437	19.5557	19.6661	24.3527	16.2949	16.1672	14.5472	15.6787	14.6995	15.0686	12.1966	9.43613	13.3819
CTI12_AA101050_rna9476	39.7564	36.3779	38.679	26.7567	28.9402	29.836	40.7795	37.8911	35.8059	51.7498	49.5633	52.5657	29.9141	29.4617	26.1526
CTI12_AA101180_rna9506	0.32042	0	0	0.294968	0	0	0	0	0.0702914	0.131506	0.076806	0	0	0	0
CTI12_AA101180_rna9507	1.69129	1.28928	1.42748	1.59788	1.18738	2.21993	0.27987	0.727552	0.246881	2.06777	1.83424	1.92868	0.56569	1.05436	1.03309
CTI12_AA101460_rna9509	0	0	0	0	0	0	0	0	0	0.201398	0.174797	0	0	0	0
CTI12_AA101460_rna9510	43.6845	45.6373	42.7627	16.9355	14.816	17.0598	17.6763	19.2288	21.1516	37.6078	36.1637	38.2537	19.1023	18.3171	17.5804
CTI12_AA101600_rna9526	3.93003	3.40783	3.32105	0.219794	0.352885	0.395726	1.35364	1.17626	1.93719	2.42369	2.7233	3.03705	2.19323	2.4158	2.23055
CTI12_AA101680_rna9534	0.330626	0	0.131061	0.11593	0	0	0	0.0935447	0	0.552684	0	0.396104	0	0	0.297252
CTI12_AA101680_rna9536	0.0776931	0.546891	0	0	0.0810276	0.159224	0.0831922	0.251523	0.137509	0.176751	0.745783	0.0869167	0.680847	0.663848	0.330885
CTI12_AA101690_rna9538	0.941903	1.59059	0.203834	0.260895	0.302907	0.908087	0.520317	0.740012	0.211177	0.236267	1.05968	0.763205	0	0.293377	0.503732
CTI12_AA101690_rna9539	27.0593	24.7609	30.0177	32.1879	32.0739	28.8933	29.3858	27.5958	30.2819	33.2073	32.7788	31.3439	33.1047	35.5621	33.7545
CTI12_AA101920_rna9575	11.1086	9.73234	9.25804	2.31197	2.15466	1.98972	4.64056	5.51519	4.7461	3.55392	3.82476	3.77279	6.86599	8.18452	9.49132
CTI12_AA059140_rna9584	0.750108	0.657299	0.681064	4.25186	2.95647	3.86779	4.996	4.69472	4.31377	0.467038	0.635199	0.46516	4.82202	4.71561	4.45651
CTI12_AA059200_rna9591	1.76349	1.38985	2.22579	0.331742	0	0.215444	0.355949	0.168745	0.453328	11.063	11.7318	10.0669	0.460762	0.134306	0.824353
CTI12_AA102790_rna9616	0.0571913	0	0	0	0.138591	0.169524	0.174979	0	0	0	0.304479	0.142649	0.16469	0.0960456	0
CTI12_AA102800_rna9618	1.87921	1.33164	1.44619	2.06732	2.74623	3.36021	2.51881	3.57474	2.693	3.32671	2.9707	3.31626	3.59457	3.07953	2.2258
CTI12_AA102730_rna9648	25.1573	23.9941	24.7484	16.8755	17.3473	15.698	18.3907	17.0196	18.7072	22.0494	22.5753	20.2291	16.9471	17.4697	16.7667
CTI12_AA094140_rna9654	0.214229	0.358877	0.123447	0	0	0	1.03533	0.323309	0.121384	0.313462	0.110311	0.120381	0.340883	0.151407	0.25739
CTI12_AA103200_rna9676	0	0	0	0	0	0	0	0	0	0	0	0	0	0	0
CTI12_AA097760_rna9723	9.44143	9.89885	11.7601	12.7471	10.7648	13.1581	11.4882	15.3103	13.5357	8.43309	9.69508	10.5629	14.1763	15.2301	13.1119
CTI12_AA103360_rna9738	0.174411	0.216133	0.225661	1.48418	1.24757	1.24848	1.38115	0.768472	0.909459	0.51646	0.610695	0.403785	2.5296	2.00358	1.98458
CTI12_AA102230_rna9758	19.4284	18.865	22.1708	10.4766	11.0536	11.6128	10.7354	9.66564	8.40719	13.2403	12.6132	13.4667	7.11551	7.35703	7.05124
CTI12_AA102230_rna9759	3.31453	1.89271	3.20768	3.12814	4.7196	5.16906	2.87024	4.33558	4.17128	0.650932	1.27929	1.53784	3.62398	6.13773	3.52337
CTI12_AA102240_rna9761	4.99021	5.37419	5.4372	4.28842	3.18781	4.29843	4.14	5.18166	4.17824	6.13461	7.88928	7.26025	4.7924	4.7953	5.49007
CTI12_AA102320_rna9770	4.23436	4.14735	3.47835	0.481421	2.39497	3.07623	3.19802	2.84342	3.49168	4.26229	5.02715	5.77279	4.10486	2.8172	2.98131
CTI12_AA102320_rna9771	0	0.120602	0	0	0	0	0	0	0	0	0	0	0	0	0.373427
CTI12_AA102320_rna9772	0	0.208103	0	0	0	0.19923	0	0	0	0.119724	0.237881	0.150268	0.165606	0	0.216721
CTI12_AA103100_rna9781	0	0	0	0	0	0	0	0	0	0	0	0	0	0	0
CTI12_AA103480_rna9785	0	0.530232	1.65799	0	0	0	0	0	0	0	0	0	0	0	0
CTI12_AA103560_rna9793	0.483703	0.326259	0.460705	1.41252	2.43231	1.85195	1.32689	1.36242	1.14633	1.04373	1.26416	0.985721	0.263103	0.326858	0.121663
CTI12_AA103560_rna9795	0	0.0383192	0	0	0.175826	0.205771	0	0	0	0.118984	0.312837	0	0	0	0.0532049
CTI12_AA103580_rna9797	33.2347	36.1987	35.7108	6.00569	5.5459	5.71272	4.40732	4.17758	4.94122	17.2438	18.3991	18.6847	8.31631	8.37524	9.8233
CTI12_AA045650_rna9803	319.892	311.93	321.824	501.65	494.262	514.581	367.775	373.828	371.119	198.895	199.288	193.877	165.538	166.419	165.098
CTI12_AA104010_rna9827	0.514555	0.890778	0.695831	1.33333e-05	0	0.18036	1.76099	0.642236	1.44423	0.611274	1.11672	1.35374	0.0116617	0.0803414	1.25207
CTI12_AA104030_rna9829	0.0127714	0.458705	0.676855	0.00868501	0.598273	0.905716	0.543463	0.664065	0	1.8596	1.39089	2.07429	0.420083	4.96916e-09	0.564486
CTI12_AA104030_rna9830	0.383003	0	0	0.343687	0	0	0	0	0	0	4.04285e-06	5.56906e-10	0	1.13429	0
CTI12_AA104750_rna9848	0.490026	0.998789	0.567151	0	0	0.428858	1.40917	1.1853	0.570282	0.267802	0.81375	0.531816	1.57452	0.639556	0
CTI12_AA104750_rna9849	0.296618	0.0934181	0	0	0.155538	0.280218	0.639155	0	0	0	0.104755	0	0	0	0.284308
CTI12_AA105070_rna9875	162.16	160.954	162.173	204.732	216.461	218.177	182.734	187.467	192.842	153.588	146.445	154.036	249.998	248.872	251.359
CTI12_AA105530_rna9902	17.1695	16.0848	15.1438	9.98952	10.0922	10.9301	10.6863	9.1337	10.2831	15.1157	14.7538	14.7491	15.2319	15.9836	17.2522
CTI12_AA060160_rna9927	0	0	0.102639	0	0	0	0	0.347727	0	0	0	0	0.17662	0	0.194914
CTI12_AA105860_rna9952	0.927859	1.02131	0.467919	0.953513	1.34851	1.2225	1.54081	1.42843	0.884737	0.202421	1.14875	0.354205	2.34395	1.38044	2.10987
CTI12_AA105890_rna9957	1.18072	1.37123	1.32694	4.25346	3.51572	4.6811	2.38119	2.05753	2.59752	4.41087	3.25712	2.9671	4.31308	4.81245	4.36484
CTI12_AA106420_rna9975	58.1442	57.0543	60.7124	45.2816	40.4212	43.4994	53.0297	56.0418	51.295	39.0381	40.3483	36.1524	35.142	33.5341	30.3425
CTI12_AA083050_rna10002	0.405586	0.174069	0.286854	0.380272	0.88019	0.806134	0.66283	0.9921	0.862875	0.373052	0.0819926	0.400968	1.05176	1.30941	0.743201
CTI12_AA083120_rna10011	0.426022	0.625133	0.00946945	2.07022	1.6998	3.07096	1.73694	1.3641	1.08033	0.824941	0.994966	0.675422	3.65032	3.10009	2.07523
CTI12_AA083120_rna10010	0	0	0.305787	0.409839	0.754754	0.183572	1.34616	0.906173	1.11558	0.336337	0	0.1607	1.55149	1.73779	2.66223
CTI12_AA106460_rna10025	5.09928	6.45463	7.34314	17.5988	17.7985	22.2125	9.34427	9.35767	9.91534	6.88972	6.3282	10.2468	1.6355	2.1515	4.00286
CTI12_AA107370_rna10045	54.7514	55.2976	57.4524	32.442	23.9639	24.9992	27.9698	28.7437	30.1145	84.0336	79.6994	76.441	37.4398	36.3061	33.7659
CTI12_AA107430_rna10052	2.54003	2.42484	2.51982	0.391309	0.74783	0.406898	1.30966	0.95945	0.561306	1.22959	1.55433	1.73224	2.57833	2.32658	2.57012
CTI12_AA099940_rna10056	0.898491	0.797136	1.20414	1.17323	1.31579	1.21284	0.604099	1.07829	1.21272	1.33258	1.51844	1.79851	0.257345	0.588683	0.500708
CTI12_AA099970_rna10060	4.97187	5.51456	5.50542	4.67153	4.99357	5.28031	6.30583	8.88588	7.86189	13.6664	12.7432	12.6744	3.62822	4.79998	4.19459
CTI12_AA099970_rna10061	1.10314	2.00662	1.09138	0.592027	0.965046	0.536173	0.705386	1.10228	0.698755	0.918636	0.756705	0.737105	0.36093	0.708778	0.543462
CTI12_AA107190_rna10074	0.415633	0.252275	0.292883	0.0944912	0	0.182938	0.110388	0.104143	0.100615	0.601521	0.535874	0.773886	0.25565	0.108604	0.199689
CTI12_AA107190_rna10075	0	0	0.0317072	0.122871	0.178256	0.11007	0.0398747	0.108669	0.196043	0.0348694	0.320583	0.0963567	0.479574	0.651241	0.759253
CTI12_AA107210_rna10079	9.39977	8.92767	9.04252	8.42886	7.49973	8.00826	10.8036	10.5225	10.78	9.5953	9.95487	10.3784	11.3857	9.85204	9.76056
CTI12_AA106230_rna10092	1.01855	1.05913	1.05645	16.5708	18.296	18.4494	4.5088	4.44894	4.16196	7.57169	7.57506	6.6685	5.91058	7.0141	6.27075
CTI12_AA108440_rna10153	4.99589	3.60241	4.69424	3.66122	4.16374	4.79611	5.34049	5.74367	5.81543	5.54762	4.78098	5.5784	4.49984	3.27147	3.79182
CTI12_AA108450_rna10154	8.22517	8.81463	8.55304	8.33455	7.06158	7.04234	7.70933	8.64593	8.13526	8.81691	8.24938	7.85348	7.20025	6.48661	7.1041
CTI12_AA108450_rna10155	0	0	0	0	0	0	0	0	0	0	0	0	0	0	0
CTI12_AA108450_rna10157	10.572	10.1311	10.4943	10.6132	10.856	10.4589	11.685	10.5928	11.6591	9.83972	10.5955	8.81303	9.39734	9.91948	8.20698
CTI12_AA108270_rna10177	30.1596	29.7588	32.3629	120.153	109.675	112.366	81.1961	81.0708	83.0544	48.2375	44.6467	43.5031	36.4288	31.4315	33.3197
CTI12_AA110630_rna10204	0	0	0	0	0	0	0	0	0	0	0	0	0	0	0
CTI12_AA099840_rna10230	17.648	17.4817	17.1504	10.8315	11.4004	10.7744	13.2508	12.1668	11.8964	20.9687	21.4013	20.3272	13.3829	11.4131	12.6219
CTI12_AA109700_rna10236	16.3109	18.6063	15.8621	21.9393	21.0405	21.3527	20.7133	20.3672	20.1651	17.0265	18.1466	18.5295	21.1754	20.3501	21.7212
CTI12_AA109760_rna10243	1.98756	0	2.29204	1.79179	2.02472	1.90162	2.27585	3.40998	2.77966	2.21939	2.22042	1.82567	4.64163	4.69934	3.30884
CTI12_AA109370_rna10248	43.6454	40.0438	39.3608	40.8143	39.27	36.4539	29.9244	29.339	31.5422	50.2879	52.9301	48.1218	34.0455	29.762	31.3222
CTI12_AA108800_rna10256	2.71084	3.20572	2.87732	3.13926	2.04344	3.02731	4.56484	2.79318	4.2782	3.3874	4.21142	4.03383	3.18251	3.04979	3.63634
CTI12_AA110920_rna10295	7.1268	7.76195	6.87171	8.19906	7.36599	9.76806	12.5856	12.3155	14.1683	8.0551	8.7235	7.43125	17.6064	17.5781	16.2137
CTI12_AA110930_rna10297	8.1005	8.11158	7.94595	3.23496	7.09669	1.86899	4.95685	4.57014	4.17274	8.2363	8.73491	13.7112	15.3772	7.59394	10.6326
CTI12_AA110960_rna10301	145.327	151.371	139.241	11.8158	13.6598	10.5914	20.6754	21.5855	20.1531	102.286	102.864	101.917	20.8206	20.5328	18.6545
CTI12_AA110230_rna10311	2.90715	3.13593	3.20326	5.66303	6.75077	5.87636	1.9757	3.45632	2.58168	2.26888	2.00173	2.9846	1.19802	0.972049	1.69881
CTI12_AA110260_rna10314	0.961279	1.18361	0.868812	6.12477	4.45339	4.80234	2.27676	1.3306	2.70447	4.77408	5.8224	6.46711	3.45455	3.65115	4.17167
CTI12_AA110260_rna10317	9.06139	7.72379	8.08251	20.1011	16.1485	14.282	12.9852	10.965	15.393	33.4464	27.0664	31.3827	9.69257	10.7795	8.57825
CTI12_AA110260_rna10316	17.643	18.7369	16.5109	56.1874	62.838	67.1702	43.2407	45.2765	44.0185	17.4849	22.0521	14.5943	44.5783	44.707	38.9939
CTI12_AA110260_rna10318	0	0	0	0	0	0	0	0	0	0	0	0	0	0	0
CTI12_AA110320_rna10325	13.034	13.7167	12.6835	14.2375	13.7526	15.1281	14.4027	14.5706	13.567	20.2612	20.7877	20.158	10.3478	10.041	10.8953
CTI12_AA110330_rna10327	32.8616	33.9471	30.8045	12.0338	11.6562	11.6279	15.3199	14.835	15.0656	25.0461	25.9492	26.181	14.8536	16.3076	13.8085
CTI12_AA111230_rna10337	25.7769	21.3802	28.1054	31.1686	43.5118	39.4062	33.4594	30.419	26.0712	14.7715	25.1921	23.9386	33.4593	28.1219	34.3406
CTI12_AA111230_rna10338	0	0	0	1.96563	0	0	1.52041	0.722466	0.323056	0	0	0	0	0	1.56036
CTI12_AA111230_rna10340	0	0	0	5.08328e-10	0	0	0	0	6.98928e-10	0	0.210817	0.530952	0.0452722	0.859715	0
CTI12_AA110080_rna10358	0.484584	0.221913	0.512766	0.373716	0.40705	0.138826	0.568505	0.269099	0.604063	0.612516	0.505447	0.0053307	2.90954	3.37404	2.60915
CTI12_AA110120_rna10363	0.432257	0.399956	0.453361	0.145771	0.200599	0.196737	1.99655	1.03957	1.20016	1.56219	1.62111	1.70818	0.979411	1.32646	0.388004
CTI12_AA110140_rna10365	0	0	0.113891	0	0.144641	0	0	0	0	0	0.226241	0.109558	0	0	0
CTI12_AA110140_rna10367	1.53989	1.31634	1.33693	2.87437	1.46036	2.4929	2.54999	1.54622	1.78467	2.60252	1.45752	0.976534	1.31571	1.09937	1.8086
CTI12_AA098310_rna10377	7.58701	7.12418	6.40248	13.2301	12.7004	10.7292	13.2229	13.6888	13.016	10.325	9.04741	9.66379	12.2396	11.4698	13.0246
CTI12_AA098310_rna10379	0.283616	0.103255	0.122474	0.546481	0	0	0.276023	0.295844	0.295192	0	0.193161	0.252845	0	0	0
CTI12_AA108140_rna10412	0.323584	0.266216	0.219957	0.21185	0.10204	0.260993	0.296235	0.0823847	0.0839925	0.174543	0.245871	0.250403	0	0.116167	0.333191
CTI12_AA111590_rna10433	8.80181	9.81155	9.61401	39.1441	39.6348	40.4757	29.1521	29.6365	30.6945	27.6087	26.7932	23.4418	13.2913	14.4764	13.0847
CTI12_AA107290_rna10478	0	0	0	0	0	0.0534837	0	0	0	0	0.0472696	0	0	0.0624292	0
CTI12_AA109260_rna10511	0	2.42796e-10	0	1.45807e-07	0	0	0	1.82219e-05	1.51779	0.628679	0.420718	0.4641	0	1.18003e-05	0
CTI12_AA109290_rna10515	1.76956	1.76123	1.12171	1.14032	0.337762	0.593408	1.30301	1.24989	0	3.52312	3.44601	3.75491	0	0.501399	0
CTI12_AA112230_rna10565	6.78356	4.41215	5.61779	2.53808	1.65257	3.31789	4.61931	3.93346	5.10326	6.13957	7.53406	6.15795	11.326	9.26214	13.1298
CTI12_AA112470_rna10578	5.54163	6.30523	4.13563	4.28761	0.814372	1.71291	3.70133	1.78501	2.91848	12.4807	12.055	12.1108	5.28614	5.77462	2.83296
CTI12_AA112480_rna10579	2.17258	3.06635	3.12401	1.3204	1.38209	1.72231	2.62806	1.44687	3.28986	2.99104	1.30594	2.43025	1.80754	0.0750606	0.237333
CTI12_AA112480_rna10581	0	0	0	0	0	0	0	0	0	0	0	0	0	0	0
CTI12_AA034690_rna10603	5.43429	5.25737	5.08532	1036.32	1071.2	1107	726.63	725.061	725.338	19.6084	17.7194	14.6321	43.5803	47.4698	46.5489
CTI12_AA034740_rna10609	516.294	448.303	510.292	321.513	336.142	330.217	812.082	811.399	832.239	175.469	187.359	181.7	835.124	845.176	837.55
CTI12_AA034740_rna10611	87.1402	76.431	86.0036	66.3133	69.2196	62.888	176.51	154.882	157.025	34.4812	34.774	39.1777	139.14	138.4	159.137
CTI12_AA107900_rna10617	0	0	0	0	0	0	0	0	0	0	0	0	0	0	0
CTI12_AA108020_rna10630	0	0	0.109851	0	0	0	0.217911	0.138405	0	0.157492	0.144884	0.246029	0	0.314154	0
CTI12_AA111950_rna10658	4.14875	4.5095	4.03846	7.36542	7.09565	7.12206	5.88941	6.04422	6.29109	5.54518	6.17382	5.26814	5.55656	6.01938	5.77301
CTI12_AA112760_rna10670	0	0	0	0	0	0	0.264881	0	0.581553	0	0	0	0	0	0
CTI12_AA113460_rna10696	0	0.331714	0	0	0.261271	0.169962	0	0	0	0.398926	0.730322	0.383173	0.309973	0	0
CTI12_AA112570_rna10749	43.5283	42.0011	44.8944	21.9452	19.6428	19.1686	25.1125	25.9841	30.0826	34.7528	35.4659	34.0526	60.0285	62.1847	60.5544
CTI12_AA112590_rna10752	0.548699	0.772179	0.7837	0.709825	0.404774	0.453909	0.112761	0.28107	1.03056	0.877184	0.896053	1.06015	1.09345	0.94314	1.24007
CTI12_AA112590_rna10753	5.26557	5.27774	5.35859	8.78528	8.60693	8.64753	8.02791	9.42325	8.37789	9.97708	9.64554	7.12914	9.02565	9.77201	10.0118
CTI12_AA114460_rna10772	13.7984	11.7012	11.2908	14.3468	9.06756	12.7048	16.0921	14.1481	13.7834	16.0655	13.0237	13.0886	9.45721	8.49068	10.6149
CTI12_AA114490_rna10776	0.412717	0.307555	0.340337	0	0.253993	0.507801	1.80991	1.81331	0.920554	0	0.213131	0.211195	1.75928	2.06748	1.41928
CTI12_AA114490_rna10777	0.949986	1.01514	1.18394	3.89618	4.10388	4.99482	9.9391	8.93022	10.7859	0.414109	0.52623	0.574558	6.63138	6.5775	9.34734
CTI12_AA114530_rna10782	27.5941	24.1279	22.1449	3.04116	1.09646	2.29121	3.89384	3.53362	3.50249	36.8009	41.901	42.3744	9.4354	8.43484	9.27693
CTI12_AA114530_rna10783	13.9985	18.0305	17.9798	0.585155	2.29471	2.39105	1.42684	2.26175	2.77525	32.6995	32.7051	29.3231	7.41881	5.52922	6.05164
CTI12_AA114530_rna10784	2.51673	1.50525	1.98059	0	0.496746	0	0.368175	0.297912	0.546193	5.6115	6.41517	3.63875	0	0.553206	2.24195
CTI12_AA115380_rna10815	175.059	168.503	173.261	414.277	403.571	390.002	263.209	263.061	264.709	212.519	210.449	208.973	74.3649	74.9829	74.3064
CTI12_AA114410_rna10842	1.06656	0.336123	0	0.0622323	0.114107	0.111888	0	0	0.145135	0	0.381927	0	0.775947	0.664882	0.55247
CTI12_AA107060_rna10867	11.9048	10.9378	12.0343	5.60044	7.81925	5.35086	7.33542	7.42873	9.45936	8.84586	8.83469	9.92851	11.7932	10.4664	10.5577
CTI12_AA107080_rna10870	10.9755	11.1561	11.2967	11.0985	9.37712	9.67719	10.8536	11.4294	11.5744	16.9275	16.2582	17.68	6.28324	6.25912	7.06734
CTI12_AA116130_rna10932	0.277839	0.0515699	0.219558	0.0670855	0.100529	0.117487	0.0982046	0.152576	0.198344	0	0.166625	0.10098	0.928791	0.97416	1.19505
CTI12_AA116140_rna10935	0.273432	0	0.290187	0.508204	0.250313	0	0.774487	0.587027	1.35417	0.427405	0.448732	0.216229	2.21833	2.23802	1.73921
CTI12_AA115460_rna10957	0.820404	0.595934	0.61349	0.481679	0.516555	0.644041	0.396308	0.313639	0.412826	0.500756	0.71717	0.690609	1.7645	1.43127	1.76421
CTI12_AA115990_rna10971	58.5949	59.6852	56.2784	12.0706	10.8505	10.3717	9.25686	9.91865	10.5759	35.1095	35.621	34.4935	5.68952	5.43552	6.83484
CTI12_AA057550_rna11016	2.01536	1.64292	2.19539	3.30274	3.11263	3.21264	3.7759	4.65573	4.04849	4.09669	3.67008	2.98973	4.56943	2.91247	4.27379
CTI12_AA057580_rna11020	6.49664	5.64875	8.55695	14.3395	13.9896	12.643	14.0687	16.0551	15.4839	10.4829	11.5646	9.09008	8.13947	7.13319	5.34344
CTI12_AA057600_rna11023	173.669	166.539	189.655	47.9013	46.6236	52.3019	68.9464	71.0214	72.5814	134.348	138.799	137.412	31.0535	33.5478	30.1092
CTI12_AA117440_rna11054	26.8569	27.6106	25.2913	36.785	37.5101	35.5904	35.0342	32.6378	33.3954	28.9426	29.8648	29.1451	27.5008	27.1361	28.5401
CTI12_AA117080_rna11072	0.07498	0	0.0869208	0	0	0	0	0.0980463	0	0	0.243743	0.258808	0	0	0.101774
CTI12_AA117080_rna11071	12.3287	15.4348	13.2704	8.26422	8.04451	6.01376	11.8798	13.494	14.0538	20.5798	21.1272	20.8048	23.9133	23.5897	23.7678
CTI12_AA117130_rna11078	0.87644	0.868517	1.33901	0.510317	0.814583	0.399031	0.360887	0.28226	0.788856	2.08909	2.43584	2.32873	1.57907	1.55886	1.18035
CTI12_AA118850_rna11088	0	0	0	0	0	0	0	0	0	0	0	0	0	0	0
CTI12_AA116570_rna11098	62.2872	57.7719	63.584	53.1959	58.5167	59.0466	61.6413	66.3386	62.7554	58.4503	57.0979	56.9101	64.7207	62.3279	63.8867
CTI12_AA118430_rna11114	1.9101e-10	0.239095	0	0	0	0	9.85643e-07	0	0.249684	0	0.257613	2.00012e-07	0	0	0
CTI12_AA118470_rna11119	0.499338	1.47296	0.720988	8.15173	8.08845	5.49238	4.76352	3.50468	4.11354	3.46491	3.21974	3.15489	0	0.575662	0.808329
CTI12_AA118230_rna11128	11.0306	8.41198	9.45185	22.1362	24.3261	20.1968	17.9416	19.8818	20.6926	11.9422	11.1005	11.7466	22.197	18.5523	22.4866
CTI12_AA115670_rna11133	17.9629	22.6258	20.3857	12.3309	12.7242	14.0511	16.1933	15.1369	14.5806	22.0823	21.9956	23.6612	14.0553	14.188	13.8698
CTI12_AA115240_rna11139	6.57924	6.3016	5.29615	13.3446	14.3824	14.5929	10.0968	10.5478	9.42845	9.13075	8.00254	8.03348	7.17	7.99014	8.41455
CTI12_AA116480_rna11166	7.75225	7.70364	6.41572	5.28182	5.03696	3.86541	7.24806	7.21529	8.88243	10.4164	9.42904	10.6163	4.47118	4.9232	5.96837
CTI12_AA117170_rna11174	1.50027	2.65059	2.39891	0.71486	0.338498	0.565529	1.32068	0.20401	0.405294	2.00483	1.41397	2.30826	1.87696	1.25224	0.830044
CTI12_AA116930_rna11237	70.5912	78.5386	78.6038	5.28853	5.86719	9.3069	16.5831	20.6197	20.1104	132.706	141.572	127.866	24.3314	20.0768	23.5871
CTI12_AA118630_rna11253	0	0	0	0	0	0	0	0	0	0	0	0	0	0	0
CTI12_AA118600_rna11279	0.0717369	0	0.064722	0	0	0.104689	0	0	0	0	0	0	0.143768	0	0
CTI12_AA118600_rna11280	2.6177	2.36342	2.55075	1.89233	1.66245	2.07758	1.46606	1.75109	2.10648	2.5975	2.40203	2.41035	2.01958	1.64533	2.19378
CTI12_AA119600_rna11322	3.89711	3.65192	3.74766	0.353097	0	0.59335	2.9855	1.89157	2.46962	4.21316	4.10649	3.5623	12.8693	17.3976	14.4706
CTI12_AA119600_rna11323	0.342382	0.875205	0.326346	0	0.159149	0	0.289675	0	0.474571	0	0	0.127795	0.951597	1.15776	2.1179
CTI12_AA119600_rna11324	0	0	0	0	0	0	0	0	0	0	0	0	0	0	0
CTI12_AA113420_rna11349	0.000486389	0.794579	1.48671	1.44409	1.01209e-08	0.000741565	0	0	9.09909e-07	0	0	1.10281	6.49846e-07	0	0
CTI12_AA119650_rna11358	2.45353	1.87672	1.25366	2.25854	2.39164	0.908652	2.70628	2.99943	4.15024	1.8582	0.954872	2.76043	2.76271	4.00408	2.2207
CTI12_AA119720_rna11364	1.69835	0.606957	1.40781	0.0319195	0.637683	0.711244	1.34079	1.22283	1.14927	0.174092	0.7944	0.988582	1.99895	2.16198	0.98789
CTI12_AA119750_rna11367	0	0	0	0	0	0	0.122401	0	0	0.119224	0	0	0	0	0
CTI12_AA120200_rna11393	0.108129	0.0891448	0	0	0.00210599	0.0700614	0.0922845	0.0778352	0	0.0996863	0.107303	0.115075	0	0.12846	0
CTI12_AA120240_rna11398	0.172835	0.124281	0.225466	0.478327	0.516683	0.347944	0.838776	0.0749634	0.349298	0.316399	0.545375	0.46901	1.06044	1.04628	0.743622
CTI12_AA120370_rna11413	15.6093	15.2316	14.8628	7.74939	8.16422	6.99499	7.59151	6.70556	7.01511	10.6231	10.4974	12.1744	11.0554	12.4558	9.69438
CTI12_AA118980_rna11426	0.0707257	0	0	0	0.160568	0	0	0	0	0.718938	0	0	0	0	0
CTI12_AA119000_rna11430	8.68254	8.25439	7.61055	10.9788	11.0674	11.2809	13.7896	12.2622	11.9182	13.1257	11.3526	12.056	12.3024	12.5066	12.1881
CTI12_AA119070_rna11438	16.7195	15.3936	17.095	16.3498	15.6216	16.3357	18.4725	14.9153	17.3875	21.3759	21.15	22.1916	19.1639	18.9887	21.9305
CTI12_AA090740_rna11440	0.607333	0.74142	0.627496	0	0	0	0.254687	0.128315	0.411714	0.719534	0.321041	0.128791	0.136263	0.503326	0.160204
CTI12_AA120500_rna11463	4.46128	4.89228	5.03354	5.63053	7.2384	6.21012	7.97876	7.69094	7.15356	6.15046	5.03398	4.8911	10.8032	8.39816	9.12405
CTI12_AA120510_rna11466	0	0	0	0	0	0	0	0	0	0	0	0	0	0	0
CTI12_AA077390_rna11513	2.85691	3.19414	2.32932	1.2921	1.92776	1.4458	8.08688	9.6508	9.87282	0.959668	0.604213	0.376312	22.3859	16.2984	12.4563
CTI12_AA077390_rna11514	12.0543	14.3822	14.5681	16.0104	14.6058	14.1314	58.4501	56.668	63.6271	5.29112	7.24139	7.40624	109.856	101.464	113.18
CTI12_AA077390_rna11515	40.6704	43.4146	41.796	38.4871	39.2621	36.602	91.9309	95.7102	101.475	28.7086	31.5521	31.888	153.689	150.319	166.334
CTI12_AA077410_rna11518	27.2411	27.6518	27.1025	32.7821	33.2339	33.1524	29.0713	29.2472	31.0359	24.3552	24.7559	22.6077	27.6027	25.2645	25.8838
CTI12_AA119430_rna11576	0	0	0	0	0	0	0	0	0	0	0	0	0	0.117943	0
CTI12_AA121420_rna11588	0	0	0	0	0	0	0.254439	0	0.253719	0	0	0	0.261162	0	0
CTI12_AA121420_rna11589	4.02008	3.6908	3.07326	4.00668	2.87529	3.59318	2.94924	5.23077	3.78387	5.50123	4.83645	3.91721	4.34259	1.67098	2.75747
CTI12_AA121420_rna11590	0.275316	0	0.474295	0	0	0	0	0	0	0	0	0	0	0	0
CTI12_AA121420_rna11591	0	0.122563	7.79828e-08	0	0	0	0	0.171017	0.40499	0	0.274305	0.253071	0	0	0.736176
CTI12_AA116770_rna11604	4.20497	5.73466	5.97086	0	0	0	0	0.0783371	0.103996	9.88859	10.639	9.5939	0	0	0.0820161
CTI12_AA116800_rna11609	0	0	0.144795	0.209691	0.181847	0	0.38693	0.347742	0	0	0.278506	0	0	0	0.171266
CTI12_AA122530_rna11621	19.1836	18.5052	19.5296	44.7377	44.1989	43.2879	26.2348	25.9933	24.7423	96.3173	103.976	97.2795	50.2605	60.4503	55.3925
CTI12_AA122550_rna11625	0.374155	1.86614	2.48316	4.4345	3.41226	4.18735	4.22696	1.25624	3.81917	2.05059	1.10153	1.71072	0.267113	2.76463	5.86162
CTI12_AA122550_rna11624	1.23292	0.440887	1.13112	0	0.287404	0.16636	0.408687	0.159867	0.309211	1.80314	2.14509	1.36115	0.528832	0.345479	0.142062
CTI12_AA122250_rna11648	0.877308	1.85235	1.62702	8.82809	8.70989	6.54361	6.10772	4.69676	5.50085	0.417351	2.72777	2.45066	0.217789	1.40783	0
CTI12_AA122250_rna11649	1.50269	0.960384	1.85782	6.91769	9.80896	8.88852	5.76502	6.05437	7.1315	2.79238	2.04984	1.27118	4.36036	1.42089	3.23191
CTI12_AA122260_rna11650	2.60617	2.80438	1.8733	0.141714	0.403257	0.0993036	0	0	0.11021	0.636561	0.928588	0.573034	3.03055	2.90258	2.88228
CTI12_AA122920_rna11682	0	0	0	0	0	0	0	0	0	0	0	0	0	0	0
CTI12_AA121000_rna11701	0	0.137964	0.268418	0	0	0.598264	0	0	0	0	0.143996	0	0	0	0
CTI12_AA123420_rna11709	0.425203	0.189013	0.611371	0	0.464442	0.234791	0.505422	0.499144	0.776696	0.627893	0.235561	0.899817	1.68957	1.88429	2.07579
CTI12_AA123470_rna11715	2.88828	3.414	3.44186	3.07677	1.31047	1.61019	2.7655	3.43284	1.01233	3.68953	3.18966	1.68017	1.9746	2.95493	1.22924
CTI12_AA123540_rna11723	2.42361	2.47678	2.63656	3.87505	2.9012	4.22659	2.85812	3.72573	4.32027	7.63309	7.47113	6.41318	6.87142	4.57152	6.59736
CTI12_AA123330_rna11751	10.589	10.3363	9.8128	6.98478	6.56968	6.8143	10.4375	10.469	9.25433	11.5672	10.8666	11.3806	8.37832	7.83607	8.1007
CTI12_AA123350_rna11754	0.351135	0.142414	0	1.60205	0.734864	1.16627	0.96219	0.596474	1.2078	0	0	0	1.07457	0.890886	1.82934
CTI12_AA109540_rna11787	22.3437	24.096	22.5958	28.0319	28.2593	26.9368	26.0161	25.9203	29.0839	27.2129	23.994	27.3341	21.6747	22.2511	20.6416
CTI12_AA122810_rna11834	2.063	2.14914	0.900926	0.284368	0.290524	0.69597	1.1529	1.07032	0.982971	2.80195	1.88476	2.42935	0	0.844654	0.876306
CTI12_AA122810_rna11836	0.136045	0	0.171069	0	0	0	0	0	0	0	0.170266	0.2157	0.132862	0	0
CTI12_AA125280_rna11855	2.03659	1.689	1.67986	1.27596	0.965419	1.21339	2.32994	2.1275	2.79503	1.20394	2.62285	2.36703	4.36049	4.79743	3.85729
CTI12_AA125320_rna11860	17.554	17.0808	17.9693	20.7429	20.8999	21.4073	19.0853	18.5815	21.9574	23.1607	21.7436	20.4067	23.3323	23.6511	22.1274
CTI12_AA125550_rna11888	0	0	0	0	0.155472	0.0507338	0	0.070038	0.131694	0	0	0.0882632	0	0	0
CTI12_AA123850_rna11921	0	0	0	0	0	0	0	0	0	0	0	0	0	0	0
CTI12_AA123850_rna11923	4.17541	0.92432	0	0.570584	5.29212e-05	0	0.719121	1.14204	0.335405	0	2.06979	3.91265	2.20774	2.44975	0.885456
CTI12_AA123900_rna11928	19.9171	18.5802	15.5275	3.90674	3.93206	3.7382	6.31017	5.74334	7.41476	8.27382	8.29637	8.43911	20.5189	16.5727	20.6044
CTI12_AA123900_rna11930	28.6106	28.2944	32.9773	9.45254	8.12936	9.03628	7.60449	9.63589	9.41534	20.1557	17.0102	17.4125	6.08633	6.5373	6.06149
CTI12_AA124380_rna11937	17.3281	17.4465	16.0117	39.5859	38.8866	40.8665	37.8131	38.4662	41.0337	23.1173	21.8127	22.4838	43.8464	44.5339	43.2829
CTI12_AA121050_rna11953	1.97985	0.890689	1.2443	0.68759	0.691829	1.05049	0.468143	1.11342	0.394637	1.29011	1.11438	0.930839	0.295686	0.474191	0.864423
CTI12_AA121050_rna11954	4.84961	4.2459	4.32871	1.45501	1.49253	0.990226	2.20962	1.77474	4.01318	3.51108	2.76443	2.09138	1.78992	1.94464	3.16603
CTI12_AA121050_rna11955	4.38826	4.69278	3.48534	0.958491	1.63921	1.05348	2.17996	1.41051	2.6139	3.07651	3.30836	3.80277	3.84504	1.0722	1.68584
CTI12_AA121130_rna11964	12.1861	11.4917	13.9802	17.4581	14.7242	17.031	14.3798	13.684	16.2409	14.1308	14.1763	11.6271	10.3528	11.1093	10.8159
CTI12_AA125740_rna11973	0	0	0	0	0	0.145149	0.167882	0.311587	0.25011	0	0.121865	0	0	0	0
CTI12_AA125760_rna11976	27.4929	27.7126	28.3359	40.2113	40.2234	42.8047	33.6188	29.4507	34.2645	25.5644	24.4826	27.6335	37.5001	34.6231	32.5665
CTI12_AA121670_rna11982	6.01277	7.09579	4.99341	7.09757	6.76972	6.93911	5.50283	5.4853	5.54969	8.60602	8.71296	10.134	5.30084	5.7181	5.4047
CTI12_AA124720_rna12010	1.67242e-05	0	0.332091	0.00075882	0.0384528	1.5282e-05	0.325904	0	0	0	0.000644648	0	0.804321	0.671536	0.0407036
CTI12_AA099620_rna12028	13.2428	10.745	9.53841	15.8324	14.9524	18.7516	13.8644	14.0978	9.70576	16.0151	15.4839	16.1945	14.0256	14.1603	11.6254
CTI12_AA108780_rna12066	0.694442	0.889205	0.685317	0.275031	0.452532	0.310877	0.558906	0.190991	0.169869	1.20408	0.738141	0.778163	0.328994	0.156819	0.267993
CTI12_AA126700_rna12083	111.815	110.708	103.674	47.6258	45.6609	45.3883	64.9005	68.6945	69.7648	71.6753	71.7871	71.2802	50.8248	51.8865	52.5821
CTI12_AA127680_rna12146	1.7952	3.31153	3.2975	5.20774	2.5171	0.00970489	0.602824	0	1.79266	3.23272	5.57159	5.64377	2.045	3.18484	2.51569
CTI12_AA127680_rna12147	0.114429	0.269731	0.256386	0	0.126991	0.255437	0	0.357349	0.245558	0.253381	0.12121	1.1055	0.313847	0.16521	0.130751
CTI12_AA127750_rna12155	0	0	0	0	0	0	0	0	0	0	0	0	0	0	0
CTI12_AA127760_rna12156	0	0	0	0	0	0	0	0	0	0	0	0	0	0	0
CTI12_AA127760_rna12157	5.51663	4.79209	4.50117	1.88814	0.894855	1.97197	2.43465	1.79908	3.27848	2.5243	2.21911	2.89094	6.18848	7.10499	6.6211
CTI12_AA127250_rna12163	4.95783	1.56301	0	5.18574	14.434	20.8331	8.86765	8.98912	12.9988	8.37886	1.07714	7.26008	7.06402	7.33708	0.329311
CTI12_AA126200_rna12182	1.99198	2.19019	3.01983	1.07049	2.33675	1.96019	3.38731	2.7278	1.72299	1.50924	2.71639	2.24093	4.61516	3.87759	4.82656
CTI12_AA127510_rna12200	13.9462	13.2839	13.1695	10.1041	10.4194	10.0146	10.8963	12.1808	10.0031	15.0755	15.4435	16.4206	10.173	9.56625	9.49917
CTI12_AA128050_rna12239	57.6949	53.1832	50.9839	65.0939	56.8729	63.0953	59.7082	56.5551	59.2138	24.1085	24.0074	20.8976	31.2588	28.0454	28.6979
CTI12_AA128640_rna12329	5.42882	4.14242	7.10235	0.11805	0.108018	0	4.76774	3.51519	2.9023	1.68392	0.120986	0.291747	6.90264	7.3574	7.58389
CTI12_AA127170_rna12344	2.07582	1.88381	1.67358	2.04063	1.88519	2.71414	2.73392	3.18427	2.83216	1.85923	2.01822	2.23956	2.61075	2.78726	2.46539
CTI12_AA129130_rna12356	3.42092	2.99205	2.44568	2.74619	5.25688	2.64852	1.68349	4.50371	2.50475	1.80951	4.72814	1.07825	9.32481	8.20428	8.13337
CTI12_AA129130_rna12358	7.4723	6.45566	6.12806	5.56728	2.93472	5.51349	6.5197	5.96322	6.76412	5.97248	4.6968	7.05926	12.76	12.5699	14.6936
CTI12_AA128840_rna12386	0.965357	1.65934	1.41965	1.14682	1.01683	1.52102	1.2573	0.918577	0.723346	2.70245	2.72599	2.13907	0.432057	0.41763	0
CTI12_AA129590_rna12432	1.15225	0.833706	0	0.0441592	0.0408066	0.0793275	0.143609	0.214735	0.710639	0.246165	0.326915	0.169977	0.410624	0.22782	0.860581
CTI12_AA130980_rna12436	7.26584	5.25815	7.22779	8.12323	6.82133	7.02201	5.73081	5.10313	5.52926	6.34307	6.1973	6.0177	2.95782	3.79085	2.90056
CTI12_AA131000_rna12439	73.4137	70.8289	77.5447	37.2851	33.3295	34.371	65.8963	64.4112	64.6733	41.363	40.5639	41.2095	86.2443	81.5828	89.3167
CTI12_AA131350_rna12504	3.72564	3.64619	3.25124	36.4253	33.8667	28.6603	24.3127	24.6262	24.7813	3.21356	2.9859	3.13839	35.7666	32.7495	32.6452
CTI12_AA131350_rna12505	0	0	0	0	0	0.117591	0	0	0	0	0	0	0	0	0.120811
CTI12_AA133560_rna12515	3.96832	6.30829	6.5722	1.7065	1.89061	2.50873	0.391066	1.35444	3.31807	4.56131	4.70149	2.97478	2.58134	4.39796	1.05689
CTI12_AA132650_rna12554	50.8627	53.66	51.3214	98.6155	95.9457	93.5008	74.9623	71.614	72.4494	50.6306	52.4049	51.483	60.9133	61.3032	58.0116
CTI12_AA126630_rna12593	3.78194	3.70307	3.71495	5.17088	3.8591	3.67054	6.31798	4.7027	4.66241	4.70209	3.72459	4.02017	8.54731	7.86578	9.22516
CTI12_AA133680_rna12602	0.423723	0	0.150956	0.236998	0.217696	0	0	0	0	0.200509	0.338585	0.178774	0	0	0
CTI12_AA133680_rna12604	9.73236	10.2255	9.68317	13.0331	12.8429	13.4424	11.3148	11.9661	10.4977	9.26523	10.0693	9.60121	10.1893	9.76049	10.6714
CTI12_AA133700_rna12607	2.11354	1.36812	1.79054	1.03097	0.479528	0.672366	0.372599	0.451807	0.981732	1.78848	1.00288	1.03555	0.694417	0.470037	0
CTI12_AA133940_rna12624	16.2174	16.5184	17.5669	46.1832	44.658	46.5293	35.0691	36.541	39.273	12.23	11.7393	12.886	27.246	25.5757	27.8875
CTI12_AA134000_rna12632	0	0	0	0	1.01294e-08	0	0	0.641375	0	0	0	0	0	0	0.251226
CTI12_AA072530_rna12662	0.176909	0.259519	0.410372	0.253659	0	0	0.446789	0.84417	0.335375	1.19931	1.62935	1.61355	0.855432	0	0.46285
CTI12_AA134160_rna12679	1.24131	2.00541	1.39546	2.18194	2.64618	1.68661	2.89925	2.38061	2.00653	2.48984	2.63116	2.85389	1.62378	0.994566	1.77251
CTI12_AA108230_rna12711	2.7099	3.5649	3.03398	0.168927	0.236697	0	1.12485	0.724275	1.44769	3.39781	3.31739	2.83994	12.8793	13.6398	17.1703
CTI12_AA108230_rna12712	32.7106	29.6006	33.0947	0.294297	0.607461	0.736095	4.51849	4.92215	4.94016	40.7426	38.7261	35.1975	85.6365	82.829	85.3323
CTI12_AA134340_rna12716	0.467074	0.686974	0.376232	0.535812	0.309066	0.279958	3.12372	3.14593	2.79652	0.449358	0.534066	0.687383	5.3061	5.39814	5.68346
CTI12_AA134360_rna12720	0.105142	0.230021	0.155299	0.296974	0	0	0.528399	0.536321	0	0.162925	0.441368	0.45056	0.338793	0	0.525398
CTI12_AA134360_rna12719	0.289079	0.148437	0	1.35653	0.397887	0.206936	0	5.32066e-07	0.614688	1.10488	0.82028	0.424218	1.28148	0	0
CTI12_AA134780_rna12727	0	1.0574	2.76632e-05	9.42265	9.20846	5.40155	7.69824	11.5022	1.02681	2.09535	7.12391	7.91411	1.19145	0.235187	0
CTI12_AA046330_rna12735	2.37773	1.49535	1.924	0.891448	1.10602	1.26387	2.01266	2.466	2.3675	2.61665	2.38501	2.24038	8.13082	6.36441	6.73397
CTI12_AA046350_rna12739	1.44664	0.640903	1.38126	1.22306	1.85644	2.573	1.25819	1.71594	1.17409	1.42821	1.28351	0.839538	0	0.707958	1.43408
CTI12_AA046360_rna12741	0.829984	0.987497	1.43311	2.86516	2.75288	3.05428	5.88751	6.2247	4.72223	2.72365	1.70754	2.1825	9.76218	12.7971	10.1631
CTI12_AA134740_rna12766	12.5166	12.6667	11.8081	11.137	11.5718	11.1857	13.8487	13.2472	13.1307	15.0356	14.9435	17.1053	12.0117	11.9999	12.6432
CTI12_AA133360_rna12776	29.1513	28.7428	28.4939	13.9311	17.5591	15.2638	23.452	17.2337	19.0953	6.07828	4.08666	6.55874	16.3773	19.1011	14.6594
CTI12_AA133400_rna12781	0.732476	0.506891	0.318823	2.30393	2.88157	3.15137	4.65119	3.83733	5.06834	0.49534	1.19197	0.733013	0.46627	1.61883	2.33873
CTI12_AA136280_rna12839	0	0	0	0	0	0	0	0	0	0	0	0	0.271558	0.279709	0
CTI12_AA120400_rna12863	0.347353	1.1536	1.80333	3.33189	2.96286	2.28739	2.30136	2.17041	1.89248	0.612323	0.954021	0.636685	0.99656	1.51729	1.15384
CTI12_AA083340_rna12895	0.148269	0.353864	0.257352	0.0976866	0.128041	0.219508	0.320073	0.418201	0.270033	0.293159	0.767602	0.44605	0.143957	0.292801	0.458862
CTI12_AA083360_rna12898	21.7391	21.7203	21.5542	4.04517	2.89497	4.1087	7.2711	5.50893	7.50912	31.5274	33.796	33.8631	16.1262	16.4578	16.1227
CTI12_AA083400_rna12903	0.226441	0	0.0852416	0	0	0	0	0.240313	0	0	0	0	0	0.740606	2.31593
CTI12_AA083410_rna12905	4.3935	5.07463	3.80711	4.90069	4.25518	5.11925	5.03105	6.21094	5.28724	2.80393	3.69598	3.55754	6.30799	4.81036	5.99194
CTI12_AA136590_rna12915	9.63433	10.1993	11.4598	0	0.392623	0.545651	2.92268	2.9033	2.75787	3.55368	4.07746	3.19448	3.52487	3.24967	3.25784
CTI12_AA136590_rna12913	0	0	0	0.836934	0	0	0	0	0	0	0	0	0	0	0
CTI12_AA136590_rna12914	1.40639	0.904586	1.43968	0	0.121337	0.352454	1.03612	0.633226	0.509126	0.673493	0.451242	0.209654	0.889025	0.264649	0.00938229
CTI12_AA135190_rna12940	64.1974	62.8997	60.818	69.2571	68.507	73.6939	70.3065	66.9365	69.5842	54.3201	55.9775	57.6461	84.1686	79.0897	77.4854
CTI12_AA135740_rna12965	23.4276	23.9117	22.8193	14.2609	13.635	13.3965	11.7665	12.417	11.9784	27.3369	26.6213	27.7914	10.2851	10.8279	10.9402
CTI12_AA136430_rna12975	18.1338	21.1376	18.4765	13.1148	14.3619	12.5534	15.909	14.9622	14.6603	23.5639	23.4287	20.0532	16.0346	18.5921	16.1635
CTI12_AA136430_rna12973	1.03617	1.36122	1.32099	1.76146	1.14996	1.59706	0.825267	0.763581	1.68186	0.757846	1.58693	1.16799	1.45879	1.83568	0.965844
CTI12_AA137490_rna13010	46.546	45.457	50.3388	36.6033	40.8875	37.8076	29.0924	29.8301	36.0252	48.2567	50.9402	54.0471	44.757	49.6539	53.3556
CTI12_AA137490_rna13011	0	0	0	0	0	0	0	0	0.382971	0.226184	0	0	0	0.571598	0
CTI12_AA137520_rna13016	0.618858	0.64946	0.92976	2.61124	2.87423	0.256768	2.091	0.90299	2.2121	0	0.214003	0.81477	0.226765	1.29677	0.967495
CTI12_AA137520_rna13015	6.49453	5.57576	5.02623	8.58058	5.01222	8.56027	7.49694	6.20895	9.27691	7.03017	4.65358	4.34396	11.2918	9.27681	10.454
CTI12_AA137080_rna13062	113.85	117.105	112.381	272.713	264.692	262.677	209.527	208.37	204.301	135.199	136.867	138.405	163.742	157.758	158.546
CTI12_AA137130_rna13069	59.6205	57.855	59.5098	30.0998	28.9197	28.9344	27.4796	28.6475	28.3322	90.1313	89.1072	91.9535	45.8973	46.7556	46.531
CTI12_AA126850_rna13072	3.15688	4.3124	3.85213	5.18087	4.0817	4.90801	1.90909	2.96333	1.01861	1.92669	4.41577	2.51921	2.38381	0.401422	2.09789
CTI12_AA126900_rna13078	0	0	0.834624	0	0	0	0.0708261	5.85449e-05	0	0.0227941	2.59287e-09	0	0.191044	0	0.86686
CTI12_AA136020_rna13089	0	0	0	0	0	0	0	0	0	0	0	0	0	0	0
CTI12_AA136780_rna13126	15.0554	13.6189	14.4982	27.2391	27.5075	26.556	23.1302	24.138	23.9421	14.8912	16.0282	14.0329	17.9803	17.5874	17.3232
CTI12_AA138190_rna13156	0.205901	0	0	0.442206	0	4.58347e-08	3.56819e-09	4.54295e-07	1.19486	0.193907	0.272052	0	2.44534	0.386283	0.341625
CTI12_AA138190_rna13155	0.346459	0.266249	0.173422	0	0.0462119	0.0463962	0	0	0	0.283212	0.161171	0.302452	0	0	0
CTI12_AA131130_rna13161	13.0487	13.6377	13.7319	4.58459	2.7387	4.00184	11.2189	11.5209	11.3435	6.38091	7.39545	5.74978	7.30809	5.22624	7.98828
CTI12_AA131150_rna13164	53.0644	54.3574	55.6516	7.18636	5.76029	6.05154	13.042	12.8565	13.2795	24.6965	25.1858	24.9097	21.4531	22.3688	20.4508
CTI12_AA131200_rna13169	50.1423	49.2824	48.7843	33.1365	27.9009	33.6337	28.9173	26.5086	28.4542	47.0827	49.412	51.7314	22.0956	21.6883	23.1557
CTI12_AA130480_rna13210	0.645355	0.180956	0.354543	0.130108	0.355275	0	0.240935	0.1183	0	0.105295	0.619015	0	0.355556	0.599907	0.388606
CTI12_AA130490_rna13212	23.7323	25.4426	23.5057	34.776	33.7465	35.4182	28.2058	28.0867	26.1908	25.7285	24.6729	30.4036	22.1837	22.2716	20.7601
CTI12_AA130490_rna13213	0.769031	0.437726	0.723089	0.315654	0.835213	0.275669	0.124786	0.494714	0.265481	0.343575	0.950202	0.22962	0.526539	0.458745	0.261082
CTI12_AA138490_rna13231	37.4783	37.3739	38.3571	10.8947	19.0347	18.018	22.808	21.2475	13.6872	32.7831	22.7115	23.6597	39.657	42.9381	41.6752
CTI12_AA138620_rna13246	12.3037	13.1667	11.9544	9.34148	9.4372	10.0308	9.83804	9.40568	9.20967	11.6698	11.6859	12.3673	8.23599	8.02825	7.39276
CTI12_AA135040_rna13257	32.5084	31.2782	29.5959	17.0305	15.8075	14.1927	17.1184	19.2415	18.6778	30.415	28.5367	25.7182	28.4995	29.6931	28.2282
CTI12_AA094420_rna13266	2.42378	2.37417	2.91118	2.60079	2.32994	2.26927	3.29946	2.56827	2.34035	5.21489	5.3543	4.15647	3.76379	2.38528	3.90497
CTI12_AA094450_rna13270	81.1525	85.2501	76.3975	146.748	142.392	140.994	97.5282	96.6745	96.912	44.3947	45.2381	50.06	24.6582	25.1667	26.4352
CTI12_AA139160_rna13282	0.958336	1.18561	0.992066	0.583201	0.562825	0	0.831998	0	0.785543	0.359316	0.0270647	0.959977	0.746427	0.919464	0.492037
CTI12_AA138940_rna13300	11.982	8.95359	6.67238	1.84352	1.83539	6.18566	7.16523	5.45615	5.8506	11.0835	12.7128	8.23609	7.41777	10.0098	4.18213
CTI12_AA139750_rna13315	9.75504	12.4293	11.0993	23.8092	24.0188	21.9823	13.477	14.518	14.8245	13.1714	12.709	10.4021	21.1109	17.021	17.9931
CTI12_AA139370_rna13328	52.7046	55.5709	57.1061	151.939	143.621	144.362	80.0863	80.8291	81.0772	29.2612	27.2303	25.8532	72.2909	71.9609	69.6032
CTI12_AA139630_rna13343	30.4374	29.498	30.5463	27.7679	26.8931	26.2409	30.3461	28.7958	30.1161	32.0937	27.9307	27.8452	29.4466	26.7231	29.4965
CTI12_AA138030_rna13359	0.698634	0.14563	0.514798	0	0	0.138288	0.13756	0.244015	0.123413	0	0	0	0	0.21627	0.17954
CTI12_AA130560_rna13405	0.350685	0.296853	0	0.763033	0.267347	0.273914	1.1467	1.07472	0.478305	0.137784	0.122562	0.412103	0.898695	0.380506	0.388362
CTI12_AA130570_rna13408	0	0	0	0.377785	0.241659	0	0	0	0.349559	0	0	0	0	0	0
CTI12_AA130570_rna13407	0.152774	0.354893	0	0.681878	0.787141	0.379826	0.506096	0.139837	0.479452	0.233742	0.311366	0.666991	0.423639	0	0.437431
CTI12_AA133270_rna13438	0.440711	0	0.349968	0	0.497585	0	0	0.682449	0.320079	0.484064	0.307461	0.315806	0.301069	1.38159	0.328282
CTI12_AA062990_rna13452	0.272596	0.258084	0.042278	0.111223	0.355118	0.531031	0.797187	0.494138	0.206453	0.65112	0.953781	0.768618	0.550567	0.756081	0.489985
CTI12_AA063030_rna13458	0.182102	0.103252	0.263559	0.0318856	0.173727	0.577087	0.330833	0.584616	0.0818378	0.403132	0.438506	0.138902	0.0889325	0	0
CTI12_AA063030_rna13456	0	0	0	0	0	0	0	0	0	0	0	0	0	0	0
CTI12_AA141000_rna13506	1.06109	3.27287	3.83093	0.825861	1.07013	3.13626	1.29769	1.59445	2.40771	2.54125	3.05687	1.81686	0.862174	2.0246	0.722702
CTI12_AA097280_rna13543	23.4442	24.0318	24.0508	20.7069	18.6681	18.5676	18.7715	19.4026	20.2707	25.4909	23.4622	24.8301	23.9664	21.4653	20.831
CTI12_AA097280_rna13545	0	0	0.23524	1.64075	0.001369	1.84288	0	0	0.140251	0.565258	1.07762	0.588503	0.475086	1.52469	0.00174458
CTI12_AA140810_rna13580	1.53679	1.80594	1.54701	1.86486	1.6306	2.51313	1.17005	1.59082	1.56086	4.45786	5.16972	4.69426	6.02387	5.64596	6.47881
CTI12_AA140810_rna13579	5.06072	4.59196	4.43049	9.23782	9.50184	8.96655	5.30252	4.40501	5.0271	18.1567	16.9212	18.5205	21.321	21.9243	21.6554
CTI12_AA140810_rna13582	1.77594	1.65531	1.60937	4.20184	3.70199	3.84825	1.7549	2.07359	1.67469	6.67606	7.03996	8.41927	7.89103	8.22651	8.69093
CTI12_AA143820_rna13609	0.233511	0.479831	0.372434	0.105709	0.710886	0.521025	0.391053	0.38743	0.708096	1.55815	1.01906	0.805332	0.838488	0.201661	0.459902
CTI12_AA142150_rna13660	20.9185	22.7498	20.1724	0.905967	0.926447	1.08539	4.16323	4.16246	3.75794	10.9646	11.1562	11.7705	3.31881	4.51226	3.83441
CTI12_AA143130_rna13675	5.00252	4.98818	5.70793	5.9446	6.38218	7.46962	9.30224	8.84007	7.95744	6.30438	6.70753	7.77154	8.23252	7.78567	8.98671
CTI12_AA143140_rna13677	1.83324	1.31013	1.24973	1.39569	1.39566	0.774987	1.56384	0.846072	0.536156	1.77798	2.80082	2.44439	1.83869	2.65696	1.79229
CTI12_AA143140_rna13678	7.83748	8.49403	8.9748	7.9188	6.7667	7.08989	9.23104	9.4147	8.71825	12.567	9.67735	9.82869	10.7268	10.7091	11.0251
CTI12_AA143150_rna13680	0	0	0	0	0	0	0	0	0.0279191	0	0	0	0	0	0
CTI12_AA143150_rna13681	0	0	0	0	0	0	0	0	0	0	0.000956322	0.112269	0	0	0
CTI12_AA141920_rna13692	0	0	0	0	0	0.385725	0	0	0	0	0	0	0	0	0.347469
CTI12_AA141310_rna13701	0	0	0	0	0	0	0	0	0	0	0	0	0	0	0
CTI12_AA142660_rna13722	0.15494	0.148357	0	0	0.617889	0.47346	0.201681	0.190512	0	0.180247	0.172855	0.195071	0	0.234406	0
CTI12_AA143620_rna13739	21.4013	21.5054	20.3287	33.0647	31.489	33.4766	28.9493	26.7071	27.5177	19.4596	20.8672	20.1539	37.3377	35.0107	36.417
CTI12_AA143320_rna13763	0.276081	0.385754	0.354371	0.121232	0.111289	0	0.00389289	0.0539637	0.0471445	0	0.0938309	0.300256	0.692386	0.382009	0
CTI12_AA144300_rna13816	0	0	0	0	0	0	0	0	0	0	0	0	0	0	0
CTI12_AA144330_rna13821	3.21141	2.91394	3.55627	2.81871	5.66198	1.75172	0.0203694	2.2701	5.00264	6.97663	4.1381	2.74419	5.7251	3.17098	4.2514
CTI12_AA144760_rna13838	51.8416	52.4935	51.3218	5.3342	5.53127	5.23273	6.78795	6.32973	7.18769	30.2823	29.7561	29.5186	13.2574	13.139	13.3661
CTI12_AA144940_rna13856	11.0896	10.4134	11.2182	8.66241	8.64138	6.27915	9.86782	10.1928	9.5827	11.6038	12.7848	12.2609	10.1138	10.9605	10.9936
CTI12_AA145920_rna13862	2.29302	2.12549	2.45535	2.04382	1.36909	0.876272	2.72106	2.87433	2.14294	2.63517	2.01299	1.5935	3.39424	2.15709	2.11715
CTI12_AA145970_rna13869	52.9178	57.9556	57.7636	58.308	52.8318	53.8144	54.2195	57.6116	61.128	56.1606	54.6525	54.0074	58.1751	58.4568	58.1823
CTI12_AA142900_rna13879	2.00401	3.38799	3.96775	0	1.27512	0.999228	1.77954	0.0896347	1.54665	4.65983	3.92179	3.68786	3.36321	0.654977	1.86028
CTI12_AA142900_rna13881	26.5226	25.2139	27.6384	12.3406	8.60963	9.84981	16.9188	18.2427	15.4273	36.4132	37.2712	28.6823	15.9976	17.3571	17.2926
CTI12_AA065170_rna13897	7.2855	7.13372	7.9018	10.9518	10.0094	11.2344	10.3256	8.20787	9.30679	13.0704	13.7982	13.5134	11.2213	10.1322	11.6326
CTI12_AA144520_rna13913	0.643136	0.492424	0.490193	1.55334	1.70778	1.43889	1.30985	1.05855	1.18714	1.61039	1.30412	2.03541	1.21671	0.688472	0.825677
CTI12_AA143420_rna13915	0	0	0.164056	0	0	0.262688	0	0	0	0	0	0	0	0	0
CTI12_AA145770_rna13958	0	0.0808394	0	0	0	0	0	0	0	0.0983929	0	0	0	0	0
CTI12_AA145770_rna13959	18.8963	16.492	17.7451	8.31945	7.17369	7.34256	10.2702	11.1213	11.3398	14.1654	14.6048	13.1299	12.2406	9.73865	9.94857
CTI12_AA140230_rna13973	7.44363	4.0451	1.49017	7.77087	5.4561	8.08971	0.0837633	4.16754	1.74635	3.13872	0.780048	2.81155	4.90515	5.80691	1.6334
CTI12_AA140230_rna13975	63.7942	65.625	66.6274	75.116	71.672	63.9129	54.7152	47.0068	57.9149	43.5056	42.8064	40.6926	48.5386	43.3704	43.8672
CTI12_AA142490_rna14024	18.6855	18.6482	18.2635	23.9684	24.9453	23.5228	18.7585	18.6455	19.559	26.5771	28.3196	27.8436	18.2173	16.8588	17.672
CTI12_AA142500_rna14026	18.4545	17.5171	19.615	22.4639	23.5433	21.2747	18.6664	20.6042	18.6526	24.8045	24.193	22.0213	19.1277	20.8686	16.8753
CTI12_AA146130_rna14035	8.21968	7.03346	7.67362	9.57476	8.91135	10.4457	12.0453	10.8788	9.86921	6.68132	9.87777	6.64933	9.23358	8.40279	9.10819
CTI12_AA146130_rna14037	10.4451	6.11417	8.48289	2.2923	3.27134	0	4.12661	4.71031e-05	0.392397	8.1281	18.4035	10.0829	0.00538075	2.57302	2.85732
CTI12_AA145270_rna14071	1.3669	1.17293	1.34758	4.31009	5.06	3.68107	4.18973	4.64629	4.39509	2.74059	2.50069	2.29953	39.9578	35.154	36.8279
CTI12_AA147470_rna14100	2.15526	1.32159	2.53559	2.50065	4.3738	4.17231	4.42156	2.76991	4.25509	1.16002	1.6151	1.46542	5.74153	4.43672	4.43132
CTI12_AA145590_rna14123	6.59637	12.0367	10.3282	2.28777	3.29525	1.07216	4.77291	5.37267	6.48665	2.46491	2.91057	2.90294	16.9987	15.9149	17.4913
CTI12_AA147580_rna14129	0.495796	0.462092	0.974834	3.71788	3.47969	3.78715	4.92244	2.98468	3.80315	0.535784	0.859296	0.893815	1.28776	0.960833	1.74341
CTI12_AA146900_rna14142	0	0	0	0.16664	0	0	0.196992	0	0.160129	0.394663	0	0	0	0	0
CTI12_AA138740_rna14169	45.4526	55.7391	41.8614	21.4653	18.5354	26.2146	25.097	21.5014	48.02	67.5099	50.1616	58.337	44.6302	28.286	38.151
CTI12_AA138750_rna14172	0.429806	0	0.159111	0	0.337602	0	0	0.281993	0	0.171477	0.16316	0	0.396721	0	0.190455
CTI12_AA138750_rna14173	9.83895	8.23113	8.29643	4.45693	5.70945	7.88774	5.94323	6.32494	5.35756	6.98729	7.37436	7.27136	8.58297	6.2963	7.98029
CTI12_AA138750_rna14174	0	0.270324	0	0	0	0	0.215396	0.192777	0.209314	0	0.141265	0	0	0	0
CTI12_AA137320_rna14182	32.1473	29.974	33.6513	23.505	21.4224	21.948	24.6145	26.1266	25.4563	46.2633	44.1241	44.7189	28.1099	26.7018	27.8781
CTI12_AA137320_rna14183	0	0	0	0	0	0	0	0	0	0	0	0	0	0	0
CTI12_AA137320_rna14184	2.66499	1.13738	1.7596	0.437077	0.538492	0.819428	2.22698	0.838332	0.858235	2.04879	1.81745	1.10752	1.17016	1.66517	1.06799
CTI12_AA148430_rna14213	2.67225	3.12537	3.48142	9.59227	11.1057	10.1852	7.22214	6.04096	6.48956	4.53622	5.22436	5.46707	5.67246	6.11082	6.31161
CTI12_AA148460_rna14216	50.0181	50.2828	48.7871	80.5066	82.7291	81.6378	87.2536	75.2226	81.0112	81.2063	84.8795	86.2858	35.3644	33.8143	34.9776
CTI12_AA146730_rna14251	6.88103	5.01102	6.32294	9.03896	14.416	14.1904	0.012353	8.12685	0.00243728	5.97338	1.90523	4.82529	23.0637	36.3806	21.1688
CTI12_AA146750_rna14255	0.459583	0.36005	0.409857	0.37985	0.116588	0.226853	0.261678	0.223965	0.196944	0.467194	0.234559	0.89365	0.436391	0.431392	0.616523
CTI12_AA146750_rna14256	1.66559	2.36333	1.56232	1.10834	1.52517	1.3388	0.889728	1.86649	1.79148	1.31731	2.42469	1.87735	2.18266	1.47075	2.19
CTI12_AA146780_rna14260	41.0545	43.4778	36.7021	76.6532	78.0038	72.5096	47.5075	48.9215	50.0897	70.6784	66.2781	73.7887	26.0211	25.866	26.2303
CTI12_AA146860_rna14269	25.2711	25.9194	25.9306	35.7889	33.292	31.2666	30.1802	32.286	32.1606	29.8449	31.8995	31.8608	22.9797	26.7683	25.1484
CTI12_AA150100_rna14360	1.63639	2.08156	2.07944	0.14025	0.137802	0.0629517	0.428236	0.455073	0.681735	1.75903	1.72108	1.81142	1.16928	0.933596	1.33416
CTI12_AA060880_rna14386	0.67734	0.234978	0.0853549	26.9428	27.5253	20.6721	8.27731	6.56586	8.56446	1.82684	2.35038	1.74588	3.44301	4.30359	4.3431
CTI12_AA122010_rna14395	43.8859	35.9504	44.1522	20.6499	18.8345	19.4502	24.0775	20.4491	24.1705	34.4318	31.4343	30.0539	11.2444	11.3721	12.2122
CTI12_AA122010_rna14396	113.989	110.391	105.823	24.9403	21.7798	25.5278	9.83172	26.1992	23.6992	104.73	112.325	118.97	11.2816	10.3638	13.2329
CTI12_AA122090_rna14405	0	0	0.624904	0	0.531859	0	1.06735	0	0	0.0326026	0.0295974	8.12973e-10	0.707508	0.109583	0.168518
CTI12_AA122090_rna14406	1.65694	1.99661	2.10118	1.36197	0.945002	0.920136	0.728388	0.978102	0.517454	2.66691	1.37642	1.44239	0.503725	0.626767	0.53794
CTI12_AA149660_rna14409	113.16	107.214	110.974	14.1455	14.7034	12.944	30.1987	29.7213	30.9552	65.5434	62.0418	60.1747	27.5976	27.8685	28.1425
CTI12_AA149660_rna14408	0	0	0	0	0	0	6.31145e-09	0.00292978	0	0	0	0	0	0	0
CTI12_AA149580_rna14417	1.35593	1.50633	1.77056	5.04211	5.67908	4.46504	2.87991	2.63744	2.43532	4.48746	4.0509	3.31389	3.99932	3.4206	4.48435
CTI12_AA149530_rna14475	1.93877	0.659754	0.33386	1.70163	2.76851	1.00187	2.48033	1.67806	0.283416	0.859838	0.333923	1.05347	0.422346	3.27791	2.00025
CTI12_AA149740_rna14557	10.9694	10.3705	9.96759	10.3267	10.0356	10.5817	10.853	11.0792	10.779	9.75156	9.11913	9.23779	13.7491	13.1592	16.3789
CTI12_AA151990_rna14581	0	0	0.314238	0	0.22669	0.000778757	0	0.156576	0	0.129935	0.196323	0.274101	0	0	0.202967
CTI12_AA151740_rna14610	7.57742	6.88862	8.19423	7.07048	6.2344	6.10527	6.37886	6.44382	6.06568	9.93973	12.2454	12.207	7.68423	8.92132	7.91677
CTI12_AA151240_rna14628	1.43253	1.25678	1.10322	3.04066	2.99236	2.45254	1.80187	2.45469	2.04897	2.03111	2.05315	1.62056	2.18514	2.37742	2.16821
CTI12_AA135810_rna14654	0.433791	0.200689	0.497431	1.17028	0.536807	0.329054	0.619203	0.717243	0.682647	0.482374	0.280486	0.171417	0.772286	0.86135	0.584066
CTI12_AA152050_rna14668	0	0	0	0	0	0	0	0	0	0	0	0	0	0	0
CTI12_AA152050_rna14666	3.32068	3.39219	3.42263	0.827532	0.70242	0.541213	1.42467	1.41451	1.76223	4.43584	4.12555	4.319	4.1741	3.74786	3.60397
CTI12_AA148940_rna14674	0	0	0	0	0	0	0	0	0	0	0	0	0	0	0
CTI12_AA148940_rna14675	4.01634	4.24271	3.71093	3.93678	4.35503	3.88435	3.97222	3.46699	3.98504	5.4964	5.61847	5.05904	2.63086	3.105	3.39268
CTI12_AA152620_rna14705	0.325296	0.374776	0	0.194257	0.0362837	0.122739	0.252535	0.393738	0.282011	0.249208	0.412334	0.381066	3.06613	2.92003	3.29047
CTI12_AA152690_rna14713	0	0	0.0929318	0.12221	0	0	0.0739163	0.0503149	0	0.125389	0.0789957	0.187251	0.403897	0.084213	0.17464
CTI12_AA152710_rna14717	9.82501	10.5313	9.49067	8.87566	8.51427	9.32189	8.48106	8.44536	9.31995	11.9831	10.2536	11.7935	7.90036	8.0883	7.97043
CTI12_AA152960_rna14727	9.37815	7.68842	4.92821	4.28468	7.52722	6.8755	9.94374	10.0691	6.80366	10.2629	11.5022	11.4079	4.9873	5.52359	4.67559
CTI12_AA151810_rna14746	5.11966	4.68398	4.27293	5.69561	5.7074	5.3903	7.48944	6.75312	6.40669	6.44026	6.56558	6.17616	5.81038	6.12137	6.04069
CTI12_AA151810_rna14747	0	0	0	0	4.52337e-09	0	0	0	0	0	0	0	0	0	0
CTI12_AA151820_rna14749	1.63517	0.751583	0.585197	0	0.163206	0.329125	0.275426	0	0.721209	2.04297	0.766836	1.35751	0.133488	0.337513	0
CTI12_AA153150_rna14759	11.762	13.7463	12.8339	21.587	20.548	20.4791	17.2668	15.6534	17.1818	17.9752	15.8747	15.7106	18.0476	14.9074	16.181
CTI12_AA153220_rna14767	20.8948	21.5043	18.0252	4.43232	4.49061	3.86421	4.82139	4.97441	5.27099	11.0338	10.7741	11.5514	16.0267	16.7565	16.1207
CTI12_AA153620_rna14783	0.212565	0.240204	0.526273	0.541873	0	0	0.218525	0	0.138432	0	0.271519	0.305069	0	0	0.179191
CTI12_AA153650_rna14786	3.10786	4.01201	3.75455	5.62667	6.7947	6.83878	5.18382	2.16864	6.3666	0.000421581	5.15003	2.56775	8.14084	7.04898	7.52341
CTI12_AA153840_rna14799	2.00421	2.42078	2.26289	0.89475	1.11586	0.777036	3.1471	1.90893	2.6681	1.71848	1.26278	1.41747	1.00328	0.800752	0.397915
CTI12_AA153880_rna14803	5.37045	5.55591	5.02774	8.23934	7.442	8.13565	6.56574	7.46794	7.19736	11.4918	10.5833	13.1671	4.68196	3.811	5.50853
CTI12_AA154160_rna14864	2.27744	1.25908	1.94099	2.48105	2.06851	2.03666	5.73403	2.86105	2.49425	2.86824	2.258	2.73976	1.88906	1.13178	2.98716
CTI12_AA154160_rna14865	0	0	0	0	0	0	0	0	0	0	0.000992085	0	0	0	0.351981
CTI12_AA154190_rna14869	6.6721	6.16712	5.13179	13.7561	11.5127	10.1455	8.14875	9.55669	9.11524	6.42507	5.14723	5.61931	5.94588	4.32805	6.60267
CTI12_AA154620_rna14886	106.443	112.339	103.012	82.9897	82.8772	77.7004	110.307	107.053	106.729	64.0961	63.9588	67.2861	67.8514	69.2217	65.9865
CTI12_AA153740_rna14896	10.1946	11.0507	8.25569	5.10403	7.56734	6.54234	9.5898	10.4472	10.0217	11.2982	12.0138	10.3231	12.1651	13.6348	13.5352
CTI12_AA154250_rna66740	0.390103	0.0728702	0.160564	0.0561361	0.155922	0.206106	0.152661	0.196978	0.177127	0.297201	0.762604	0.482506	0.051465	0.0571462	0
CTI12_AA048980_rna14945	1.37258	0.75191	1.58348	1.22974	0.620345	0.7124	0.958593	1.33764	0.84076	2.52016	1.4387	2.42274	1.46366	1.23024	1.27323
CTI12_AA154440_rna14987	9.36757	9.20996	9.71011	4.49031	5.09758	5.89413	4.9299	7.36944	6.15782	9.45706	9.24117	9.76615	6.04585	6.52553	5.09984
CTI12_AA099140_rna14993	6.06731	6.37583	6.22164	0.49326	1.02395	0.247068	11.863	9.82627	10.248	7.16969	7.41285	5.13678	3.86459	3.36236	2.57776
CTI12_AA099140_rna14995	1.40103	1.00531	0.227344	1.76553	1.55443	2.1707	16.2462	17.1205	17.885	0	0.99826	2.2077	3.96958	2.23404	4.6532
CTI12_AA155690_rna15005	0	0	0	0	0	0	0	0	0	0	0	0	0	0	0
CTI12_AA155530_rna15028	0.789844	0.641708	1.35776	0.711853	2.42982	1.57328	1.85387	0.302947	2.07679	0.930561	1.0794	0.290791	0.718041	1.85712	0.914463
CTI12_AA155780_rna15037	2.47484	1.49607	2.86911	6.36886	8.12494	11.4435	6.34488	2.25886	2.01671	4.09086	3.18069	1.77963	6.17725	4.04765	6.10407
CTI12_AA155780_rna15038	12.9528	12.4044	11.6286	24.4513	18.7689	21.6862	12.8548	14.5334	13.7361	15.3622	13.1442	14.5646	9.44804	9.87349	8.58127
CTI12_AA156300_rna15066	2.26359	2.36914	1.89689	3.77803	4.92397	4.20638	3.60836	3.39894	3.5688	3.37555	2.97082	2.67997	3.67178	3.11617	2.88351
CTI12_AA156330_rna15069	13.2993	12.1304	11.9379	3.06534	2.99862	3.49305	3.75318	3.12291	2.93511	15.1308	15.3996	15.0492	47.0815	52.5058	44.1941
CTI12_AA156330_rna15070	0.270574	0.147263	0.382265	0	0.278032	0.0753665	0	0.0845041	0.295015	0	0	0.0669099	0.291149	0.34717	0.48923
CTI12_AA157670_rna15083	16.6567	18.9742	17.3148	0.60354	3.51636	1.76428	7.45985	8.7742	10.6371	6.20256	6.87175	6.92491	10.8338	8.57408	11.7107
CTI12_AA157670_rna15085	0	0	0	0	0	0	0	0	0	0	0	0	0	0	0
CTI12_AA156190_rna15093	4.92005	7.51239	5.36575	5.83438	3.27085	3.61909	5.14547	7.9429	5.94065	3.94144	5.62162	5.52364	7.03277	4.61153	4.66025
CTI12_AA156190_rna15095	0	0	0	0	0	0	0	0	0	0	0	0	0	0	0
CTI12_AA156190_rna15096	0.060875	0	0	0	0	0	0.0237266	0	0	0	0.0671103	0	0	0	0
CTI12_AA149000_rna15115	0.14676	0	0	1.6213	1.51892	1.39585	0.243985	0.676775	1.78403	0.572436	0	0	1.02056	1.01194	0.244585
CTI12_AA149020_rna15118	6.25855	6.83438	4.75345	13.9446	8.81927	11.9742	10.2813	12.5462	8.85468	4.84881	5.93965	6.08811	6.77789	6.06509	5.47202
CTI12_AA083560_rna15131	2.90945	3.09991	2.64303	1.5942	1.84445	1.27202	2.57056	2.55546	3.13629	5.37855	4.17307	3.97976	1.69531	1.82173	2.23735
CTI12_AA083560_rna15132	0.56616	0.50127	0.534697	0	0	0.333418	0	0.286152	0.191017	0.538259	0.823352	0.995519	0	0	0
CTI12_AA124930_rna15141	0.113486	0.324749	0.342485	0	0.766385	0.271407	0.999707	0.177076	0.552636	0.384313	0.36375	0.841043	0	0	0.156732
CTI12_AA124930_rna15144	0.195223	0.19314	0	0	0.404587	0	0.408583	0.569279	0.112283	0.230006	0	0	0	0	0.1333
CTI12_AA124930_rna15143	16.9739	15.9341	14.358	6.26448	4.54922	5.07605	22.7577	24.6664	23.4205	10.3512	11.0521	10.5652	16.3084	16.2842	17.5608
CTI12_AA162970_rna15163	0	0	0.104477	0	0.307882	0	0	0.240606	0.126774	0	0	0	0	0	0
CTI12_AA157010_rna15190	12.5552	11.9195	12.393	12.9511	11.782	12.3069	14.7072	13.275	12.4018	12.1965	10.3965	13.4446	11.9488	11.535	11.2692
CTI12_AA157050_rna15194	164.789	155.135	173.248	257.857	243.658	241.469	230.063	234.726	234.177	109.456	115.879	107.248	325.153	318.765	326.302
CTI12_AA005560_rna15257	2.61054	2.2916	2.37345	3.06605	3.33825	2.27658	2.78556	2.15911	2.3215	1.82873	2.51147	2.72921	4.26706	4.33503	3.3637
CTI12_AA156440_rna15272	16.7021	15.2825	18.3937	15.2555	15.5437	15.3026	18.3323	17.7249	17.0402	19.3864	18.4954	19.8499	20.4952	21.7143	19.5216
CTI12_AA158230_rna15309	2.6921	2.65684	2.84288	2.74773	2.17523	2.6742	2.48704	2.18209	2.06091	3.11477	3.49223	2.63572	2.15313	2.8696	2.66131
CTI12_AA157720_rna15318	2.51015	2.19745	2.0307	0.605394	0.283857	0.33283	1.0206	1.14982	0.445998	2.16598	1.82937	1.41894	1.37803	0.804557	2.42157
CTI12_AA157720_rna15319	2.23401	1.7911	1.98199	0	0.561709	0	0.413109	0.322631	0.867514	1.69906	1.82463	1.69679	0.968973	0.761424	0.330188
CTI12_AA157750_rna15323	9.90078	9.30957	10.5659	4.35293	3.65123	4.60401	4.97103	7.07325	8.44088	7.46976	7.66273	9.10364	11.7179	10.9349	14.0347
CTI12_AA158030_rna15334	11.1948	11.2479	10.2519	11.1886	10.8195	9.92796	12.4477	12.2324	10.6032	13.414	12.6052	12.9901	12.4228	11.0511	10.3889
CTI12_AA159290_rna15361	20.9696	23.6934	23.2437	32.5411	37.54	33.7559	27.239	27.9355	27.6555	20.8891	25.0866	24.5069	25.9076	25.4731	26.0718
CTI12_AA159160_rna15395	45.2404	56.0368	66.1313	358.982	370.69	338.498	223.188	209.238	225.938	85.075	87.4129	106.605	74.0775	89.3312	85.3601
CTI12_AA129500_rna15411	60.696	59.7801	57.8621	103.625	103.184	102.921	64.2794	59.1401	58.5575	37.2256	40.3095	40.5644	53.2463	56.8986	51.9491
CTI12_AA158870_rna15450	0	0.00903082	0.658594	0	6.11072e-06	4.68981e-09	0.442638	0.108307	0	0	0	0.00114839	0	0.340584	9.94965e-08
CTI12_AA159880_rna15497	4.00564	4.5055	4.50295	2.3163	2.89887	2.09134	3.77437	4.19916	3.42549	6.64425	5.68154	4.24094	1.93648	1.74455	1.58384
CTI12_AA159880_rna15498	0	0	0	0	0	0	0	0	0	0	0	0	0	0	0
CTI12_AA112390_rna15514	0	0	0	2.67283e-09	0	2.58611	3.00411	0	0	0.822276	0.636262	0	1.06742	0	0
CTI12_AA159030_rna15543	17.7272	20.9303	18.7631	20.2821	22.3692	22.693	17.9533	16.8242	20.0547	10.6222	9.62171	9.40258	11.379	9.8974	12.4625
CTI12_AA160830_rna15559	1.40163e-07	0.0181265	0.0139278	4.3111e-06	2.38521e-07	3.60455	3.03569e-05	7.12397e-05	3.1406	3.27535e-10	0	0	3.81932	2.99069	3.535
CTI12_AA160540_rna15571	33.9483	30.2777	29.5413	0.676353	0.263467	0.834227	1.83083	0.854586	2.80696	6.99429	6.60445	7.61948	2.17466	1.99945	1.85166
CTI12_AA160320_rna15583	131.159	128.909	130.209	0.30325	0.208624	0.341123	0	0.761838	0.495487	42.007	47.1462	48.6068	0.927783	1.09064	1.90122
CTI12_AA160340_rna15585	0.985478	0.261681	0.495672	0	0.252857	0.101747	0	0.211837	0.220334	0	0.749641	0.980613	0	0.245864	0
CTI12_AA161270_rna15611	0	0	0	0	0	0	0	0	0	0	0	0	0	0	0
CTI12_AA160980_rna15634	52.5487	46.4171	46.6707	31.8264	31.6509	37.704	54.1176	42.5936	47.8535	63.187	62.4398	61.6881	29.1966	36.9787	30.9018
CTI12_AA162230_rna15659	0	0	0	0	0	0	0	0	0	0	0	0	0	0.191778	0
CTI12_AA161470_rna15674	2.27692	1.61571	1.33281	1.39441	0.385946	1.18533	1.01971	1.26976	0.949937	1.47447	2.52689	1.86157	0.387304	0.521073	0.217574
CTI12_AA162030_rna15695	3.44498	4.68117	2.5362	1.32033	0	3.19763	1.17812	4.57771	1.46812	8.01498	10.5568	7.27189	4.77982	2.37764	5.17772
CTI12_AA162030_rna15696	0.340882	0	0	0	0	0	0	0	0	0.242983	0	0	0	0	0
CTI12_AA109630_rna15746	1.42887	0.926862	0.925466	2.18498	0.881036	1.47027	1.14809	0.92778	0.811201	1.63416	0.805749	0.643126	0.593852	0.809848	0.958592
CTI12_AA162420_rna15758	3.59393	3.51354	4.55849	2.5233	1.70606	2.41164	4.32205	3.89193	4.65946	5.90183	6.88806	7.87683	1.57363	1.08746	0.660447
CTI12_AA162420_rna15759	15.035	13.4907	11.3638	22.6091	24.5405	24.3905	16.9703	19.6625	17.3247	17.0443	16.0376	17.2282	14.5669	13.6284	15.0432
CTI12_AA162420_rna15757	3.39964	3.62114	3.48043	6.46467	7.05416	5.23897	6.00435	5.10336	4.9744	3.76113	4.4484	4.47077	3.74537	4.17153	3.31229
CTI12_AA162420_rna15761	9.91971	10.2259	9.6429	13.1017	11.4938	11.6101	12.8889	12.9239	10.7002	10.5372	11.0494	10.6391	10.2199	9.45231	10.4772
CTI12_AA163090_rna15773	0	0	0	0	0	0	0	0	0	0	0	0	0	0	0
CTI12_AA163090_rna15774	44.1891	44.5005	45.9251	2.0611	2.37225	1.73703	11.0613	10.641	11.3247	18.3776	18.2141	15.7122	16.5565	18.4366	16.9888
CTI12_AA163160_rna15782	2.12647	0.696379	1.77577	0	0.03675	0.0359117	0	0.313882	0.417145	0.580316	0.909396	1.15922	0.41895	0.640175	1.03248
CTI12_AA162770_rna15835	63.6531	63.0779	67.4005	28.9579	31.054	27.4417	34.1887	32.7576	32.8928	90.3737	91.2866	90.2131	55.8851	55.4508	57.903
CTI12_AA160500_rna15868	125.544	124.46	129.355	66.1436	64.498	66.3024	55.7659	58.7592	53.5924	165.565	173.299	172.755	41.196	40.675	41.2672
CTI12_AA070810_rna15896	0.536122	0.698981	1.08692	0.194454	0	0.365668	0.395058	0.279571	0.282802	1.23411	0.760716	1.43722	0.52173	1.07718	0.403213
CTI12_AA103860_rna15923	0	0	0	4.47744e-07	0	9.80737e-05	0	0	0	0	0	0	0	0	0
CTI12_AA103880_rna15926	1.62805	2.27707	2.06961	4.89665	4.67247	3.91845	2.68219	2.81706	4.28399	3.30527	2.53213	2.68794	2.71335	2.34297	2.41603
CTI12_AA103950_rna15934	11.8299	14.237	14.3536	9.51346	10.1412	9.18349	7.38182	8.7263	7.15327	16.1373	20.6285	16.6109	6.25989	9.0446	7.54359
CTI12_AA163720_rna15939	0.0975454	0	0.0135763	0	1.83308	0.760374	0.758777	1.1204	0.54183	2.95829e-05	0	0.0132278	0	0	0.0615942
CTI12_AA162730_rna15945	113.784	108.002	110.691	214.464	237.276	247.526	247.242	239.024	223.79	100.248	104.906	106.366	210.415	213.096	222.537
CTI12_AA162730_rna15947	0	0	0	0	3.1777	2.60383	0.618674	1.13377	0	0.747344	0	1.48475	0	0.805535	0
CTI12_AA163370_rna15971	0.338392	0.542748	0.411326	0	0	0	0	0	0	0.219624	0.395737	0.671506	0	0	0.123262
CTI12_AA158510_rna15984	20.4769	22.0134	19.865	13.4763	13.5588	13.9005	14.4081	13.0175	14.7819	20.4956	19.2003	19.988	16.0466	17.3218	17.3169
CTI12_AA163870_rna16004	0	0.111407	0	2.2416	1.99536	1.84145	0.601909	0.584029	0.373955	0.253484	0	0.129973	0.296363	0	0
CTI12_AA163530_rna16015	3.67299	2.65488	3.27771	1.06694	2.1778	1.59046	2.88684	3.80774	3.15851	2.83659	2.46795	1.90542	3.88607	4.99184	4.79401
CTI12_AA164560_rna16039	4.79184	5.1137	3.85511	5.47633	4.91398	4.53535	5.34349	4.20656	5.53641	6.20935	5.78144	5.60848	3.71241	3.57382	3.0093
CTI12_AA162650_rna16064	6.642	5.98147	6.13975	16.3152	14.3588	12.5075	9.57174	10.4299	11.2222	7.34516	7.9888	7.13527	10.2577	8.48419	10.1747
CTI12_AA164830_rna16111	2.03333	1.68357	1.79199	0.470645	0.465851	0.64369	0.578247	0.803622	1.06996	1.99787	1.82738	2.59388	1.2076	1.31121	0.680204
CTI12_AA165760_rna16169	13.8427	13.881	14.0267	16.0791	14.9353	14.7947	15.8176	15.7705	16.6588	16.3354	16.0737	14.1542	15.5651	14.1146	15.7241
CTI12_AA166680_rna16211	1.63708	1.09459	1.272	0.578904	0.676629	0.520236	0	0.654819	0	1.37709	1.36201	1.89882	0	0.898966	0.466277
CTI12_AA166730_rna16217	0.31516	0	0	0	0.400643	0	0.651449	0	0	0.56811	0	0	0	0	0.194323
CTI12_AA164040_rna16236	0.580907	0.0211476	0.522436	0.559733	0.555396	0.521564	0.827432	0.876331	0.37227	0.000256631	0.160274	0	1.07722	0.179245	0.919147
CTI12_AA164100_rna16242	12.3404	14.0605	13.3604	17.9526	16.7437	16.3407	16.8398	16.0025	19.7505	14.1126	18.6304	15.7361	16.2925	14.879	14.8464
CTI12_AA166050_rna16268	3.83507	4.13007	3.29366	1.98671	1.12185	0.709757	3.1687	1.48566	1.42822	4.50784	4.20746	3.94161	1.57788	2.69939	2.56065
CTI12_AA166050_rna16269	241.702	252.346	248.614	341.722	339.264	339.926	355.066	337.855	354.23	363.839	353.966	349.83	288.93	296.849	280.134
CTI12_AA165960_rna16292	24.2663	25.5749	23.5156	15.115	15.5229	15.4624	16.6831	16.1772	16.2404	43.7659	45.0215	44.1612	20.6664	20.1098	20.6596
CTI12_AA131440_rna16301	43.9619	43.8077	45.4584	43.4246	40.0815	38.8305	39.701	39.6494	36.4669	43.2868	42.1938	38.0828	36.3509	34.7874	33.771
CTI12_AA165780_rna16326	12.9772	11.5407	14.287	14.5725	16.2909	15.2175	13.6305	14.818	13.9783	12.7251	14.9255	14.5254	16.6222	13.6358	12.7985
CTI12_AA167900_rna16337	2.94354	1.73759	1.22874	0.888166	0.801954	1.65486	0	0	0	0.970114	1.7047	0.251487	0	0	0
CTI12_AA167900_rna16338	338.679	339.756	345.186	52.6594	48.5877	49.7515	11.9962	11.0652	10.8729	62.3783	67.9964	70.2659	1.69088	2.21478	2.6557
CTI12_AA167910_rna16340	1.79883	1.48648	2.1646	4.18704	4.64898	4.21358	3.17317	2.50025	2.59416	1.71454	3.80852	0.596941	5.3731	3.53121	4.68373
CTI12_AA168230_rna16352	37.5874	37.1299	37.9205	9.49252	9.4268	11.1481	16.5731	14.7134	15.4309	45.4208	47.0106	45.2882	22.8198	25.2079	22.796
CTI12_AA168660_rna16431	3.12055	3.03506	3.56016	3.71276	3.52466	3.66184	2.7603	2.06771	3.07795	3.02675	2.49809	2.59483	1.69425	1.61455	1.74821
CTI12_AA168660_rna16432	16.8294	15.9866	14.5703	12.4677	11.6513	11.0758	9.87232	11.0929	10.7756	10.3393	9.47365	10.5986	5.31524	5.44245	4.94221
CTI12_AA168740_rna16458	29.5205	28.9736	29.4953	13.6962	13.6849	13.2617	37.2866	36.992	34.6471	22.1876	22.3259	21.7496	55.594	55.1947	56.6033
CTI12_AA168750_rna16461	2.34411	2.31856	2.38703	2.97367	2.68001	2.52807	4.28498	4.09511	3.72152	2.64652	2.52697	2.44338	3.79156	3.77167	3.86199
CTI12_AA168750_rna16460	0	0	0	0.1057	0	0	0	0	0	1.57573e-09	0	0	0	0	0
CTI12_AA169390_rna16501	15.141	13.6907	13.3048	10.5346	8.82874	7.70118	9.65607	9.20988	9.25131	19.2431	20.9654	19.1313	10.9944	7.10274	9.50693
CTI12_AA169460_rna16508	14.3797	11.9742	15.1045	25.9608	23.3533	25.3925	25.2952	22.9486	25.8335	11.7424	12.0467	11.5921	29.5291	30.8908	31.199
CTI12_AA169480_rna16512	0	0	0	0	0.0395636	0	0	0	0	0	0	0	0	0.0918236	0.0149347
CTI12_AA172940_rna16532	14.5159	11.2846	11.3926	9.72754	4.614	4.66114	4.13378	6.22436	9.95517	12.886	11.1719	16.4524	0.704868	3.24526	2.53009
CTI12_AA169900_rna16541	3.39355	3.24898	3.62794	7.61811	8.31697	8.44216	3.81626	4.44336	3.3711	5.65812	4.9006	6.08223	3.43168	4.04761	3.53655
CTI12_AA169630_rna16553	3.2278	3.31985	3.85746	6.32238	6.25685	6.90053	6.23199	4.9954	5.64167	5.94759	5.61748	5.46318	4.30512	4.1458	4.49792
CTI12_AA168520_rna16568	0.273744	0.312077	0.416884	1.19953	1.50082	1.27277	0.587346	0.293919	0.584725	0.547121	0.132129	0.602891	1.62476	0.985659	1.25539
CTI12_AA168520_rna16569	0	0	0	0	0	0	0	0.0711329	0	0	0	0	0	0.0714395	0
CTI12_AA168520_rna16570	1.86054	2.21169	1.78201	6.56552	6.31901	5.81782	4.74338	4.96433	5.3984	2.07401	2.61263	2.16425	4.57456	4.97692	4.45538
CTI12_AA168520_rna16572	0.447598	0	0.272931	1.83413	1.08768	0.932834	0.802428	0.708768	0.535959	0	0.95389	0.583223	0.405402	0.329303	0.272431
CTI12_AA168520_rna16573	0.597153	0.489387	0.533422	0.165169	0.353947	0.24241	0.177355	0.394308	0.376111	0.647045	0.453	0.332045	0.251986	0.234609	0.190629
CTI12_AA163930_rna16579	0	0	0	0	0	0	0	0	0	0	0	0	0.276524	0	0
CTI12_AA163930_rna16578	0	0	0	0	0	0	0	0	0	0	0	0	0	0	0
CTI12_AA163980_rna16585	1.41716	0.859058	1.17274	0.0926537	0.251359	0.0802742	0.475514	0.499559	0.214125	0.678068	0.67231	0.389099	1.12788	1.20767	0.661656
CTI12_AA171180_rna16662	0.059114	0	0	0.114734	0.0256614	0.11932	0	0.0930518	0.205022	0.141448	0.249982	0.187303	0	0.204516	0.0414762
CTI12_AA171190_rna16663	11.1831	15.5009	12.3797	22.9505	22.6783	23.5541	19.3871	16.8853	16.8652	18.2157	22.5016	20.4906	11.6477	11.6659	11.1741
CTI12_AA177450_rna16679	0.790798	0.0634223	0.88875	1.79003	1.8822	1.38607	1.17339	0.788633	2.10441	0.67973	1.02004	0.797277	2.38459	2.43802	0.664385
CTI12_AA173150_rna16728	1.13128	3.30923	2.48117	2.23749	1.3984	1.90577	4.36412	4.84798	3.95599	6.46804	6.33938	7.13397	8.14574	6.26068	7.09189
CTI12_AA171750_rna16757	0	0	0	0	0	0	0	0	0	0	0.195994	0	0	0	0
CTI12_AA171810_rna16764	30.5665	31.6312	29.7175	41.0661	40.1906	41.4407	46.5281	46.1227	44.2297	31.2491	29.5805	32.4266	58.7401	62.4267	60.8219
CTI12_AA172510_rna16809	2.8938	2.13335	1.38178	0.493783	0.740659	2.33071	1.15005	1.64733	1.44416	3.20699	2.88381	1.03893	1.70117	1.79536	1.69213
CTI12_AA172510_rna16811	1.93792	0.731056	1.96685	0.605903	0.0905982	0	0.535501	0.533096	0.478937	1.58311	1.2765	2.02573	0	0.344706	0.266056
CTI12_AA172590_rna16820	7.84055	8.90587	11.5326	0.233132	0.0799377	0.56176	0.256039	0	0.82255	3.03794	2.35017	2.71271	0	0	0
CTI12_AA173030_rna16847	57.7975	57.6749	59.4984	36.4185	36.2727	35.9601	37.1692	41.4721	42.6179	53.1692	52.1273	53.9526	35.3435	35.2641	33.9764
CTI12_AA031610_rna16865	0.448444	0	0.357647	0	0.268416	0	0.35062	0	0	0.36473	0	0.428291	0	0.355827	0.303656
CTI12_AA132470_rna16889	6.66656	6.90836	5.93908	7.16502	7.28622	5.76786	9.09952	7.94341	7.39282	8.45294	9.29508	8.61268	10.6193	10.0246	9.44756
CTI12_AA132510_rna16894	0.507305	0.831155	0.653327	3.4515	2.65098	2.88948	1.34749	1.62162	0.844839	3.32512	2.48187	2.2255	5.46722	4.03875	4.82496
CTI12_AA174570_rna16909	0.216799	0.158023	0.111188	0.257991	0.20603	0.150739	0.1504	0.134167	0.131883	0.328672	0.594191	0.273777	0.296308	0.0808904	0.177344
CTI12_AA174570_rna16908	7.87825	8.73823	7.61441	16.1016	16.5459	17.203	13.9875	14.5402	12.6662	16.5935	15.2946	16.0329	6.70923	6.00525	6.79685
CTI12_AA172040_rna16948	12.3691	17.3594	18.4408	26.1696	29.6689	25.5319	21.6199	25.5862	21.7786	19.7415	19.7548	17.3194	18.8716	18.5566	23.6227
CTI12_AA172040_rna16949	62.1641	55.7073	54.5783	36.1042	35.6847	40.2321	45.1999	34.5263	31.9932	61.0648	64.0706	70.4726	19.4299	24.5249	15.8608
CTI12_AA175270_rna16978	0.665531	0.372308	0.964861	0.781941	0.679195	1.0728	0.659029	0.789704	0.947983	0.634615	1.02183	1.30746	1.69915	1.61748	1.26864
CTI12_AA172100_rna16992	2.47239	2.18881	2.34333	1.98467	4.76284	3.92501	3.31118	2.58857	3.22183	2.75432	3.12745	2.48163	3.82577	2.47622	3.76555
CTI12_AA172110_rna16993	11.9086	11.3534	11.888	13.5192	13.4398	13.2732	10.6096	9.81025	9.15072	8.07321	8.01047	7.82323	17.3444	15.8581	16.5482
CTI12_AA041140_rna17019	3.36293	3.39635	3.12011	24.0207	21.8042	20.8629	13.9721	14.3261	14.221	4.61774	4.95406	4.73945	17.5112	15.8075	17.1893
CTI12_AA175120_rna17050	2.78322	4.05338	0.599187	6.23485	12.1708	9.69269	1.85904	2.88859	11.0761	6.16625	3.14086	3.82151	9.03083	13.2843	10.53
CTI12_AA111530_rna17110	0.829578	0.458139	1.08933	3.91389	4.13349	4.91925	3.39893	2.50689	3.14734	1.57608	1.10936	1.66544	1.84746	2.20098	3.37779
CTI12_AA175300_rna17130	7.41404	6.62088	7.96396	13.1638	12.5748	13.514	14.4908	12.8949	12.5473	12.5424	11.4123	11.7165	8.10101	9.46638	8.16306
CTI12_AA174260_rna17139	4.21803	3.0789	2.7017	7.53798	1.55524	1.63281	5.4956	4.65879	3.06052	1.19778	0.213366	0.933108	10.8938	15.0626	16.0934
CTI12_AA176420_rna17185	0	0	0.124087	0	0	0	0	0	0	0.136769	0.322732	0.435649	0.738347	0.397972	0.548207
CTI12_AA176280_rna17195	0	0.133893	0	0	0	0	0	0	0	0	0	0.202325	0	0	0.177825
CTI12_AA176280_rna17196	5.07689	5.45178	5.92157	0.523607	0.758203	0.619395	2.00759	1.59524	2.6382	3.00541	3.48552	2.43972	1.63337	2.43125	2.06303
CTI12_AA173680_rna17200	15.8857	16.259	16.9734	6.42274	6.09442	5.63742	9.76031	10.4858	11.3015	18.3106	18.5232	19.8427	15.8044	14.5132	14.3264
CTI12_AA176960_rna17208	7.43582	7.06039	6.42424	4.88941	4.69707	4.5222	6.08141	6.02973	6.54054	6.8751	6.70013	6.2529	8.19892	7.30056	7.80002
CTI12_AA176990_rna17212	3.98479	4.01145	3.48027	2.15069	2.64317	2.21267	5.14093	5.69324	5.2774	4.95172	4.47596	3.6053	5.89064	4.88787	5.81492
CTI12_AA154780_rna17223	30.3935	30.1083	25.3384	185.97	165.973	174.47	109.216	109.207	126.243	40.6106	36.9228	39.6407	31.298	32.4012	32.7034
CTI12_AA154780_rna17224	3.50148	2.43224	1.69096	9.01156	11.1751	11.9658	7.3493	7.87134	8.24095	1.5808	2.24916	2.39309	1.61952	1.61664	3.80053
CTI12_AA174640_rna17248	0.375337	0.428976	0.59106	0	0	0	0	0	0	0.623874	0.435263	0.651026	0.296229	0.807836	0.126784
CTI12_AA179340_rna17255	1.94484	1.63557	2.862	0.884846	1.02411	0.783154	1.12482	0.896853	1.64301	1.77924	2.27046	1.34669	0.88464	2.82663	2.45632
CTI12_AA086620_rna17267	0	0	0.300902	0	0.0741244	0	0.152099	0	0.377199	0.59999	0.291381	0	0	0	0
CTI12_AA177200_rna17275	9.61394	8.47769	9.92954	9.61474	6.89641	7.28971	7.77677	5.05616	6.40893	16.3746	14.9644	15.2642	8.7747	5.37337	5.4444
CTI12_AA177660_rna17296	26.0892	26.6253	25.7227	36.6604	41.1603	40.5306	35.0011	40.0875	40.3914	35.9766	37.2305	28.2546	32.0976	30.6346	27.3989
CTI12_AA114670_rna17307	38.7859	38.4236	38.4363	32.0654	30.3712	32.684	36.3038	35.3201	37.3555	20.9412	21.7397	22.9186	34.427	34.1852	34.5155
CTI12_AA180000_rna17316	0.104722	0.0584117	0	0	0.114586	0.163447	0.141059	0	0	0	0.0572234	0.0943121	0	0.121322	0
CTI12_AA180000_rna17317	7.80359	8.44251	9.65881	6.70629	8.74645	7.99452	8.07803	7.92224	8.72906	12.2772	11.182	10.4971	10.7953	12.1564	11.9561
CTI12_AA180060_rna17324	2.81826	3.53667	2.33946	2.56244	2.64714	2.16299	4.66592	4.42574	3.74667	1.67539	2.8022	2.05202	1.8527	2.41682	1.67007
CTI12_AA051270_rna17344	0.426224	0.49098	1.34156	0.943242	0.60212	0.151168	0.672217	0.211673	0	1.58493	1.24877	1.76816	0.269698	0.595675	1.01747
CTI12_AA135660_rna17400	0.75792	1.14563	0	1.31463	1.23937	1.40566	3.24485	0.897272	2.95661	0.488173	0	0.981655	1.76818	0	0.508144
CTI12_AA135660_rna17398	1.9486	2.09982	2.4475	0.836257	0.519021	0.392573	0.927643	0.838051	0.416306	0.802905	0.779367	0.675928	0.432526	0.6191	0.777462
CTI12_AA177320_rna17407	34.5628	36.4685	34.2473	57.1994	54.376	55.5918	37.5538	37.1994	36.5628	37.5351	37.2259	36.3541	29.6171	33.4147	32.3623
CTI12_AA178760_rna17423	1.33806	0.826963	1.58513	0.380569	0.639255	0.481778	1.34134	0.890157	1.10832	1.20377	1.50016	0.511161	0.755857	1.93738	0.343844
CTI12_AA178760_rna17424	3.25034	0.969139	0.186687	1.14208	0.720517	0.0221446	7.47835	3.81884	0.781221	1.68159	3.56466	2.77401	0	0.703039	0.592999
CTI12_AA178760_rna17425	24.1904	23.3984	19.8351	64.0188	76.8002	71.5659	39.0655	34.3494	39.0637	22.6014	24.6064	24.9143	30.3292	29.913	35.857
CTI12_AA178760_rna17426	13.4726	11.9189	10.3979	6.21971	6.84601	5.20758	7.8901	7.68821	9.77217	15.0693	15.0577	12.9635	3.09904	3.72091	1.11538
CTI12_AA171590_rna17445	2.6245	2.1498	1.91789	0.496792	0.188532	0.177653	2.68402	2.82879	3.36121	2.52426	2.36764	2.3434	10.8576	11.4049	12.6448
CTI12_AA171590_rna17443	0	0	0	0	0	0.0776386	0.0688998	0	0	0	0	0	0.0343045	0	0
CTI12_AA171600_rna17447	15.186	16.1427	17.0004	15.8005	16.1013	14.7094	28.1126	30.5909	27.2209	19.4306	16.7761	19.22	51.8075	52.0928	50.7074
CTI12_AA178830_rna17451	20.5911	19.2915	22.6533	17.551	14.2879	14.1791	14.6414	18.3194	16.335	19.5722	22.8019	21.7418	21.599	27.2356	28.8193
CTI12_AA178130_rna17455	0	0.378707	0.291679	0	0	0	0.000403417	0	0	0	0	0	0.339023	0	0
CTI12_AA179060_rna17465	0.347483	0.522206	0.754872	1.422	0.366597	5.58445e-06	1.00628	1.82322	0.181396	2.98671	0.386703	1.16191e-07	1.31749	0	0.646102
CTI12_AA179120_rna17473	32.2548	31.2578	32.9367	17.7844	19.6099	17.0553	24.3742	23.7823	22.1284	17.3757	20.817	20.0859	25.241	25.5062	26.9451
CTI12_AA104520_rna17490	10.8875	9.68217	8.15125	6.85182	7.20738	8.24039	11.6698	12.3042	9.74005	12.0544	10.094	10.6275	7.23008	10.3262	7.37355
CTI12_AA104520_rna17492	0	0	0	0.203249	0	0.167883	0.171992	0.175195	0	0.203499	0	0	0	0	0.136398
CTI12_AA104530_rna17493	6.91748	5.72196	7.13754	9.80562	8.13587	9.62734	13.6023	12.978	13.8345	7.8432	8.89271	7.21748	11.2053	10.447	11.315
CTI12_AA176150_rna17539	12.5788	12.9454	11.8795	9.15145	8.33975	8.37634	12.225	10.0069	11.3132	16.2531	16.9906	14.9583	11.8745	9.55777	11.3394
CTI12_AA178350_rna17566	12.6679	14.5805	9.18185	11.6319	9.02486	9.6573	11.3602	12.5283	9.84098	12.1459	16.6832	16.6526	11.2021	10.2458	10.1652
CTI12_AA178380_rna17570	0.442401	0.498525	0.54885	0.112072	0.102904	0.172231	0	0.0997228	0.130746	0.415313	0	0.418173	0.160828	0.119704	0.148978
CTI12_AA180100_rna17578	1.98033	1.95921	0.988736	9.00655	4.46427	5.9013	5.27789	5.37366	5.72285	1.43451	0.858394	0.227313	1.87398	1.49578	3.49359
CTI12_AA180120_rna17581	1.30117	0.715913	0.87209	1.38606	0.760597	0.902109	0.686786	0.774592	0.592655	1.15663	0.711	0.552249	0.455111	0.289233	0.216268
CTI12_AA180130_rna17583	1.05042	0	0.198052	1.31915	0	0	0	0.269008	0	0	0	0.838068	0.615943	0	0
CTI12_AA177860_rna17603	4.2783	4.61119	4.96472	11.3552	9.13143	8.27783	20.6784	18.4194	19.5975	5.11072	4.41096	5.36052	18.521	19.6616	17.3162
CTI12_AA177870_rna17605	0.540707	0.32989	0	0.541058	0	0.305012	0.249334	0.542284	0.264222	0.242914	0.235635	0.488251	0.100994	0.246571	0.0955282
CTI12_AA180430_rna17664	29.8375	28.3955	27.3417	29.7177	28.7415	27.9151	37.1308	37.7631	40.3153	21.4125	20.8335	20.6168	46.4465	46.5138	48.2807
CTI12_AA180430_rna17666	0.143785	0.395179	0.174523	0	0	0.215128	0.217283	0	0	0.169742	0.302962	0.300127	0	0	0
CTI12_AA180730_rna17690	0.433744	0.945887	0.543669	2.61467	3.02187	2.1299	1.43564	1.4954	1.18567	1.15295	1.05255	0.937656	0.361023	0.622342	1.08772
CTI12_AA180770_rna17694	8.40241	9.47489	8.72671	3.40333	3.47931	5.97705	10.9751	7.20822	8.27275	5.61906	5.33393	3.99243	11.9136	8.17114	9.69038
CTI12_AA180810_rna17700	1.89949	1.76185	0.422321	0	0.951069	0	0.259164	0.246142	0.813069	0	1.12499	1.71347	0	0.603246	0
CTI12_AA181330_rna17751	0	0	0	0	0	0	0.333877	0	0	0	0	0	0	0	0
CTI12_AA181610_rna17765	1.96103	1.38467	1.17628	0.331079	0.693578	0	3.09275	2.30009	3.49083	1.45905	0.852691	1.08752	3.16387	2.4114	2.45177
CTI12_AA181610_rna17766	0	0.491444	3.35165e-06	0.662158	0.500291	1.16081	0	0.580737	0.179253	0	0.427941	0.40766	0	0.73917	1.0414
CTI12_AA181610_rna17767	2.4273	1.62922	2.34399	0	0.00819577	0.284694	5.10854	4.89863	4.96117	1.2242	1.39824	1.15738	6.75565	6.27207	4.82586
CTI12_AA154920_rna17781	20.8658	13.2713	18.6728	73.6406	52.2919	53.4643	49.1806	53.0042	50.4758	33.2734	25.3202	29.8192	41.2916	33.8775	37.6392
CTI12_AA181230_rna17798	0.15369	0.146819	0.156184	0	0	0.450959	0	0.177325	0	0	0	0.183517	0	0	0
CTI12_AA182860_rna17817	41.3014	41.9347	40.1774	12.2186	11.7374	11.8233	32.5715	31.6205	35.1902	18.3011	17.9116	17.7613	54.4691	52.2319	54.1658
CTI12_AA182880_rna17821	0	0	0.295892	0	0	0	0.430788	0	0	0	0	0	0	0	0
CTI12_AA182880_rna17820	0.877614	1.2272	1.54845	2.1567	0.858092	2.41286	0.454217	0.491493	0.6746	0.946727	0.622891	0.917562	1.67721	0.461175	0.382562
CTI12_AA182200_rna17850	6.72881	6.29993	6.07065	4.96473	3.07041	3.46361	3.2498	3.18719	3.63779	6.11504	6.03076	6.85872	9.10613	9.01369	6.80981
CTI12_AA182230_rna17855	1.44333	2.9529	0.903534	1.75894	2.40122	3.25842	1.67399	1.62242	1.25819	2.31626	3.29399	1.85428	2.13649	2.38728	4.37507
CTI12_AA181400_rna17867	2.0706	3.7042	4.3573	1.60125	0.720015	0.468645	0.703045	1.4365	2.58949	8.50154	4.98854	4.26702	2.07963	2.13064	2.83769
CTI12_AA181450_rna17873	0	0	0	0	0	0.236404	0	0	0.170357	0	0	0	0.188934	0	0
CTI12_AA182800_rna17881	128.201	123.073	134.895	69.6097	71.492	68.7016	91.4895	87.8661	89.2797	72.3034	74.0872	73.2216	85.6789	90.3772	92.8391
CTI12_AA182610_rna17886	7.51072	1.11336	8.56392	7.38347e-07	3.46125e-06	9.02317e-07	1.53856	1.74254e-06	3.82501	1.34537	5.02614	1.28564	9.30909	6.95134	11.5775
CTI12_AA160910_rna17970	58.8197	54.2178	50.1714	79.162	69.8351	75.7449	68.539	66.6593	68.3518	65.803	63.6642	57.0632	30.8461	33.7366	32.1883
CTI12_AA182280_rna17975	31.3477	27.2205	29.3978	1.47406	2.02756	1.25807	16.9956	19.878	18.8512	12.3569	13.1275	14.0622	42.1063	39.2549	39.5422
CTI12_AA182330_rna17982	19.9331	20.3353	20.9698	15.7747	14.2516	14.6264	17.7078	16.7078	17.5458	26.5424	26.1122	24.8576	20.2327	18.5648	19.1818
CTI12_AA183390_rna18022	2.58417	0	0	0.436063	0.204478	1.03347	1.65333	0	0.509366	0	1.65134	1.28334	0	1.42849	1.46108
CTI12_AA183500_rna18038	1.39135	1.06557	1.88007	0.511892	0.484224	0.137912	0.000124883	0.877324	0.679308	1.85103	0.465983	1.43114	2.10102	0.910962	1.8464
CTI12_AA184320_rna18051	2.86422	2.94231	3.06569	7.31125	7.66144	7.4249	11.6994	11.8922	12.7229	7.51985	7.92281	7.21708	14.8038	15.8808	14.5196
CTI12_AA184780_rna18060	138.306	133.918	132.14	27.5115	28.9957	31.7616	28.0432	27.9379	27.8659	65.5917	66.7576	71.5294	41.0692	37.8676	38.6231
CTI12_AA184790_rna18063	13.4887	11.6996	12.3083	1.86355	2.13066	2.09635	4.91776	4.02585	4.82862	7.42449	8.45391	8.2754	4.62553	4.21067	4.17049
CTI12_AA184840_rna18069	0	0	0	0	0	0	0	0	0	0	0	0	0	0	0
CTI12_AA184680_rna18075	19.7774	21.0903	19.7103	31.8389	28.3022	36.7453	25.7161	26.8799	25.0686	26.4011	24.7029	25.0066	13.3625	12.8545	12.6221
CTI12_AA184700_rna18079	0.162427	0.234749	0.225876	0	0	0	0.13533	0	0	0	0	0	0	0	0
CTI12_AA182930_rna18085	10.6433	9.96519	10.5994	18.7326	19.004	19.3529	17.5029	17.225	18.914	20.5158	19.8381	19.1669	10.8548	10.652	10.0887
CTI12_AA183810_rna18096	14.2705	14.5238	14.897	46.9029	48.3305	49.2509	30.1148	35.2516	30.5581	19.6982	20.0299	18.1745	18.4772	17.6224	17.4904
CTI12_AA183910_rna18107	7.60192	8.10176	6.87567	25.2996	25.0268	25.7496	19.6675	19.9259	21.1414	4.59773	5.17895	3.35865	31.6263	31.0348	26.7097
CTI12_AA178520_rna18155	0.905138	0.986278	0.737965	2.43973	4.01057	2.95679	2.6758	2.4477	2.08513	3.07963	2.56124	2.46498	4.18579	4.04765	4.25543
CTI12_AA184220_rna18187	6.03846	4.38463	5.17941	7.54603	8.36945	7.37463	10.2368	10.8309	10.1036	7.34987	6.79479	7.27	20.4837	21.4878	25.2214
CTI12_AA184120_rna18236	5.16191	4.97533	6.18611	2.79207	1.09951	2.56884	3.80153	3.20189	4.70022	5.66981	4.77663	3.33104	2.21096	2.63764	2.13687
CTI12_AA185720_rna18247	9.47067	10.6982	9.4268	11.2171	5.61081	12.7396	2.10764	5.04785	6.72847	7.92313	12.5756	5.6673	5.92146	10.0469	3.99175
CTI12_AA186580_rna18272	20.0312	16.8275	10.0998	4.66677	3.4138	2.98169	4.00728	1.03187	5.36725	50.7052	54.0473	51.6719	4.42699	4.26775	4.60396
CTI12_AA185410_rna18314	6.52613	7.47131	9.59427	2.94583	3.78905	2.20465	3.05558	2.7176	4.46124	10.2935	8.10571	6.95074	6.3941	7.09357	3.94532
CTI12_AA183330_rna18333	0.1849	0.611637	0.523815	0	0.226662	0.130952	0.440193	0.322542	0.760898	0	0.14924	0.173359	3.39779	3.45659	3.36615
CTI12_AA183330_rna18332	0	0	0	0	0	0	0	0	0	2.72554e-09	0	0	0	0	0
CTI12_AA184520_rna18340	9.56473	1.42596	0.0611184	0.216565	0.417706	3.09521e-07	0.00121881	0.0002647	0.734702	11.4345	8.10679	3.26203	1.77536	0.0246323	1.19018
CTI12_AA187590_rna18361	0	0	0	0	0	0	0	0	0	0	0	0	0	0.000559931	0
CTI12_AA187370_rna18426	15.137	16.022	14.1703	18.3911	18.0089	19.2372	18.9617	18.5493	16.4502	15.9873	16.6986	16.7828	13.0245	13.6504	12.8832
CTI12_AA043860_rna18449	0.776028	0.922497	0.556806	0.649059	0.806638	0.740246	0.624286	0.613342	0.878149	0.98298	0.659202	0.937173	0.13548	0.447049	0.499468
CTI12_AA043870_rna18452	0	0	0	0	2.77405e-08	0	0	0	0	0	0	0	0	0	0
CTI12_AA187740_rna18455	1.54211	2.0152	0.921678	8.62261	8.52762	9.90786	13.3934	13.4961	11.3261	0.592136	0.873536	0.703581	16.6958	15.5947	14.9325
CTI12_AA186820_rna18485	0	0	0	0	0	0	0.50736	0	0	0	0	0	0	0	0
CTI12_AA105730_rna18502	6.91353	5.97703	5.50343	8.73635	8.92762	7.73036	5.71298	7.79087	8.49375	9.14865	10.3641	9.41222	7.04208	8.02325	7.31316
CTI12_AA105730_rna18504	3.65942	3.30802	3.79589	8.31813	7.43434	9.1544	5.96821	4.566	5.45194	3.34039	3.28856	3.88265	5.20138	1.58722	2.82928
CTI12_AA064590_rna18509	0.0728569	0	0	0	0	0	0	0	0	0	0	0	0	0.0231095	0
CTI12_AA188510_rna18540	18.4187	16.4217	17.5052	5.65119	5.39491	6.41329	8.57294	8.15822	8.25794	23.1807	21.8539	23.2567	10.4511	10.1635	9.69348
CTI12_AA188570_rna18546	43.2916	41.366	36.9995	2.4635	2.58442	2.19544	4.39273	3.48462	4.86006	17.1962	16.8686	17.4546	71.0621	68.4513	73.6147
CTI12_AA188830_rna18553	0	0.0831323	0	0	0	0	0.116714	0	0	0	0.0930771	0	0	0	0
CTI12_AA188260_rna18567	9.45584	9.7117	8.15827	4.98812	5.87171	7.92046	6.14617	7.35689	8.01409	5.54258	8.94825	9.0966	10.2574	7.89357	8.38141
CTI12_AA189200_rna18578	1.86122	2.58049	0.943587	4.40863	3.9177	3.60887	3.44772	4.81856	4.96736	3.01112	2.75798	2.74028	2.36453	5.58404	4.764
CTI12_AA189330_rna18593	49.2888	45.6413	50.7342	3.3574	3.59215	4.67447	26.9872	26.6128	26.7048	16.5349	17.08	16.9939	64.2171	66.3778	65.0878
CTI12_AA188200_rna18637	1.20855	1.48536	1.80813	1.4489	1.33838	1.53431	0.687352	0.953444	0.455222	1.45897	1.69002	1.22063	1.11179	0.844801	0.584073
CTI12_AA188430_rna18653	0.475978	0.439159	0.445701	0	0	0	0.123024	0	0	0.266755	0.0816645	0.16905	0.139601	0.456941	0
CTI12_AA188430_rna18652	6.20977	6.2825	8.32644	0.330765	0.0981001	0.199941	2.35453	1.64741	1.93988	2.06899	2.46146	3.05471	5.63523	4.1183	4.36719
CTI12_AA188490_rna18659	13.4874	12.4391	12.3295	6.55972	8.02946	9.35466	7.98042	6.86035	6.26265	10.379	11.1866	10.3835	6.74742	7.076	6.50108
CTI12_AA189080_rna18687	7.16198	7.42585	7.42633	5.76229	5.69154	6.84493	6.16401	4.99904	4.89732	11.8052	9.60355	10.6376	8.24127	7.33559	7.1057
CTI12_AA171020_rna18738	0	0.148135	0	0	0	0	0.219619	0	0.374166	0.635797	0	0.475526	0	0	0
CTI12_AA171020_rna18739	0.102583	0.302273	0.225279	0.1715	0	0.155869	0.237171	0	0.63063	0.157396	0.612353	0.308363	0.31558	0.327769	0.377018
CTI12_AA190870_rna18844	6.67769	7.11864	6.23082	4.87892	4.26489	4.64603	5.9312	6.23824	5.47741	6.32908	6.02008	5.83994	4.13146	3.56981	4.01575
CTI12_AA171300_rna18848	4.07035	4.34679	3.15522	9.63936	6.52134	8.08784	6.9824	8.36765	5.98567	6.46583	10.8751	6.35022	5.75321	4.5121	9.19067
CTI12_AA190320_rna18858	30.5597	28.4462	29.5353	40.0421	39.7381	39.7479	30.7427	27.8305	29.7419	34.0484	34.7729	34.7665	25.5463	25.6623	24.3231
CTI12_AA191640_rna18891	7.92131	8.38839	7.66332	7.27467	6.84736	6.43649	9.24981	11.5388	10.0934	10.4776	9.40534	8.92092	7.9859	9.25402	11.2391
CTI12_AA191660_rna18893	21.1261	16.5275	19.2821	14.7166	13.99	15.3955	14.0972	15.5604	16.5897	18.2082	18.3273	21.9894	32.0899	29.4924	32.2391
CTI12_AA191700_rna18899	3.44111	2.64252	1.58772	1.54598	1.56828	0.00209467	0.727726	0.52372	1.77223	1.21053	1.34558	1.24703	1.60768	1.25126	0.765191
CTI12_AA191720_rna18902	4.56872	4.26576	3.80109	60.5758	40.9811	57.7895	30.2154	44.5592	37.7406	12.5906	12.8569	3.30473	15.5561	14.3139	15.4049
CTI12_AA191720_rna18903	0.0631796	0.0524917	0.044221	0.598746	15.2466	0.643905	15.2638	0.353087	12.8041	0.118646	0.11126	10.3162	0.13113	0.182233	0.146039
CTI12_AA190610_rna18917	18.8828	18.1357	21.0723	14.4317	14.9436	14.5535	15.8873	14.9265	16.1533	24.6212	23.2167	24.4513	18.0511	19.0215	16.3636
CTI12_AA193280_rna18978	1.27177	1.32632	1.69472	1.68283	0.994851	1.62371	2.54207	1.92637	2.47038	1.40234	0.841032	1.29233	2.76183	2.83222	2.28943
CTI12_AA192970_rna18996	10.367	10.1165	12.7218	1.43295	1.37733	2.09893	3.18131	3.42597	3.86645	6.76959	6.97324	6.64885	9.06093	10.6827	8.645
CTI12_AA193010_rna19000	60.1678	68.479	62.5162	14.3947	16.3022	16.7583	21.2845	21.1668	23.0949	41.3744	42.8532	39.8167	9.6043	8.89132	6.0217
CTI12_AA193220_rna19034	2.3983	2.55558	2.49427	0.558349	0.682624	0.795974	1.57848	1.32597	1.79249	2.33201	1.81123	2.47367	6.02316	5.10993	5.68978
CTI12_AA193220_rna19036	0	0	0	0	0	0	0	0.13852	0	0	0	0.109295	0.13204	0	0
CTI12_AA193510_rna19043	0	0	0	0	0	0.203181	0	0	0	0	0	0	0	0	0
CTI12_AA192450_rna19049	0.966137	0.533894	0.730995	0.788561	0.617992	1.89609	0.59002	1.83957	0.771682	1.33721	0.814746	1.12749	1.61976	1.33657	1.68339
CTI12_AA192870_rna19054	0.174044	0.342562	0.188207	0	0.970314	0.225934	0.50463	0	0.415884	0	0	0	1.01895	0.802055	1.11319
CTI12_AA192870_rna19055	4.83922	4.23889	4.09206	6.83091	5.2109	6.49522	5.70402	5.69773	5.19266	5.84828	5.79568	5.4499	3.33942	3.38599	3.0395
CTI12_AA192440_rna19080	35.7181	34.7707	33.1362	46.7298	44.1769	48.7405	61.2926	61.6619	63.7387	17.9461	15.2556	16.1484	84.4796	78.2469	82.8134
CTI12_AA192440_rna19079	89.6511	92.0459	91.5813	107.37	103.28	95.722	131.953	136.836	139.427	38.9173	38.484	36.2501	182.451	177.012	175.13
CTI12_AA192700_rna19094	0	0	0	0	0	0	0	0	0	0	0	0	0	0	0
CTI12_AA159920_rna19098	5.41633	4.0477	5.16109	0.616072	0.28214	0.305359	2.66218	0.850785	2.46045	0.995991	0.596917	1.52425	3.84744	4.43784	3.11464
CTI12_AA193450_rna19107	0.358988	0.967056	0.721075	0.204355	0.838236	0.548712	1.0067	0.722141	0.961936	1.28227	0.745341	1.39624	0.711121	1.32829	0.568127
CTI12_AA195380_rna19163	0.413274	0.16864	0.448197	0.23184	0	0	0	0.2441	0	0	0.390092	0.406351	0	0.138318	0
CTI12_AA194280_rna19209	0	0	0	0	0	0	0	0	0	0	0	0	0	0	0
CTI12_AA194380_rna19284	17.6142	17.6957	18.0536	25.1655	25.6441	25.3447	18.0196	16.5554	18.5982	46.7869	46.7521	49.0107	13.0248	12.5182	12.5443
CTI12_AA194380_rna19283	0.0532808	0.255938	0	0	0	0.0725408	0	0.0676782	0	0.318824	0.35113	0.49373	0	0.0856563	0.18948
CTI12_AA194380_rna19285	29.0673	27.7089	29.4872	17.5868	18.5165	18.2055	16.4695	15.2849	16.7277	41.641	38.1695	38.909	17.5469	18.7758	19.3661
CTI12_AA194380_rna19287	0.306335	0.408565	0.210382	0	0.355727	0	0.101378	0.256823	0	0.243633	0.396059	0.390637	0	0	0.185633
CTI12_AA194380_rna19286	0.796453	0.951907	1.18451	1.55817	0.963649	1.54404	6.55311e-05	0	0	2.1304	0.575256	1.77219	1.80873	1.37359	0
CTI12_AA195460_rna19312	0	0	0	0	0	0	0	0	0	0	0	0	0	0	0
CTI12_AA194670_rna19369	6.70132	7.83596	8.65653	3.58581	3.31537	2.92196	3.64904	5.94786	6.18976	8.94488	9.40343	9.13705	7.3937	7.81135	6.42507
CTI12_AA196380_rna19373	0.533268	0	0.533441	0.246421	0.067906	0.0179683	0	0.496179	0.467422	0	0	0	0	0	0.431919
CTI12_AA197030_rna19386	2.97749	4.15389	4.06962	2.78219	2.45157	3.04545	2.41979	1.87122	3.19403	3.55768	6.23977	4.75388	3.17258	1.77494	3.09317
CTI12_AA197030_rna19385	0	0	0	0	0	0	0	0.735153	0	0	0	0	0	0	0
CTI12_AA199470_rna19398	0.251247	0.969123	0.050623	0	0.0323554	0	0.231502	0	8.57711e-09	1.13348	0.67859	0.609498	0.274628	0.374922	0.253994
CTI12_AA196000_rna19417	0.132846	0.0351942	0	0	0	0	0	0	0.0540301	0	0	0	0	0.398526	0
CTI12_AA196830_rna19434	9.63093	8.21422	10.5164	14.1653	13.9972	13.559	9.43523	12.8857	11.5451	9.68481	11.9263	10.1862	11.7844	10.2151	11.6221
CTI12_AA199660_rna19447	40.9547	45.9411	43.7256	9.01697	7.32953	8.71324	12.3385	12.2856	11.2513	25.4816	25.1419	23.2963	28.5463	27.7125	25.467
CTI12_AA197500_rna19469	0	0	0	0	0	0	0	0	0	0	0	0	0	0	0
CTI12_AA195340_rna19497	6.40569	7.76139	7.96798	10.1222	10.3631	10.2181	7.35201	9.10418	10.4956	11.087	12.6871	11.5741	10.3458	12.2719	11.5944
CTI12_AA197630_rna19507	0	0.224358	0	0	0	0.163741	0	0	0.275977	0	0	0	0	0.243988	0.392266
CTI12_AA197630_rna19508	0.939449	1.5484	0.981365	4.05757	2.73456	3.63949	2.93824	3.87674	2.55893	1.79298	2.58783	1.55472	4.52828	4.15831	3.17549
CTI12_AA197730_rna19519	0.171007	0.446369	0.251464	0.128038	0.164841	0.229751	0.21646	0.204396	0.23899	0	0.0660585	0.260711	0.0614201	0.217911	0.158518
CTI12_AA197750_rna19522	1.76427	2.0845	1.68735	0.463914	0.683885	0.689485	1.00165	1.87274	1.2305	0	0.447184	0.267662	0.792231	0.76964	0.702948
CTI12_AA197850_rna19545	0	0	0	0	0	0	0	0	0	0	0	0	0	0	0
CTI12_AA199720_rna19570	0.420359	0.22168	0.559095	0.806173	0	0.238674	0.48976	0	0.998669	0.953126	1.05211	0.51809	0.944043	1.00398	0
CTI12_AA198290_rna19600	8.24073	9.33469	8.17739	4.70193	5.98006	5.98356	27.6041	27.0677	28.9675	8.91787	8.67091	7.24857	22.0823	24.2786	24.5763
CTI12_AA197340_rna19611	0.0164316	0	0.0187762	0.551288	0.437599	0.359896	0.164644	0.200032	0.194846	0.185373	0.0768853	0.078473	0	0.0266451	0.0221597
CTI12_AA195710_rna19617	25.1683	19.3774	29.1918	21.722	19.9477	23.3822	16.8641	19.6856	21.3709	38.5789	32.4935	32.8552	15.9147	12.1602	9.1477
CTI12_AA195760_rna19623	11.0658	11.4991	11.3563	52.6156	48.1438	51.4595	26.9663	30.7409	28.2626	14.6972	14.1442	16.6814	24.2282	23.0101	23.623
CTI12_AA195760_rna19624	0	0	0	0	0	0	0	0	0	0	0	0	0	0	0
CTI12_AA195770_rna19626	79.343	72.2899	74.606	53.4513	60.11	58.5193	66.1758	66.2855	65.6216	46.3074	47.9754	41.3677	60.4133	59.2974	61.8065
CTI12_AA195790_rna19629	0.728673	0	0.385059	2.22748	0.322762	1.55351	1.44038	0.28117	0.690357	0	0.386388	1.06615	0.540269	0.270182	0
CTI12_AA195800_rna19632	0.238225	0.19989	0.156503	0.167665	0.244501	0	0.18051	0.73494	0.292292	1.7887	0.381744	0.926304	0.188368	0.33569	0.431756
CTI12_AA198840_rna19647	13.2051	13.061	14.6274	7.72579	7.35895	7.62695	13.5912	14.9761	15.5047	7.73316	9.1092	8.7992	28.7066	26.9986	32.3242
CTI12_AA198900_rna19654	15.6679	14.0506	13.7669	3.92103	4.27011	3.39131	5.42379	6.11355	4.87847	4.66843	3.7617	5.48162	5.04129	5.42161	5.45508
CTI12_AA199010_rna19669	42.5243	44.959	37.4154	36.22	36.5803	35.631	51.4045	48.8559	47.3121	43.7979	42.1643	49.2948	69.3987	64.772	63.2531
CTI12_AA200050_rna19686	4.49553	3.95875	4.16642	4.70121	2.1808	3.67008	5.2027	3.74927	5.60695	7.72986	5.40849	6.98676	6.03952	5.0082	5.1933
CTI12_AA187910_rna19700	0.040939	0	0.0469051	0	0	0	0	0	0	0	0	0	0	0.0664799	0
CTI12_AA187910_rna19702	0	0	0	0	0	0	0	0	0	0	0	0	0	0	0
CTI12_AA199930_rna19743	0.123634	0.185387	0.119141	0.207483	0	0	0.155	0	0.378399	0.892002	0.506503	0.700508	0.87353	0.503696	0.368648
CTI12_AA199980_rna19748	0	0	0.0472868	0	0	0	0	0	0	0	0	0	0	0	0
CTI12_AA199980_rna19749	0	0	0	0	0	0	0	0	0	0	0	0	0	0	0
CTI12_AA195680_rna19764	0.269451	0.517061	0.412334	0.0299569	0	0.104729	0.135911	0.0520329	0.141352	0.691169	0.560053	0.489276	2.29007	2.02924	2.22319
CTI12_AA195680_rna19763	0	0	0	0	0	0	0	0	0	0	0	0	0	0	0
CTI12_AA195680_rna19765	1.72093	1.52743	1.2327	2.09867	2.31674	1.87015	2.27519	2.28207	2.79716	1.56173	1.3301	1.21134	15.3493	12.3406	14.6905
CTI12_AA200520_rna19798	0.517474	0.129292	0.683052	0	0	0.229697	0.199397	0.16334	0.415878	0.491521	0.304472	0.318457	0	0.203912	0.243451
CTI12_AA200670_rna19804	1.53223	0.922357	1.09027	1.6328	1.28143	1.3438	1.43131	0.764514	2.29337	1.30285	1.43361	3.54539	3.28254	3.21311	3.8256
CTI12_AA080450_rna19814	0	0	0.0767001	0	0.0925297	0.182083	0.0951013	0	0.0785579	0.667339	0.464784	0.630378	0.0974901	0.108554	0.0897818
CTI12_AA069590_rna19831	0	0	0	0	0	0	0	0	0	0	0	0	0	0	0
CTI12_AA200280_rna19849	5.47435	4.69673	4.03663	0	3.80305e-06	4.5269e-07	0	2.24351	1.40779	8.00387	0.0985235	7.41134	4.33073	0	1.17138
CTI12_AA119280_rna19855	2.66538	1.62042	3.39546	3.12637	5.75212	4.83621	5.21118	5.27878	3.70104	2.86425	2.68817	1.44037	2.60877	0.977484	0.281152
CTI12_AA119280_rna19857	50.9424	51.2334	48.8034	78.7326	79.8293	81.3405	61.7176	56.3006	55.4462	60.2233	60.0659	60.4166	39.3426	38.2524	40.891
CTI12_AA104800_rna19904	0.410932	0.613406	0	0.279328	0.754034	1.51338	0.829838	0	0	0.251985	0.697395	1.10247	0.754629	0.45296	0.427151
CTI12_AA104810_rna19907	16.5277	17.3637	16.874	4.69515	5.97755	5.72033	8.04507	8.93597	9.80461	12.794	10.762	10.9164	18.8	17.4908	16.5174
CTI12_AA104810_rna19908	1.22509	0	0.69743	1.07354	0	0	1.49771	0	0.932603	0.227697	0.902105	0.432118	0	0.362704	0
CTI12_AA203770_rna19928	2.9239	2.30412	2.27105	5.44554	5.40053	5.48249	5.39639	5.81436	5.85315	4.8495	4.63488	4.133	4.02898	4.9239	4.3516
CTI12_AA203820_rna19934	0.592077	0.257266	1.07794	0	0.360072	0.354004	0.23157	0.110944	0.70146	1.22087	1.10066	1.26718	0.248991	0	0.264054
CTI12_AA202390_rna19995	35.9522	37.6072	35.1458	93.0578	102.66	100.287	30.0154	30.2967	33.8632	108.849	106.434	120.695	87.104	90.1037	92.5435
CTI12_AA202390_rna19992	1.90614	1.66356	2.55522e-05	3.90737	1.37902	0	0	0	0	4.75135	0	6.04573	0	0	0
CTI12_AA202390_rna19993	105.461	116.163	114.931	20.8039	25.4024	32.3053	18.0693	22.4443	22.3951	335.575	365.087	323.484	81.0287	86.1997	71.4282
CTI12_AA202490_rna20009	0.245227	0	0	0	0	0	0	0	0	0.278721	0	0	0	0	0
CTI12_AA201370_rna20019	0	0	0	0	0	0	0	0	0	0	0	0	0	0	0
CTI12_AA200480_rna20028	8.20037	8.76827	7.75163	14.7195	15.096	15.6066	13.4283	15.2581	15.4409	10.8883	11.1442	10.621	10.7205	12.7242	10.4247
CTI12_AA201530_rna20036	6.0311	6.65551	6.19715	2.87485	2.82628	3.09746	6.46022	6.99385	6.94764	12.381	11.7875	11.1368	5.99328	6.18935	5.81574
CTI12_AA201530_rna20038	0.0737068	0.290102	0	0	0.084627	0	0.170822	0	0	0.321815	0.233708	0.0804896	0	0.0824387	0
CTI12_AA202810_rna20095	87.182	87.8459	81.2814	93.7175	96.7104	93.0819	110.22	103.416	106.066	92.4444	88.6045	93.191	123.476	125.036	129.977
CTI12_AA202860_rna20102	8.86695	7.54753	8.05458	7.61914	4.86343	6.07027	7.20037	6.07972	6.20041	9.41658	9.26108	8.18983	5.72195	4.53502	5.0213
CTI12_AA173240_rna20108	23.3036	20.3411	23.4638	8.43486	7.88936	9.29436	16.7642	12.6498	14.966	28.8158	28.5379	28.6998	16.4866	16.4023	15.2109
CTI12_AA202750_rna20137	0.539665	1.0184	0	0	1.11932	1.41041	0.878318	1.96602e-05	1.93043	0.623638	0.856409	0.356318	0.352915	0.848493	0.762035
CTI12_AA204630_rna20155	0.72312	0.469849	1.01455	2.09377	2.06022	2.42887	1.90108	2.04887	2.16324	0.302453	0.712668	0.598061	1.5078	1.26308	1.72518
CTI12_AA204630_rna20157	0	0	0.0698355	0	0.20003	0	0.062791	0	0	0	0	0	0	0	0.0631331
CTI12_AA203270_rna20162	10.5226	9.87154	10.6963	19.1351	19.8656	20.8654	23.7049	26.5448	25.6682	14.6916	13.4149	14.9673	14.2727	16.0571	14.7431
CTI12_AA202910_rna20195	0.000223259	0.742289	0.191436	0.12453	0.000183855	0.0984485	0	0	0	0.879188	0.75062	0	0.000184148	0	0.472779
CTI12_AA202910_rna20196	0.66677	0.432182	1.14214	0.418436	0.175959	1.04915	0.185016	0.376444	1.23874	0.495692	1.23483	0.631743	2.02399	0.212365	0.720398
CTI12_AA204250_rna20282	11.3243	0.00171129	3.6551	4.07627	0.00149855	5.29143	0	0.000182194	3.37348	0.242481	8.7251	2.05063e-06	0	0.00545232	0.5318
CTI12_AA204250_rna20281	61.954	64.909	62.0751	33.44	34.7967	32.9486	33.0181	34.0515	33.1231	57.7395	56.4509	60.0464	46.6952	47.1638	46.7964
CTI12_AA204980_rna20288	0	0.30354	0.766351	1.59514	5.3613e-05	1.79494	1.83645	1.87483	1.6623	0.878259	0.715023	0.912971	1.20318	0.826361	1.18613
CTI12_AA205630_rna20325	21.0229	20.264	21.0733	30.3913	31.0572	32.6396	30.0478	29.3405	28.4432	22.9435	22.4085	21.8619	19.0405	17.4509	18.1237
CTI12_AA163440_rna20338	1.37583e-05	0.269824	0.625413	0	0	0	6.73655e-10	0.14437	0	0	0.38048	0	0.652248	0.710923	1.42321
CTI12_AA163440_rna20337	2.34811	1.19519	1.1751	0.104064	0.4621	0.27264	1.46888	0.762203	1.52596	1.77861	1.00083	2.14879	5.65703	3.63147	3.57055
CTI12_AA206190_rna20377	3.14685	2.64351	2.94067	3.01834	3.26254	3.15772	3.71538	2.83861	3.58985	3.24623	2.07514	1.89036	3.5002	4.18533	2.70811
CTI12_AA205980_rna20390	7.57723	5.69146	7.07866	2.24795	3.71204	3.47172	5.01666	4.28805	4.6499	8.07081	8.25589	7.35212	4.9097	2.09731	3.64674
CTI12_AA206000_rna20393	12.7607	10.7196	13.7618	16.398	16.5617	15.8282	10.3662	11.0697	11.342	17.2761	20.1791	18.2151	9.67345	12.3215	11.626
CTI12_AA206470_rna20400	54.6586	50.6591	51.3873	38.0143	39.3674	39.6719	42.4149	38.8286	43.0628	57.434	59.3163	62.4339	52.6505	48.6927	51.0405
CTI12_AA206530_rna20406	16.1969	15.5172	14.0148	9.0339	8.90257	8.46551	11.5867	7.13795	10.3962	19.0967	20.0244	23.4866	7.21663	6.67279	9.62304
CTI12_AA198430_rna20422	0	0	0	0	0	0	0	0	0.0248358	0.204538	0	0	0	0	0
CTI12_AA113800_rna20444	3.60112	3.36974	3.37987	1.50959	0	2.62232	0.916396	0.945793	0.0260639	0.540738	0.0994452	1.89152	1.2	3.18632	2.4143
CTI12_AA113800_rna20443	0	0	0.288938	1.13012	0.663479	0.449565	0.68797	0.645302	1.48831	0	0.630856	0	0.121359	0.14612	0.674182
CTI12_AA206400_rna20459	0.908551	0.796226	0.567492	0.149802	0.439481	0.219224	0.243952	0.157897	0.438579	0.498094	0.332066	0.593496	0.766362	0.704513	0.867905
CTI12_AA206420_rna20462	1.74386	1.85758	2.41762	5.00124	4.60584	6.65022	4.58067	2.03282	5.05414	5.77689	4.84967	3.80294	0.0707815	1.17148	0.871081
CTI12_AA206420_rna20463	0.158884	0	0.191304	0.363687	0.72746	0.25596	0.527043	0.92917	0.398784	0	0.192574	0	0.291029	0.388349	0.322324
CTI12_AA206420_rna20464	0	0	0	0.234068	0	0	0	0	0	0	0	0	0	0	0
CTI12_AA205710_rna20473	12.3144	12.8712	12.768	0.662528	0.467772	0.632322	7.71824	5.97878	7.25513	4.19509	3.21476	4.44173	9.05436	10.6058	11.0743
CTI12_AA209280_rna20481	4.52101	3.90521	4.40104	3.45408	4.35251	4.03916	6.23511	6.25303	5.75307	4.70102	4.26221	3.90466	7.64327	7.62144	7.01506
CTI12_AA206880_rna20518	1.50558	1.236	1.46188	0.594427	0.786949	0.39698	1.75745	0.969656	1.47109	1.61075	1.77516	1.83538	3.16143	2.45378	3.6133
CTI12_AA206880_rna20520	0.138912	0	0	0	0	0	0	0	0.0404829	0	0	0	0	0.117492	0.221718
CTI12_AA206880_rna20521	0	0	0.172836	0	0	0	0.0732363	0	0	0.313244	0.0972274	0.0527439	0	0	0
CTI12_AA207130_rna20537	12.8557	13.5192	14.3311	3.93978	3.84341	3.49655	11.7535	10.6198	10.5578	4.89012	5.1418	6.19087	21.1654	18.0323	22.8564
CTI12_AA208010_rna20552	2.71443	1.68612	2.31219	9.26841	8.19438	6.77632	6.7133	4.1308	5.09896	12.0354	12.5158	15.305	7.15621	4.84457	6.79664
CTI12_AA207030_rna20580	6.54542	8.18546	6.82963	13.99	11.6791	13.4723	9.48922	8.9737	9.9242	7.98269	8.06444	7.27314	11.5872	12.4989	10.2431
CTI12_AA198340_rna20603	12.7245	8.96361	10.2732	1.10323	0.609738	0.302322	11.968	17.8449	13.7935	8.15022	6.78203	4.26826	12.1963	12.1526	13.422
CTI12_AA198340_rna20604	1.15479	0.603081	0.501671	0	0	0	0.824779	1.39533	2.41924	0.639634	0.18966	0.632215	3.58256	2.3878	3.66146
CTI12_AA063360_rna20612	2.26066	2.69496	1.95687	2.74997	2.66419	2.93004	3.94723	4.43563	2.94644	2.72373	2.60131	1.84576	4.3868	3.67824	3.98322
CTI12_AA063380_rna20615	69.6612	76.1031	71.538	45.1701	47.0557	50.8748	52.8693	56.5748	48.861	85.9916	88.7837	92.8959	44.3012	43.0301	43.7209
CTI12_AA063390_rna20618	0	0	0	2.16772	2.63284	2.25582	4.17867	2.32456	0.499572	0	2.3052e-07	0	0.00732874	2.66222e-09	2.7476
CTI12_AA063400_rna20620	0.0538391	0.109718	0	0.0920609	0.0800014	0	0.0660194	0.0800561	0.0619295	0.118025	0.0646569	0	0	0	0.0665248
CTI12_AA063400_rna20621	5.55078	5.20845	6.0671	1.9496	1.70449	0.936574	1.4002	2.0429	1.91443	5.81289	5.32792	5.38229	4.51655	4.25232	4.16148
CTI12_AA207480_rna20656	1.38534	1.58275	1.43169	0.766743	0.621613	0.635332	1.18484	0.978457	0.896963	2.02667	1.94805	2.68609	0.798697	0.743656	0.930637
CTI12_AA207810_rna20705	0	0	0	0	0	0	0	0	0	0.243404	0	0	0	0	0
CTI12_AA207840_rna20709	12.1842	12.2806	12.1486	9.77728	9.20004	8.33148	10.6341	10.9812	11.3712	14.2618	13.6514	13.309	15.178	14.9017	14.4772
CTI12_AA207840_rna20711	6.85949	7.39693	5.83626	2.82709	3.68928	2.43721	3.50714	3.7013	3.03003	6.38924	7.26579	6.18479	4.87117	4.03052	5.03019
CTI12_AA209010_rna20733	3.54474	2.63896	1.87724	0	0.393277	0	0.349069	0	0	0.969564	0.906233	1.16254	0.226451	0	0
CTI12_AA209030_rna20737	0.397964	1.02394	0.708839	1.62563	2.99912	2.7716	1.27522	2.65325	1.12304	1.68525	0.702166	1.13166	4.55749e-09	0.275269	0
CTI12_AA058430_rna20769	3.82493	3.76785	4.53967	1.69779	2.29574	1.33192	3.85398	2.8442	3.58389	4.83859	5.7418	5.24665	14.1337	13.2404	13.579
CTI12_AA209880_rna20855	1.61333	2.08423	3.16083	5.24691	5.26992	4.88339	4.68364	3.64855	3.5507	2.92203	3.08237	2.03691	8.69674	9.04317	8.14001
CTI12_AA210450_rna20878	1.07631	0	0.413111	1.25438	1.48504	1.98104	1.4302	1.3908	1.17301	0.787794	0.95333	0.835625	0.201803	0.459714	0.781296
CTI12_AA211900_rna20883	44.2487	45.6377	51.0373	78.1878	76.4431	81.076	59.368	56.1581	67.3823	57.2689	56.8379	54.8214	49.748	49.5493	49.175
CTI12_AA213600_rna20922	0.539759	0	0.37766	0.101419	0.0582434	0	0.543987	0	0.0787261	0.178647	0.52797	0.0191683	0	1.02811e-09	0.558349
CTI12_AA210490_rna20939	0	0	0	0	0	0	0	0	0	0	0	0	0	0	0
CTI12_AA177110_rna20954	4.04294	3.87287	4.24569	0.701449	1.20845	0.929705	0.956661	1.26721	0.721268	2.42653	1.59399	2.58126	3.61957	4.05173	1.68242
CTI12_AA177110_rna20956	0	0	0	0	0	0	0	0	0	0	0	0	0	0	0
CTI12_AA177120_rna20958	17.8051	18.9216	17.4193	19.3263	17.4687	18.8052	19.5093	14.9322	16.6504	28.7873	31.7281	36.6366	13.4971	13.1751	15.6191
CTI12_AA209990_rna21006	28.3428	27.6583	26.8829	35.1155	32.5321	34.8972	36.3595	38.6266	38.8177	30.7312	28.3346	28.8533	36.3055	35.1696	34.2648
CTI12_AA209400_rna21017	111.522	113.558	118.529	65.1963	62.6767	57.8609	46.0074	40.713	44.2595	112.867	112.725	115.464	17.9078	19.3613	18.9965
CTI12_AA213240_rna21058	0.303942	0	0	0	0.510575	0	0.186453	0	0.235586	0.502947	0.185084	0.428788	0.000169489	0.156914	0.240498
CTI12_AA213320_rna21066	6.50478	5.16099	5.64653	9.51388	7.74567	6.4982	8.57484	6.98417	7.12618	11.7219	12.7407	11.1325	16.0254	15.0381	14.324
CTI12_AA203860_rna21082	43.6479	42.2564	46.1451	35.2427	34.5546	35.1481	32.8882	32.7375	35.5769	39.9686	37.7409	38.6147	46.6733	42.9084	40.4921
CTI12_AA203870_rna21084	0	0	0	0	6.04129e-09	2.21114e-09	0	0	0	0	0	0	0	4.89123e-09	0
CTI12_AA214260_rna21109	27.9406	27.1835	30.1899	21.6827	23.1001	22.5691	29.1234	29.2937	24.4784	19.5036	19.7951	23.5498	23.424	19.8276	17.7456
CTI12_AA214260_rna21108	6.68859	8.28839	5.89123	3.17294	1.76321	3.02828	3.80142	3.22874	2.98395	4.13398	4.82513	4.63741	4.16238	5.18483	5.52364
CTI12_AA214270_rna21110	0	0.170276	0	0.370417	0.123697	0.181122	0.294241	0.255837	0.341495	0.0933908	0.113775	0.276132	0	0	0.401493
CTI12_AA214270_rna21112	2.28775e-05	6.89219e-05	1.2575e-05	1.59385e-06	5.81418e-06	3.49217e-05	2.1284e-05	3.41943e-08	4.18592e-07	3.88351e-06	3.87997e-06	0.000121425	3.95067e-07	7.34037e-05	3.95609e-06
CTI12_AA098760_rna21131	190.803	190.34	198.073	264.779	258.669	242.781	206.391	222.034	227.156	229.952	222.897	220.511	322.991	295.814	307.723
CTI12_AA210900_rna21164	0.727249	0	0.51526	0.333211	0.401633	0	0	0	0	0	0.373301	0.256624	0	0	0
CTI12_AA212490_rna21181	4.36281	3.76887	4.42749	10.6136	9.42968	10.039	10.1518	9.94971	9.70023	6.01216	5.06082	4.32732	6.55627	7.955	8.12847
CTI12_AA174120_rna21186	0	0	0	0	0	0	0.451405	0	0	0	0.921643	0	0	0	1.04227
CTI12_AA174130_rna21189	18.1973	18.6071	18.5102	5.72869	5.74024	5.69224	9.85853	9.68819	9.14619	14.6258	15.0664	14.9709	9.54644	9.82972	9.95419
CTI12_AA214760_rna21207	5.13575	5.56567	5.88079	8.32917	10.23	10.2891	5.5998	7.03007	7.31935	8.41911	8.60345	8.86038	4.17915	3.71652	3.43148
CTI12_AA214820_rna21213	5.72328	6.83457	6.52278	9.07384	7.33175	6.68755	6.73631	8.50237	8.79017	9.77663	9.94301	9.53205	5.93032	5.03894	6.72231
CTI12_AA214840_rna21216	0.144259	0.194285	0.141972	0.0409701	0.18369	0.14188	0.116293	0.291259	0	0.3808	0.289005	0	0.201736	0.28254	0.316022
CTI12_AA198630_rna21239	71.9395	67.5062	67.2349	16.0449	19.6997	19.0401	24.602	23.3579	21.7317	52.4378	49.497	50.2779	3.64125	3.76481	3.76153
CTI12_AA212980_rna21244	14.3744	16.3052	14.4365	8.48817	9.02836	8.55471	10.7159	10.8807	10.7375	17.6275	17.2814	18.7044	14.4523	13.1122	11.8351
CTI12_AA212990_rna21247	11.0072	11.1265	11.6886	9.92812	9.97935	11.0989	10.9055	10.2173	9.94831	16.9949	18.4155	16.9215	6.17211	4.92036	5.96828
CTI12_AA167050_rna21271	0.490205	0.354358	0.414174	0.0974025	0.0895407	0.0291418	0.152504	0.345792	0.353516	0.907738	0	1.01672	0.0309201	0.103704	0.0574512
CTI12_AA214070_rna21288	5.42134	5.88942	6.45904	7.49993	10.4803	7.80784	7.1859	7.4336	6.55004	8.30648	5.89814	6.42273	4.0857	4.32715	4.85319
CTI12_AA213890_rna21292	0.28917	0.603314	0.175057	0.486311	0	0.150555	0.789201	0.422151	0	0.657012	1.26964	0.918463	0.752044	0.377685	0.789334
CTI12_AA218550_rna21312	42.0545	39.237	37.479	22.4676	24.6024	22.8919	24.3561	24.6907	26.2904	39.5559	40.4913	40.8564	27.1159	25.4467	31.0355
CTI12_AA212940_rna21317	4.252	2.66501	2.67111	5.0133	5.96736	7.13628	6.64808	9.352	9.84667	4.95543	5.72512	4.77689	5.00057	5.81262	7.09739
CTI12_AA212950_rna21319	14.0065	15.2215	13.3078	13.8398	14.5402	12.8849	20.8041	17.6599	18.8108	11.1245	10.5198	9.40789	14.109	12.9552	14.0991
CTI12_AA164160_rna21336	0.172654	0	0	0	0	0	0	0.0894368	0	0.197726	0.131837	0.283776	0	0	0
CTI12_AA164170_rna21337	10.6519	10.761	9.05811	9.32666	8.42596	9.93153	9.04068	9.4521	8.33477	11.1569	11.7697	15.3137	11.4539	11.6069	13.6029
CTI12_AA164170_rna21338	0	0	0	0	0	0	0	0	0	0	0	0	0.286032	0	0.446943
CTI12_AA164170_rna21339	0	0	0	0	0	0	0	0	0	0	0	0	0.0523239	0	0.036368
CTI12_AA214540_rna21352	13.4526	14.1275	11.7437	21.2309	20.8665	20.6496	17.0246	17.6993	16.6256	16.2826	15.5231	16.4738	14.8952	14.9021	14.4707
CTI12_AA214660_rna21374	15.3361	14.1485	13.3544	1.89739	2.57022	2.38668	3.46649	3.2596	3.34167	15.2962	14.0041	13.8032	4.82453	3.55146	3.52833
CTI12_AA214670_rna21376	7.58194	7.84075	6.77841	4.57136	5.20222	4.36401	6.31971	6.24711	7.10992	7.98152	8.4937	10.0002	8.75609	10.9226	9.62215
CTI12_AA214710_rna21382	0	0	0	0	0	0	0	0	0.642033	0	0.469317	0.41002	0.882711	0	0
CTI12_AA214920_rna21384	9.52027	9.31526	5.69968	9.64459	10.4821	10.7313	7.46839	7.98336	6.92776	5.40399	7.40804	5.12476	5.5664	5.81683	4.72586
CTI12_AA206740_rna21404	0	0	0	0	0	0	0	0	0	0	0	0	0	0	0
CTI12_AA215130_rna21411	1.63603	0.886752	0.827321	11.4939	14.2513	12.2332	14.7383	14.1614	17.4923	3.51806	3.87527	3.63315	8.79458	8.62281	9.9504
CTI12_AA215190_rna21462	25.6906	27.0121	23.8042	19.6465	17.62	18.8159	8.26492	6.17069	7.88576	16.5814	15.996	15.5979	1.42839	2.42408	2.28332
CTI12_AA217050_rna21473	4.45407	3.81975	3.80061	4.72313	4.91133	5.1121	4.2624	4.23862	4.0467	2.63494	5.24452	4.18458	3.8137	4.13968	3.84484
CTI12_AA216400_rna21547	0.535893	0.420529	0.919982	0.964884	1.70598	0.59657	3.00688	3.00312	3.25103	1.60314	1.34251	0.832931	3.86053	5.46065	6.61334
CTI12_AA216420_rna21550	7.90776	7.34091	6.62551	5.28999	3.50082	4.05671	7.17885	6.29692	7.9253	3.38787	4.66015	4.60102	9.07947	8.77013	8.81742
CTI12_AA216440_rna21553	1.43601	1.58057	1.48018	2.46577	0.909553	2.19458	1.52127	2.67279	2.40267	1.21041	1.37747	1.37635	1.63524	3.93139	3.11103
CTI12_AA216580_rna21558	30.9357	30.1999	27.3465	7.3449	7.28793	7.12454	11.4915	11.7582	10.6889	18.8411	18.303	17.6516	25.3818	25.8107	26.5872
CTI12_AA216600_rna21561	2.21073	2.4799	2.29593	1.75268	1.3052	1.76801	2.68526	2.36745	2.13254	2.11058	2.2646	2.69329	3.81372	4.52383	4.03701
CTI12_AA192530_rna21576	11.6846	10.3159	9.40679	36.3587	26.3121	35.3228	20.6899	18.2244	19.4391	10.2461	7.5701	10.0912	17.036	11.3834	10.9626
CTI12_AA214090_rna21587	1.43029	0.947413	0.739378	0.792692	0	0	0	0.361297	0	3.42029	3.30595	2.7414	0.104888	0	0
CTI12_AA214140_rna21593	6.83242	5.49348	4.49007	4.49782	2.84549	4.14708	4.98824	5.70058	4.8657	7.31127	11.1682	7.68413	4.56853	7.36427	5.76943
CTI12_AA216650_rna21609	1.22282	0.479598	0.124277	0	0.347055	0.510518	0	0	2.26273	0.796513	0.357066	9.9263e-09	0	0.178686	0.0279284
CTI12_AA216650_rna21608	40.78	40.9746	41.0291	7.3969	9.20335	8.72252	13.8507	11.841	12.9565	40.5864	42.0016	39.903	6.63325	7.88362	7.72806
CTI12_AA217210_rna21635	0.134407	0.0764938	0.0759665	0	0	0	0.183158	0.0846544	0.307033	0.070219	0.0769712	0	0	0.180069	0
CTI12_AA218030_rna21648	12.2001	10.9805	11.2635	23.5214	21.7442	22.3405	15.3645	15.671	15.9955	14.7919	15.8917	16.8509	14.3426	12.4086	13.8138
CTI12_AA216480_rna21663	0	0	0	0	0.531184	0	0	0	0	0	0	0	0	0	0
CTI12_AA214220_rna21681	3.72304	3.38832	3.64817	3.80836	3.66468	4.15016	3.32322	4.04669	3.93479	6.09151	6.66507	7.43891	7.28351	6.20703	6.79168
CTI12_AA218250_rna21698	130.963	127.76	142.242	771.965	740.103	745.625	266.198	286.524	292.052	145.415	148.861	136.893	96.4504	91.6338	89.7406
CTI12_AA198490_rna21786	0	0	0	0	0	0	0	0	0	0	0	0	0	0	0
CTI12_AA198520_rna21791	2.11114	2.28819	2.19499	3.89689	5.02771	4.55062	6.95653	5.31932	6.84776	2.40214	2.62928	2.38834	4.50006	5.05416	5.2091
CTI12_AA218840_rna21798	3.80467	4.46189	3.33237	7.06824	8.03459	7.71934	7.764	7.7818	10.0307	1.56864	2.48105	1.13688	9.80025	11.6995	8.40819
CTI12_AA218840_rna21799	29.228	27.5151	30.5803	32.1806	30.2713	27.0426	39.9564	39.363	44.3756	21.5423	20.7459	19.9287	37.237	34.4976	36.4536
CTI12_AA102110_rna21815	0.180845	0.319953	0.171296	0.259368	0	0	0	0	0	0.371517	1.15659	0	0.208023	0.244482	0.207398
CTI12_AA102110_rna21816	16.7023	19.1387	19.4548	21.0794	20.4941	19.9195	15.9125	13.9297	15.5057	24.7453	25.4983	26.8271	11.1896	11.2544	9.85402
CTI12_AA188080_rna21827	5.96542	6.86278	6.92821	1.02199	1.56539	1.17236	3.01603	1.85634	1.59613	19.2113	20.1579	16.9624	7.47386	4.92566	7.63042
CTI12_AA049180_rna21857	21.0172	23.0471	24.5841	16.2634	20.9894	17.5237	20.0146	19.9832	14.7473	22.5433	25.1121	19.0752	23.3496	23.1427	23.7049
CTI12_AA049180_rna21858	24.6685	23.8984	19.6511	17.1627	18.6718	20.2052	20.5815	19.4902	25.0349	24.9008	17.6538	25.7292	21.9343	23.1372	23.7019
CTI12_AA218710_rna21864	6.82593	6.82835	6.95913	10.7062	10.9945	10.4097	12.7292	10.9301	8.69747	8.144	8.03418	8.47813	5.14265	9.36614	5.36682
CTI12_AA218750_rna21869	11.7438	12.7463	13.4144	92.9332	90.6367	94.0315	88.0034	94.9812	90.9993	24.8066	22.8206	24.6241	22.4657	23.6504	24.765
CTI12_AA219910_rna21903	186.003	190.543	196.013	122.247	122.794	125.415	118.737	113.167	119.259	138.53	143.496	150.433	186.194	182.08	184.98
CTI12_AA218780_rna21909	178.363	167.642	182.813	4.3722	4.60419	4.61942	14.7504	15.5501	13.2524	68.485	69.5796	64.1027	27.0496	26.1122	27.482
CTI12_AA218800_rna21913	8.06651	8.12321	8.11787	32.6652	30.8353	32.3046	22.5664	20.6569	20.74	14.2362	13.1882	13.627	13.3386	13.9556	13.3474
CTI12_AA224340_rna21924	0.101197	0	0	1.14709	0.291594	0	0	0	0	0	0	0	0	0	0
CTI12_AA212160_rna21934	3.21249	3.30548	3.12074	4.70706	4.25512	4.39335	5.15086	4.84941	4.69067	4.82261	5.0773	4.4832	2.47363	3.66641	3.08908
CTI12_AA212160_rna21935	1.25233	1.41663	1.38699	2.13957	2.34031	2.19667	2.01858	2.4247	2.1396	2.32369	2.01599	2.48177	1.42421	0.752083	1.02969
CTI12_AA212170_rna21937	30.5323	34.0568	31.33	63.3393	62.0162	63.3809	52.2627	50.9649	49.2458	32.5397	34.2298	33.8226	50.083	46.6179	48.4493
CTI12_AA221070_rna21955	0	0.499628	0	0.198907	0	0	0	0	0	0	0.107266	0.319499	0	0	0
CTI12_AA221520_rna21981	0.159613	0.0980837	0.143698	0	0	0	0.143777	0.146018	0	0.208141	0	0	0	0.172298	0
CTI12_AA219980_rna21985	36.7709	34.1645	32.4578	80.873	76.7681	79.214	72.2491	68.9652	70.2654	39.9923	42.5973	45.5632	69.3019	71.6169	65.6949
CTI12_AA218160_rna22002	0.413223	0.357777	0.196245	0	0.18106	0.11786	0	0.174816	0.0510612	0.164788	0.151064	0.20559	0.542683	0.663197	0.441229
CTI12_AA219180_rna22011	12.9021	12.2529	11.3553	70.5543	73.6757	72.3314	116.896	123.401	124.662	20.5954	20.7238	20.0629	75.4769	67.9466	71.677
CTI12_AA220810_rna22032	10.0225	8.97589	8.72788	8.45046	5.79768	7.25308	6.78217	7.21874	6.89725	10.2463	10.398	12.2346	8.44013	9.39907	10.6794
CTI12_AA220810_rna22033	4.62062	3.89181	5.42107	1.11849	2.78374	2.79429	5.47882	5.7881	4.29794	6.25085	7.00424	5.35088	4.07425	2.49068	2.4471
CTI12_AA220870_rna22039	0	0	0	0	0	0	0	0	0	0	0.15945	0	0	0.650217	0
CTI12_AA220900_rna22042	7.75578	10.0918	8.32694	8.55143	7.51429	8.24772	10.0621	8.90088	8.56858	7.35428	8.17432	6.8105	8.62851	10.1457	12.7836
CTI12_AA224310_rna22071	0.288646	0.0285271	0.162791	0	0	0	0.287186	0	0	0.771552	8.58244e-10	0.54113	0	0	0.0434183
CTI12_AA210830_rna22081	0.0340166	0	0.0797402	0.0490961	0	0.0446596	0.16049	0	0.0402295	0	0	0	0	0	0
CTI12_AA221610_rna22110	8.40575	7.60218	7.34149	16.5631	14.2709	14.9431	10.8326	11.3512	11.0455	8.43497	8.31768	7.11393	10.212	10.9866	10.2258
CTI12_AA220780_rna22141	4.1685	4.07544	4.74043	1.55927	2.3021	1.70124	2.99476	3.45478	3.44808	5.84374	6.29385	5.62449	8.97678	10.3572	9.27645
CTI12_AA223460_rna22150	8.73953	7.08673	8.04333	10.9745	7.47598	8.77767	8.24476	8.28988	7.60632	7.74008	9.64372	7.59387	7.91467	7.19397	8.07477
CTI12_AA223520_rna22156	28.068	30.0105	28.2795	8.84014	6.63592	6.77947	11.5319	14.1382	11.7054	20.0235	19.6104	19.0156	15.7038	15.5448	17.0964
CTI12_AA221790_rna22175	60.6712	57.934	62.9281	29.6636	26.3931	28.0151	22.2428	22.6266	22.192	40.4113	38.3998	42.4474	35.6591	36.1719	34.3714
CTI12_AA221830_rna22180	12.8173	12.7886	12.1063	0.723411	0.708792	0.866568	1.2692	1.52086	2.06298	9.37902	8.35949	8.26172	5.95432	6.41723	8.24419
CTI12_AA223970_rna22196	17.379	17.2312	16.3993	16.9823	18.642	16.7897	18.9512	19.217	18.4156	17.259	17.0949	17.6547	22.9718	24.1578	23.2002
CTI12_AA100800_rna22209	0	0.342286	0	0.379456	0	0	0	0.501425	0.267361	4.67949e-08	0	0	1.09083	2.43171	0.70873
CTI12_AA219780_rna22221	1.64782	1.63057	0.846292	0	0.0805003	0.169563	0.509958	0.468262	0.529239	1.44916	0.994001	1.00524	2.21231	1.48366	1.53864
CTI12_AA219780_rna22220	11.7719	11.1742	8.31484	6.19312	9.51713	10.0859	9.53396	12.7144	12.07	12.0344	12.0089	12.8859	21.8037	25.056	25.3754
CTI12_AA224440_rna22228	77.8763	79.8138	79.2484	28.7458	31.2924	30.7464	29.7633	24.8765	26.4987	32.5219	34.8568	42.0557	23.625	22.0214	18.6342
CTI12_AA222610_rna22233	9.71774	9.41636	9.24829	76.6952	76.2428	69.8149	119.561	115.378	117.286	9.11238	9.30049	8.53474	126.26	121.859	122.084
CTI12_AA217910_rna22251	0	0	0	1.16496	3.56833	0.00340662	3.7183e-07	0	0	0	0	0	5.44325	0	0.0329644
CTI12_AA222180_rna22260	8.69588	8.94129	8.70648	5.36447	6.30697	6.58614	7.94895	7.97574	7.91223	9.49196	9.95603	10.2945	8.628	8.3736	8.79386
CTI12_AA222060_rna22271	0.526751	0.428818	0.616315	0.0588842	0	0.124767	0.442904	0.254352	0.0905268	1.59717	0.838931	1.14644	0.13453	0.196209	0.175141
CTI12_AA222060_rna22270	0.578177	0.572588	0.386465	0.403174	0.624807	1.18155	0.339284	0.614658	0.224179	0.329768	0.499239	0.422638	1.66691	0.501048	1.62412
CTI12_AA221330_rna22279	0.521455	0.496024	0.382244	0.037287	0	0	0.442867	0.326108	0.386283	0.286235	0.541109	0.181856	1.37633	0.266243	0.896988
CTI12_AA221370_rna22285	0	0.016847	0.0185275	0.0494467	0	0.0665418	0	0.0219244	0	0.0406408	0.0189623	0	0	0	0
CTI12_AA223720_rna22313	4.67343	4.73441	5.03018	1.76006	2.22384	2.38225	1.69629	1.582	1.95317	6.4155	5.15337	7.60473	1.99604	1.00063	1.13978
CTI12_AA223580_rna22328	1.2638	0.742165	0.983764	5.74927	5.65638	5.90077	2.07067	2.05767	2.15008	2.35715	2.03333	1.77481	1.63422	0.478553	1.35784
CTI12_AA223250_rna22347	2.2705	2.42443	1.28837	2.08173	2.0235	1.86335	2.16273	1.34384	2.1432	1.63761	1.71394	2.21726	0.912553	1.96954	1.08372
CTI12_AA223250_rna22348	85.1955	89.0113	84.3668	84.1481	89.1864	88.8435	78.757	73.8543	74.2662	78.7603	80.1528	79.6258	67.9218	69.6736	66.6801
CTI12_AA223330_rna22404	14.7883	16.4244	13.4311	9.69579	9.48604	9.60429	11.7873	10.6295	9.68013	14.1556	12.2591	13.5908	8.86123	9.29872	7.85161
CTI12_AA223330_rna22406	0.40195	0.204528	0.691959	0.73777	0.602363	1.30838	0.184357	0.536917	1.69409	0.671902	0.162882	0.667281	0.849324	0.370254	0.615706
CTI12_AA225600_rna22418	0.339158	0	0.239201	1.18668	0	1.13057	0	0.700372	1.51149	0.398068	0.24866	1.30751	1.11333	0.952686	0.733168
CTI12_AA224360_rna22433	17.1037	16.3296	16.5916	29.5101	27.495	30.0209	24.9595	24.7418	22.7341	17.4675	17.7352	17.8447	21.4048	20.9069	22.2917
CTI12_AA224380_rna22437	74.8286	76.2353	68.4437	48.9903	48.8749	50.6417	85.496	82.1755	78.2444	38.7076	38.6747	39.6623	112.412	108.934	112.223
CTI12_AA222420_rna22455	44.5592	42.6655	41.7915	43.1968	43.1898	39.7916	42.1285	38.39	39.1553	45.5807	45.5818	47.6712	32.4872	32.3628	31.5414
CTI12_AA225330_rna22478	1.21317	2.24436	0.613809	3.08621	3.45099	3.15891	1.58645	1.75138	2.26296	0	0.620834	1.41196	0.751247	1.18951	1.87938
CTI12_AA226220_rna22584	0	0.0206653	0	0	0	0	0	0	0	0.0498311	0	0	0	0	0
CTI12_AA224860_rna22611	0.26709	0.162143	0.229607	0.506905	0.744266	0.334359	0.381384	0.210754	0.262833	0.612681	0.362858	0.950669	2.56793	3.39824	3.11711
CTI12_AA226460_rna22628	0.442045	0.396919	0.781517	0.225438	0.451094	0.378301	0.268396	0.345296	0.345184	0.336709	0.629647	0.52848	2.29688	1.88911	1.46602
CTI12_AA227660_rna22637	2.2605e-08	0.319671	0	0.615173	0.256874	0	0.131192	0.223306	0.217393	0	0	0.717272	0.0266111	0	0
CTI12_AA149490_rna22708	12.9963	13.6739	15.1155	26.0451	27.9674	27.7383	29.6874	25.8573	28.4272	15.4457	13.3842	19.043	13.517	17.1371	14.4729
CTI12_AA195290_rna22717	0	0	0	0	0	0	0	0	0	0	0	0	0	0	0
CTI12_AA228220_rna22734	46.6874	50.1502	46.1544	0.766846	0.854218	0.933827	1.19887	1.10959	1.05595	8.18024	6.62268	6.3346	5.18413	3.57157	4.50951
CTI12_AA228250_rna22737	45.3771	40.5676	46.4515	51.5726	46.8495	44.4951	28.7528	30.0583	33.5293	27.0284	28.2919	22.9674	22.4813	23.6609	22.0182
CTI12_AA228270_rna22740	0	0.109288	0	0	0	0	0	0	0	0	0.145051	0	0	0	0
CTI12_AA228100_rna22748	6.22133	6.55375	6.05728	10.4442	11.8068	11.3235	9.31277	8.34796	7.71587	7.08845	7.56565	8.20569	8.48961	7.64596	8.3711
CTI12_AA226350_rna22838	3.74096	2.58094	3.73451	4.56674	4.22706	4.18829	4.2323	4.61278	4.93452	3.1213	3.57413	5.10935	3.22163	2.96062	3.73784
CTI12_AA230250_rna22848	16.9938	16.5961	19.3747	17.3326	14.14	13.1885	16.3143	17.9193	17.6376	19.2485	18.1058	18.1024	27.919	20.0717	25.6286
CTI12_AA230310_rna22855	4.38865	3.61634	4.04331	0.375693	0.533578	0.33764	0	0	0.0417422	1.50777	1.13751	1.03385	3.52192	4.06255	4.19858
CTI12_AA229140_rna22878	8.6337	7.45076	5.25667	1.74722	0.688922	1.34213	0.928849	0.609244	0.928249	6.03304	2.6683	6.14976	3.00439	3.31397	2.54268
CTI12_AA227980_rna22883	12.0154	11.4335	11.9947	7.50808	1.90718	2.66675	5.17345	4.62589	4.59093	8.33947	14.6697	12.1106	2.39521	1.17683	4.52028
CTI12_AA227430_rna22925	0	0	0	0	0	0	0	0	0	0	0	0	0	0	0
CTI12_AA227430_rna22924	1.47012	1.0226	1.84131	3027.09	2887.21	2934.42	1789.38	1841.86	1906.48	149.672	145.039	143.746	221.46	209.415	217.159
CTI12_AA230020_rna22958	5.18437	3.52571	5.13796	4.37871	3.1793	4.70396	4.68484	4.28911	4.81381	6.53728	5.14403	5.92223	4.55337	3.40447	4.18627
CTI12_AA230030_rna22960	37.0254	36.4881	37.4072	57.5352	55.6011	60.3221	68.5523	75.2358	69.597	26.3619	31.3804	23.3144	115.342	102.078	120.825
CTI12_AA227860_rna22977	2.53459	1.37627	3.42245	0.649319	0.553268	0.410106	1.48019	0.756417	0.818315	1.66183	2.48121	0.934795	0.150152	0.222584	0
CTI12_AA229460_rna22996	0	0.509959	0.560086	0	0	0.672358	0	0	0	0.615945	0	0	0	0	0
CTI12_AA229460_rna22997	5.06602	3.70861	3.50451	4.48929	2.48149	3.66355	2.77926	3.35058	4.62172	4.47492	5.81669	3.89023	3.20124	3.17131	2.29243
CTI12_AA229500_rna23002	0	0	0	0	0	0	0	0	0.0378139	0	0	0.0781669	0.237325	0	0
CTI12_AA228000_rna23004	5.89469	6.00052	5.43961	1.65115	0.775282	2.02116	11.6721	15.1919	12.3477	5.39275	5.10004	4.10077	32.0692	32.2887	27.9748
CTI12_AA229400_rna23022	14.2979	15.3258	13.8882	6.86056	10.2157	8.18684	27.2331	28.0002	27.9253	8.69774	9.61171	9.43082	33.7043	35.1145	33.256
CTI12_AA231220_rna23049	0.480662	0.568878	0	0.314921	0	0	0.916105	1.14793	0.716693	0	0.599162	0	0	0	0
CTI12_AA230560_rna23077	1.98367	2.02027	1.99493	9.34073	8.30564	9.679	20.4728	19.7341	21.325	7.67826	7.18101	8.26092	38.9671	38.0686	36.6667
CTI12_AA229910_rna23100	28.0278	30.7463	29.6103	19.8987	18.3814	20.9462	22.224	24.7064	24.3617	30.8012	29.1597	30.1662	19.2904	19.5081	19.0276
CTI12_AA231900_rna23123	0	0	0.231054	1.1965	1.11534	0.652086	0	0.574335	0.250349	0.106538	0.117986	0	0	0.292109	0
CTI12_AA234810_rna23148	9.83058	9.93858	8.84337	2.78707	2.98819	3.14881	3.64621	4.0906	4.71519	5.86692	5.5573	6.3342	3.20179	3.48046	3.81656
CTI12_AA234820_rna23151	0	0	0	0	0.1375	0.0780236	0	0.281504	0.405027	0	0	0	0	0	0
CTI12_AA226060_rna23156	32.1035	29.6334	32.4392	29.0991	31.2202	31.9924	22.5001	26.4933	25.9587	25.5467	25.7362	27.0456	38.7341	38.1306	38.7707
CTI12_AA232370_rna23173	35.4601	38.787	37.4885	19.504	19.5467	17.1817	21.1651	23.2345	23.7762	31.2373	34.3735	31.8194	15.7289	16.7991	18.5887
CTI12_AA232390_rna23176	0	0.516524	0	0	0.205256	0.180209	0	0	0	0	0.287098	0	0	0.238317	0
CTI12_AA232860_rna23220	0.25104	0.103555	0.677171	0	0.230105	0.132678	0.242549	0.0740894	0.158961	0.0576147	0.221169	0.254003	0.198932	0.0706337	0.133963
CTI12_AA234680_rna23244	36.919	39.6514	34.6234	23.2706	26.9384	23.3752	24.4206	23.1719	19.5826	25.0443	27.7138	28.2094	15.5895	13.4333	14.1675
CTI12_AA230870_rna23256	1.4169	0.000469327	1.39269	0.358444	0	0.643069	0.65129	0.873654	0.520742	0.440689	0.185166	9.54789e-08	2.85619	3.35838	2.6712
CTI12_AA231670_rna23301	6.0852	5.94508	8.24275	8.78324	7.81806	8.72066	7.99621	8.15664	6.69413	6.6609	7.19108	6.48316	6.28534	5.68003	5.63323
CTI12_AA231700_rna23305	1.23768	1.41797	1.27464	0.102599	0.0764052	0.179709	0.547841	0.449944	0.617181	0.453202	0.436585	0.494524	2.36099	2.65415	2.38198
CTI12_AA231210_rna23327	0.746991	0.476469	0.0263286	0	0.428578	0.106263	0.404385	0.000118263	1.12683	0.407693	0	0	0.265813	0.703997	1.46667
CTI12_AA232300_rna23334	0	0	0	0	0	0	0	0	0	0	0	0	0	0	0
CTI12_AA232650_rna23417	1.74138	0.665679	0.180391	2.84888	1.78529	1.92784	2.48887	3.40117	2.47808	2.1771	1.4567	2.41263	4.76023	5.18475	4.42084
CTI12_AA235300_rna23446	0.117103	0.547853	0.328304	0	0.316643	3.17313e-07	0	0.254603	0.357115	0.086254	0.05793	0.77066	0.491592	0	0.380762
CTI12_AA234630_rna23464	13.4587	13.2572	12.3861	11.1718	11.4374	13.0075	14.3018	13.2259	12.9425	17.7454	17.9087	17.9076	11.3664	10.6538	11.3575
CTI12_AA235650_rna23482	13.2843	13.4766	16.6459	11.129	13.4788	13.0923	15.4468	14.9374	13.8777	13.5002	13.0383	12.7578	23.0391	20.6711	19.5757
CTI12_AA235850_rna23535	5.56342	5.54768	5.95272	6.17376	5.71435	5.59431	5.8538	6.42329	6.90648	3.95821	3.22725	3.86222	7.843	7.61241	7.24343
CTI12_AA235870_rna23537	2.33841	3.01784	3.20443	5.80947	4.85968	5.37028	6.67381	5.08333	5.95134	4.39384	3.65214	3.42751	10.2091	11.1209	11.0299
CTI12_AA235880_rna23540	28.4661	31.618	30.6626	34.9013	37.1351	34.3685	27.7416	28.6055	30.4054	34.9696	32.7509	36.8933	25.7097	24.2473	24.742
CTI12_AA235920_rna23545	35.8766	35.4884	37.7727	15.5824	17.2396	16.3903	22.6754	20.2826	18.0739	40.8716	42.0898	39.434	21.4022	22.9274	22.3123
CTI12_AA235990_rna23578	3.51077	3.35045	4.60124	3.86383	3.30982	3.4361	4.72364	5.42618	4.55844	11.6509	14.1415	9.85791	10.6308	10.5372	8.79939
CTI12_AA235830_rna23588	9.22508	8.39642	10.9699	5.6513	4.77388	5.50388	5.36184	5.1832	6.32883	9.79995	10.5489	11.2433	7.07178	8.05217	7.12619
CTI12_AA236990_rna23609	16.0555	10.398	13.3438	10.016	11.6337	12.0734	10.8621	12.9872	9.45594	13.2915	16.5644	12.0939	16.5596	19.5881	18.4297
CTI12_AA165250_rna23667	1.64053	1.65557	2.13214	2.64159	0.475271	0.848221	2.3416	1.67216	1.39541	1.53528	2.00798	1.6615	2.27394	0.804549	1.49546
CTI12_AA237290_rna23673	3.33706	3.52905	4.6187	2.87086	3.91891	3.87173	3.32881	3.16245	3.21952	4.38381	5.43265	3.92981	2.7644	2.87863	2.81068
CTI12_AA237290_rna23675	0.339176	0.351666	0	0.171475	0.201693	0.811658	0.332982	0.200249	0.753616	0.360657	0.261777	0.434328	0	0	0
CTI12_AA237310_rna23678	5.39265	4.617	5.67489	5.87856	4.66752	3.68124	3.90874	5.14521	6.31685	5.29809	5.88326	6.20363	5.03077	6.79862	5.81808
CTI12_AA238730_rna23695	11.5697	12.6881	10.6051	18.4205	16.1434	13.2689	19.0661	13.3665	15.3705	7.91505	8.11842	8.3677	8.10606	9.70639	10.3059
CTI12_AA238160_rna23729	4.69821	4.96701	4.02734	2.68657	3.55144	2.96341	3.94883	2.9372	3.42751	4.11361	4.50504	3.55113	4.43656	4.35895	5.48706
CTI12_AA220150_rna23750	5.17307	6.09242	5.64925	7.72713	8.07499	4.44708	6.43527	4.5781	5.32391	3.96989	4.62383	5.90014	3.03002	2.37958	1.77776
CTI12_AA237070_rna23791	49.8357	51.2849	50.025	38.7677	37.9305	37.4627	39.0589	39.5152	44.0711	55.6279	55.9533	54.3636	49.587	50.2093	45.2944
CTI12_AA199440_rna23798	72.5778	72.1639	68.4523	48.7943	48.6294	51.0162	52.1158	49.7553	50.5992	85.2597	82.5353	82.0898	55.5245	56.8515	55.4558
CTI12_AA238280_rna23808	0.124568	0.223715	0	0	0.0424436	0.169904	0	0	0.0490539	0.091097	0.290239	0.367199	0.189105	0.404582	0.232037
CTI12_AA238290_rna23811	194.957	180.142	189.247	590.027	573.288	560.512	307.265	309.287	324.255	237.099	233.89	230.318	172.611	173.732	175.295
CTI12_AA237680_rna23818	6.30486	8.09163	6.26863	8.9407	10.5106	10.2358	12.6733	12.7635	12.2315	4.62346	4.92475	4.20333	8.94739	9.49478	9.74924
CTI12_AA234100_rna23824	7.54073	7.80615	6.53733	7.20569	7.33282	9.08073	7.10008	6.39646	6.42811	11.1129	10.3931	10.1533	5.91151	5.54871	6.21812
CTI12_AA234100_rna23826	2.59478	3.03508	3.6976	1.47078	1.68291	0.903929	3.04686	2.26227	3.36375	3.62418	3.49607	4.06727	2.06134	1.71063	1.34771
CTI12_AA190720_rna23833	0	0	0	0	0	0	0	0	0	0	0	0	0	0	0
CTI12_AA238100_rna23848	0	0	0	0.348183	0	0	0	0	0.644011	0	0.266867	0.135216	0.340921	0.5667	0.777417
CTI12_AA237580_rna23866	6.21751	5.6672	6.42996	7.7511	7.89898	7.01601	7.01816	6.90739	8.65613	10.5459	9.96875	12.2385	8.62533	10.0268	8.20413
CTI12_AA237860_rna23894	18.8865	25.427	27.7764	9.78383	7.47448	6.22724	9.73522	8.21052	11.9235	20.668	28.4265	17.6132	9.97991	5.87056	13.3199
CTI12_AA238840_rna23952	0	1.09397	0.367404	0	0.00600941	0.768228	0.155474	0	0	2.20491	2.56457	1.85143	0	1.0808	0.806135
CTI12_AA238910_rna23959	51.1802	50.3201	52.0265	4.27473	4.56552	3.58662	12.7607	11.4294	10.4651	57.2279	56.4152	60.6679	53.74	55.137	54.8459
CTI12_AA146580_rna24006	9.73888	8.70675	8.36112	16.5875	16.6091	18.5093	15.8344	16.7016	15.4991	12.1713	12.2571	11.4234	6.9226	6.87008	8.74977
CTI12_AA224780_rna24024	0	0.099285	0	0	0	0	0.155777	0.288824	0.168877	0.0596634	0.277553	0.113088	0.277854	0	0.0642143
CTI12_AA241430_rna24031	2.75453	2.16222	1.71664	1.12838	0.716732	0.556355	0.578743	0.998137	0.956905	1.65846	1.5767	0.883983	0.678081	1.13723	0.799143
CTI12_AA239820_rna24044	7.39113	8.25139	7.28486	11.6016	12.316	11.4222	10.3145	9.5129	9.47416	10.3204	10.115	11.0459	10.2203	9.2072	9.32771
CTI12_AA240900_rna24086	0.324554	0.368253	0	0	0	0	0.098516	0.150273	0.243653	0.0200077	0.190705	0	1.17584	0.664788	1.3147
CTI12_AA240900_rna24087	0.531083	0.465176	0.537339	0	0	0.029341	0.193952	0.186592	0.152812	0.601287	0.502944	0.41978	1.0199	1.3576	0.862369
CTI12_AA240910_rna24088	0	0	0	0	0	0	0	0	0	0	0	0	0	0	0
CTI12_AA240300_rna24115	0	0.031386	0	0.236105	0.215474	0.13587	0.170582	0.210299	0	0.0393705	0	0	0.174218	0	0.08143
CTI12_AA226270_rna24126	17.8704	18.0058	21.2036	87.6554	76.8599	79.5422	70.4864	78.5183	84.3011	22.2072	18.7047	15.6781	36.6692	40.3491	41.165
CTI12_AA226270_rna24127	2.58226	2.01556	1.43075	3.3147	8.79667	5.31795	8.08597	5.00353	7.45035	1.83355	1.92058	2.75648	6.03167	2.00069	2.94227
CTI12_AA217650_rna24133	7.04645	6.34129	6.73551	6.79693	5.19592	8.384	9.12023	8.46523	8.33113	9.41948	12.459	10.2137	7.95812	6.84676	8.68953
CTI12_AA239200_rna24139	0.165166	0.159148	0	0	0	0	0	0.0949578	0	0	0	0.0796177	0	0	0
CTI12_AA239200_rna24140	10.0483	8.71881	8.87802	11.1841	10.9864	11.5548	13.7999	13.3874	13.7355	6.94248	6.8972	7.47595	14.5332	14.8306	14.403
CTI12_AA066910_rna24147	0.124871	0	0.331735	0	0	0	0	0	0.219339	0.158999	0	0	0	0	0
CTI12_AA240180_rna24166	1.67328	1.75585	1.71748	38.5504	37.8228	39.0691	26.2025	27.1024	30.1347	21.9785	21.7959	23.3901	4.63666	5.04919	5.32973
CTI12_AA239570_rna24178	5.98208	5.1219	6.36281	0.948734	1.31855	1.16917	1.74858	1.71438	2.10941	3.04351	4.53195	5.51943	3.07455	5.23394	3.30506
CTI12_AA240510_rna24189	0.127089	2.56137	2.50899e-06	13.3503	18.9479	14.2229	13.8252	1.20189	9.78867	5.89894	0.819019	2.01104	1.06067	1.16397	0
CTI12_AA234580_rna24199	0	0	0	0	0	0	0	0	0	0	0	0	0	0	0
CTI12_AA241340_rna24214	6.15038	6.40223	5.57745	4.24605	3.7275	4.2833	5.41618	4.73873	5.22214	4.60755	4.90291	4.84384	6.88733	5.42477	5.84641
CTI12_AA240060_rna24231	0.243899	0.273411	0.385144	0.15761	0	0.585584	0	0	0.144505	0.434198	0.482957	0.363782	0	0.40815	0.347749
CTI12_AA225900_rna24240	0.507806	0.616987	0.519228	0	0	0.491099	0	0	0	0	0.413488	0.433107	0.169534	0.152352	0.364475
CTI12_AA240320_rna24249	5.32596	4.32097	5.15348	4.43522	3.73241	4.06218	3.88656	4.70264	5.5497	3.82771	4.56652	4.0561	2.51158	3.67927	3.08032
CTI12_AA240340_rna24252	14.7789	14.8935	14.0477	18.3659	19.3547	17.5151	19.0472	19.6181	18.8391	17.9949	17.998	15.9071	16.7692	18.4343	18.213
CTI12_AA240630_rna24264	7.4549	7.06393	8.40854	14.5462	10.7217	10.9941	14.5426	14.0508	15.7146	8.11085	8.41627	8.53043	11.6517	11.7794	10.6658
CTI12_AA240650_rna24268	0.631859	1.19928	0.42872	1.00187	0.932814	0.176688	1.25965	0.5277	1.25304	2.45344	0.770307	0.799473	1.72004	0.203982	0.336692
CTI12_AA240650_rna24269	86.4067	86.8989	97.6323	42.7057	29.8764	37.2662	61.6318	74.1473	74.3727	81.9941	71.9481	71.5484	39.2867	42.3897	38.5171
CTI12_AA239640_rna24279	4.20001	3.86552	3.41987	22.7085	24.727	28.3769	20.3264	17.7219	20.6428	4.11357	2.98266	4.85231	17.0404	15.5175	15.8357
CTI12_AA239650_rna24280	0.13282	0.0921486	0.10149	0	0.123377	0.604631	0.252881	0.359329	0.052283	6.20441	5.56818	6.14613	0.193355	0.575275	0.0596194
CTI12_AA239660_rna24282	42.8656	38.6183	45.3807	23.1701	20.7771	18.6567	22.6577	29.098	29.2988	29.3855	28.3353	25.5817	21.8316	22.4449	21.7079
CTI12_AA240940_rna24294	0	0	0.184713	0.13981	0	0	0	0	0	0	0.319158	0	0.251156	0	0
CTI12_AA241210_rna24304	0	2.71501e-08	0	1.15634e-05	0.513254	0	1.26693e-09	0	0	0	0	0	1.00897	0.000275801	1.01628
CTI12_AA241210_rna24303	10.0283	8.35353	11.2466	4.76341	5.04342	3.58316	6.25104	6.38773	6.23288	7.04448	9.65313	6.76271	2.46378	2.7077	4.24965
CTI12_AA241210_rna24301	38.5962	37.5989	33.1108	26.3607	14.8423	14.0703	19.8021	19.8484	24.0926	44.4604	38.1642	46.2005	24.1719	22.4711	21.9715
CTI12_AA241220_rna24305	0	0	0	0	0	0	0	0	0	0	0	0	0	0	0
CTI12_AA241000_rna24337	2.01649	1.65872	1.72094	1.63986	2.31757	1.64046	0.663247	1.20936	0.956987	2.87285	2.36257	2.62284	1.03848	1.3193	1.01739
CTI12_AA241010_rna24339	0	0	0	1.4798e-08	1.38026e-06	0	0.000164542	0	4.45969e-10	1.14534e-05	0.283329	0.564602	6.31539e-09	1.24402e-06	0.685609
CTI12_AA241750_rna24348	3.81823	4.32352	4.78506	6.71177	6.1494	8.07732	5.69904	6.11329	6.32653	5.02441	5.80569	5.3329	7.09447	8.12668	8.76305
CTI12_AA243140_rna24359	14.7662	15.73	15.4573	11.146	10.2687	8.8929	11.4483	11.6831	12.423	18.54	14.0759	16.8617	13.8759	12.2004	11.9724
CTI12_AA242820_rna24394	0.439899	0	0.258786	0.755999	0.275738	0.480495	0	0	0	0	0.246151	0.530665	0.568191	0.236629	0
CTI12_AA243320_rna24452	9.14411	9.9331	9.00229	9.93521	9.63696	9.61893	12.0161	13.7357	13.3236	11.8792	11.4276	11.2932	14.5282	12.51	13.8979
CTI12_AA244430_rna24473	0.126663	0.0557053	0.261685	0	0	0	0.0873525	0.181167	0.0601026	0.209449	0.336231	0.137188	0.086677	0	0.0953791
CTI12_AA244440_rna24476	0	0	0	0	0	0	0	0	0	0	0	0	0.417716	0.322606	0
CTI12_AA244440_rna24475	0.179114	0	0.0551579	0.191575	0	0	0	0	0.0873487	0	0	0	0.0258363	3.87797e-06	0.177307
CTI12_AA243490_rna24482	21.4906	21.7515	20.5761	12.5176	12.3463	11.9404	16.8998	17.6955	15.9729	22.3438	22.1201	21.7181	16.0812	15.7027	15.4982
CTI12_AA243510_rna24484	0	0	0	0	0	0	0	0	0	0	0	0	0	0	0
CTI12_AA242180_rna24493	0	0	0	0	0	0	0	0	0	0	0	0	0	0	0
CTI12_AA245620_rna24514	32.6241	31.5183	28.7097	5.42897	5.94775	5.66319	19.7786	20.9255	19.4553	34.2915	35.9858	36.1899	77.7489	80.2676	76.8969
CTI12_AA241370_rna24562	17.3867	17.9437	18.9414	5.3361	5.29454	5.89349	7.34446	7.54995	7.5864	15.3522	14.6472	14.0576	9.94009	9.62449	9.72422
CTI12_AA244000_rna24565	0	0	0	0	0	0	0	0	0	0	0	0	0	0	0
CTI12_AA244020_rna24568	40.1781	38.9184	38.355	53.7308	52.5385	51.0828	35.1203	33.1064	36.6802	29.564	29.2885	29.1357	13.089	15.607	15.1848
CTI12_AA244830_rna24582	0.722192	0	1.47582	1.79887	1.99662	0	0.438852	0	0.982404	0.510243	2.01455	0.68903	0	0	6.08241e-07
CTI12_AA243900_rna24588	0.458815	0	0.900011	0	0.696731	0	0	0.390199	0	0.319476	0.235868	0.464518	0	0.305747	0.291259
CTI12_AA243910_rna24591	2.7513	3.12839	2.62759	1.48932	2.00212	2.40048	2.88757	2.44963	2.72701	3.92916	3.59138	3.77	5.75382	6.58056	5.73387
CTI12_AA243920_rna24593	0.522251	0.677508	0.65671	0	0	0	0.0450157	0.0477065	0	0.104406	0.043288	0.205671	0.475927	0.330971	0.471751
CTI12_AA246820_rna24617	0	0	0	0	0	0	0	0	0	0	0	0	0	0	0
CTI12_AA246820_rna24618	2.79224	3.85869	3.75391	2.11864	1.87663	2.23493	2.61134	2.21431	2.84103	3.49309	3.52998	3.65263	2.38423	2.18993	2.72243
CTI12_AA241700_rna24636	32.1989	30.3454	27.8319	21.2428	20.9476	19.9296	20.8798	18.5421	17.6455	29.4957	29.868	27.8388	23.5431	19.2761	21.3855
CTI12_AA241730_rna24641	0	0	0	0	0	0	0	0	0	0	0	0	0	0	0
CTI12_AA245780_rna24644	0.0625843	0	0.0676729	0.0867701	0	0.155022	0.0818473	0.0793388	0.13597	0.0718882	0.0678754	0	0.578642	0.659273	0.890363
CTI12_AA245780_rna24645	0.144769	0.150967	0	0.103532	0	0	0.0974799	0	0.162507	0	0	0	0.636651	1.06338	0.727054
CTI12_AA245830_rna24651	4.43324	5.45889	4.75034	2.55835	2.39952	2.11999	4.46113	4.04344	4.67685	3.36484	2.78769	2.83528	6.9926	6.65842	6.05144
CTI12_AA245840_rna24653	1.30996	1.28349	1.72764	5.04063	3.36769	4.56197	5.46819	5.0707	4.98923	2.11604	2.01492	2.4949	3.14261	2.78815	3.37997
CTI12_AA245510_rna24659	0	0	0	0	0	0	0	0	0	0	0	0	0	0	0
CTI12_AA245600_rna24668	21.1638	21.4361	19.5795	17.4254	17.6113	15.3724	12.8924	13.9395	13.7602	17.4419	19.0059	15.1613	17.0835	17.1908	13.8191
CTI12_AA244680_rna24673	10.246	9.99991	9.49866	9.14095	6.5055	7.88762	7.22388	8.21037	7.76328	12.088	13.0391	10.1659	7.45913	7.34798	8.73761
CTI12_AA244230_rna24698	40.5342	39.3042	40.1197	27.7762	26.0649	26.7955	28.0301	28.2362	28.5506	50.7631	47.5501	48.4585	18.5719	19.1331	18.4666
CTI12_AA245960_rna24704	32.6407	33.1963	34.2439	17.1865	19.7333	17.7883	23.2569	21.2752	24.2675	48.4657	52.3473	50.3345	16.9696	15.264	15.6884
CTI12_AA245970_rna24706	30.0782	27.6631	24.8907	1.2406	1.4289	1.56768	4.5337	2.86306	3.6953	20.1468	22.4266	20.5275	0.199295	0.300945	0.98453
CTI12_AA245270_rna24721	4.14097	4.54738	4.32205	7.00865	8.31294	6.43971	7.93122	6.75585	8.17051	7.47151	5.13638	7.2815	20.2311	20.3022	24.8824
CTI12_AA245270_rna24723	2.14827	1.54283	2.47694	4.75912	3.14062	1.62018	1.26406	0	1.34711	3.78338	3.01769	3.88256	16.7255	9.43927	14.8043
CTI12_AA246230_rna24740	0.411176	3.63656	2.08388	1.16729	3.75135	1.101	1.74029	1.41994	1.63674	3.60585	4.09508	3.93742	3.4242	3.17786	2.6203
CTI12_AA246180_rna24749	4.62003	4.26103	3.93123	4.04585	4.65286	4.81933	3.78443	3.97374	4.5084	4.11777	4.48013	4.65838	5.2492	4.03218	4.98529
CTI12_AA247060_rna24812	9.13013	8.97779	9.10553	16.2816	15.7575	15.0569	13.5374	14.3934	13.9566	12.4556	11.2932	12.7222	11.1886	11.7388	10.6083
CTI12_AA247240_rna24814	0.00249639	0	0.000876516	2.72547	2.05618	1.74486	0.904626	1.6992	1.21327	0.519146	0.714017	0	0.898072	1.49418	1.61946
CTI12_AA247330_rna24824	0.307682	0.756918	0.681826	2.87294	2.2926	3.94542	3.108	3.15571	1.60151	2.51868	2.95947	2.46077e-05	3.3109	4.45654	1.24266
CTI12_AA247330_rna24826	1.57797	1.61738	1.3735	14.1989	16.1278	16.1476	11.6457	12.7567	12.7741	4.60548	1.96578	5.80818	8.09351	8.11139	10.9922
CTI12_AA247330_rna24827	1.76147	1.45649	1.29039	1.86028	2.21301	1.91604	2.81152	2.68608	3.9143	1.92433	1.806	0.349715	4.59829	1.22889	2.96815
CTI12_AA247710_rna24872	47.3358	47.0339	49.4155	213.012	200.574	204.735	143.097	142.167	140.358	35.1107	36.8916	38.0179	25.449	23.4188	24.7584
CTI12_AA247850_rna24892	2.66806	1.42477	2.59543	2.29352	1.87896	2.05204	2.18974	1.86754	1.64315	1.80588	2.33999	3.16839	1.07084	1.21339	1.32929
CTI12_AA248270_rna24949	33.1917	31.3954	35.6175	32.3773	33.5661	33.8257	29.3846	30.6126	31.4369	41.5944	40.6155	39.6897	35.1298	32.6074	33.8384
CTI12_AA248310_rna24955	3.07536	3.69595	3.97157	0.408887	0.983495	0.670363	1.65899	1.64212	1.94412	2.52735	3.03675	3.43679	2.05859	1.93564	2.51367
CTI12_AA248120_rna24987	3.26957	3.53988	3.45661	1.42566	0.719844	1.19625	2.68088	2.39499	2.37988	4.60379	4.99603	5.01748	2.60831	2.71569	3.08407
CTI12_AA248140_rna24989	3.70709	3.58533	3.80949	2.19427	1.92489	2.93917	2.99838	4.43646	4.81408	4.5326	4.51108	4.09867	5.56434	5.62872	5.66369
CTI12_AA246170_rna25001	0.760041	0	0	2.48941	0	1.50286	0	5.8556e-05	0	0	0	3.23521e-06	1.64669e-06	0	1.30605
CTI12_AA232450_rna25014	1.573	1.21992	5.58355e-09	1.96496	2.7679	0.0479322	0.347324	1.7304	1.75927	2.5407	4.0257	3.34506	0	0.455659	0.711937
CTI12_AA233290_rna25017	1.68622	2.32394	1.83316	0.427469	2.02086	0.648734	2.1886	2.13954	2.03469	4.08416	5.0235	5.57169	1.72382	1.23815	2.25595
CTI12_AA233300_rna25019	4.06424	3.60143	4.09869	0.550018	0.285986	0	0.603138	0.301957	0.26167	3.1664	3.53639	4.07664	1.80862	0.235031	1.34166
CTI12_AA243000_rna25071	0.747662	0.579491	0.655799	0.262352	0.341306	0.404976	0.245956	0.683182	0.420617	0.405459	0.428475	0.463148	0.55425	0.342554	0.218418
CTI12_AA243040_rna25076	0.718367	0.967227	0.799556	0.125003	0.0573698	0	0.0572114	0.650517	1.07074	0	0.422611	0	8.67849e-07	6.02125e-09	0
CTI12_AA249130_rna25118	5.8683	5.70243	6.08063	9.81791	9.11222	9.48874	10.0535	10.079	11.0977	10.9472	12.3878	11.7019	6.85687	7.51866	7.68903
CTI12_AA249550_rna25128	14.4116	15.0083	13.5804	10.1153	9.87852	11.8689	13.5257	12.5339	12.2223	16.8262	18.1419	18.1021	9.79381	9.62456	10.163
CTI12_AA249550_rna25129	0.374313	0.32508	0.178558	0	0	0	0.191884	0	0.16743	0.276333	0	0	0	0	0
CTI12_AA250280_rna25140	0	0	0	0	5.62804e-07	0.000835104	0.000336987	0	0	0	0	0	0	0	0
CTI12_AA248800_rna25163	11.8582	19.1242	22.1935	28.1802	23.5389	19.4851	18.0109	30.0225	16.2429	13.2993	14.3136	16.0991	15.1133	12.7548	10.9103
CTI12_AA248800_rna25162	111.646	98.4173	106.463	119.45	132.148	128.215	149.563	142.314	159.161	91.4356	87.9954	86.7752	100.803	109.568	118.511
CTI12_AA249070_rna25164	16.1975	15.307	16.0648	6.57788	4.67516	6.69879	6.57438	6.15641	6.01414	18.1869	17.3848	16.7541	4.72049	4.55407	3.85781
CTI12_AA250470_rna25173	0	0	0	0	0	0	0	0	0	0	0	0	0	0	0
CTI12_AA250080_rna25185	0.0626806	0.16294	0	0.0953475	0	0	0	0.127146	0.111234	0	0.0368158	0.0751466	0	0.152542	0
CTI12_AA250540_rna25211	2.6899	2.21312	1.8942	0.543426	1.19345	0.751434	4.46395	4.85697	5.45353	1.53018	1.10526	1.49929	13.8846	14.3314	14.8847
CTI12_AA250540_rna25213	0.768961	1.03989	2.91347	0.399491	0.566705	0.0122556	1.37069e-06	2.48062e-05	3.14607	1.74679	0	1.66262	7.20971	8.43019	5.14299
CTI12_AA250370_rna25217	18.0902	20.7	20.1822	11.0889	12.3258	11.471	14.452	14.9803	12.7799	10.4927	12.2484	13.9999	12.7217	14.3596	13.8363
CTI12_AA250370_rna25218	0	0	0	0	0	0	0	0	0	0	0	0	0	0	0
CTI12_AA251630_rna25252	18.142	17.8876	17.6168	18.6387	18.4619	16.4044	17.0714	14.7166	15.7854	18.8046	18.5237	20.8182	23.2383	23.3161	22.5584
CTI12_AA250320_rna25264	1.36404	1.29495	1.27144	0.103998	0	0	1.50481	2.10486	1.47605	1.52804	1.20219	0.626956	5.78849	4.91897	6.07995
CTI12_AA250320_rna25265	90.7252	81.8879	77.8217	0.320263	0.298485	0.753571	68.2598	65.3435	67.0586	30.8773	31.5865	31.9627	316.799	289.683	308.11
CTI12_AA250320_rna25266	59.4882	53.7201	51.4746	0.507271	0	0.268084	30.8468	30.9593	28.6115	15.2835	14.236	13.9468	119.312	129.486	124.904
CTI12_AA248550_rna25283	21.7382	17.9829	20.0914	9.85143	8.41098	6.92302	9.87052	11.182	12.0326	13.1624	11.1209	13.563	7.5236	7.05834	8.37403
CTI12_AA244650_rna25296	2.06849	2.58548	2.10451	2.10816	1.21793	2.46505	3.30409	2.48294	2.0926	2.88572	2.40653	2.73732	1.83141	2.10132	1.61667
CTI12_AA249410_rna25313	0.802575	0.294606	0.28812	1.07116	0.550579	1.04489e-06	0	0	0	1.32525	0.393673	2.17549e-07	1.22551	1.3153	2.42247
CTI12_AA249450_rna25319	0	0	0	0	0	0	0	0	0	0	0	0	0	0	0
CTI12_AA249450_rna25320	18.0585	15.381	18.4428	4.19254	3.80697	4.00103	4.73839	4.45565	4.31016	13.8567	13.3609	11.3389	7.18117	7.30121	6.89725
CTI12_AA246710_rna25328	0	0	0	0.216147	0	0	0	0	0	0	0	0	0	0	0
CTI12_AA246710_rna25329	2.00696	0.637609	0.885032	2.27364	1.53127	0.311725	1.38719	1.4704	1.77596	0.199102	0	0.205301	3.76843	2.24241	3.35297
CTI12_AA246720_rna25331	0.344795	0	0	0	0	0	0.204439	0	0	0	0	0.138263	1.04265	0.603995	0.18191
CTI12_AA252230_rna25344	0.512036	0.348987	0.354674	0.347099	0	0.265192	0	0.364363	0.116938	0.753778	0.668464	1.19708	0.305825	0	0.585039
CTI12_AA252240_rna25346	0	0.983747	0.143481	0	0.332133	0.403823	0.594606	0.252048	0.257218	0.878369	0.165492	1.17514	0	0.15116	0.242396
CTI12_AA252640_rna25379	20.9259	22.6082	21.1777	9.06993	11.3869	7.80829	14.0232	14.5811	16.1055	24.8198	26.812	24.1437	19.4751	20.3769	20.2684
CTI12_AA254730_rna25382	0	0	0	3.69135e-07	0	0	0	0	0	0	0	0	0	0	0
CTI12_AA254730_rna25383	5.92022	6.97078	6.04801	6.67817	7.26454	6.97571	9.77745	9.37851	10.9614	6.57594	6.92716	7.53892	9.861	9.71536	8.60849
CTI12_AA254730_rna25385	2.42846	0.477384	2.02414	1.46642	0	2.3639	1.66025	2.24783	0	1.51953	0.624163	0.425	0.798806	1.42471	1.20427
CTI12_AA251550_rna25413	1.36608	1.2173	1.4265	0.349214	0.322155	0.519509	0.43698	0.670663	0.317296	1.41009	1.95287	1.50446	0.276191	0.306889	0.61773
CTI12_AA253490_rna25443	1.85505	0.984851	0.880398	0	0	0	0	0	0.0705936	1.43329	2.10399	1.64778	0	0.373633	0.183365
CTI12_AA252210_rna25459	9.05256	8.23966	7.04228	2.81673	2.05446	3.1295	2.94494	4.08021	3.65211	10.9281	9.56942	9.6793	4.83155	5.55555	4.32764
CTI12_AA143000_rna25483	0	0	0	0	0	2.45067	0	0	0.554674	0	0.531514	0	0	0	0
CTI12_AA253010_rna25491	0	0.0908954	0	0	0	0.0534646	0	0.0417459	0.0347128	0.0706929	0	0	0	0	0.0421349
CTI12_AA253010_rna25489	4.27685	3.72628	3.96259	1.54449	1.24955	1.64306	2.75663	1.72252	1.65654	5.81761	5.36498	5.29647	2.91145	3.18947	3.19215
CTI12_AA253020_rna25493	12.1427	10.8198	11.9321	16.989	20.7181	17.0819	16.0262	18.1946	19.9023	13.9477	13.9904	9.15947	15.4736	15.6182	12.0811
CTI12_AA252960_rna25502	3.23435	2.83213	2.85427	11.4963	10.2158	10.658	10.9757	9.1675	9.61085	3.32057	2.80937	4.0912	10.3678	8.29748	10.0666
CTI12_AA254080_rna25512	17.1281	18.8727	15.4619	15.9665	16.8105	16.3596	14.1501	14.9996	14.3392	16.691	16.4352	16.7479	3.04176	2.44805	2.51751
CTI12_AA254150_rna25522	0.047577	0.0776848	0	0	0.211823	0	0	0	0.0441256	0.156642	0.0458827	0.12089	0.138024	0	0.0612973
CTI12_AA254150_rna25521	13.497	13.0905	12.5728	16.5332	16.4084	16.2259	15.4886	15.1049	12.7935	17.0605	16.667	16.7675	13.7629	12.786	13.5363
CTI12_AA254170_rna25524	3.97096	3.27744	3.30915	0.280303	0.837204	0.390171	0.854684	1.03034	0.661958	4.36536	4.06685	3.26141	5.74382	9.63266	9.34904
CTI12_AA251420_rna25530	3.30773	3.51468	3.67349	19.0706	20.4769	16.5919	18.0853	15.8861	19.2202	5.40704	4.00778	5.53383	13.5249	15.6125	15.8184
CTI12_AA254010_rna25551	0	0	0	0	0	0	0	0	0	0	0	0	0	0	0
CTI12_AA252690_rna25553	0.746099	0.776299	0.979404	6.37033	5.32083	7.4227	7.36686	6.31099	6.66978	3.79391	3.21673	3.63869	12.532	11.3958	13.4625
CTI12_AA254220_rna25561	2.43925	1.80925	1.98011	0	0	0	5.05752	5.28804	4.94831	0.26143	0.84656	0.665903	8.972	9.99616	8.73141
CTI12_AA254560_rna25590	22.5504	23.6445	22.6299	13.5895	13.2529	12.4656	16.8487	17.0226	17.5674	15.6723	15.7863	15.5063	15.8237	13.5697	15.916
CTI12_AA252120_rna25593	12.689	12.012	11.6938	17.1789	16.8773	16.482	18.3311	18.2707	17.9591	14.8938	14.3575	13.8183	13.1724	12.6159	13.3277
CTI12_AA254600_rna25598	21.5206	19.7218	19.1477	11.2838	10.2503	10.5088	12.4721	12.0302	12.6874	15.2279	14.3652	15.0918	24.7378	24.2109	23.0516
CTI12_AA254640_rna25611	0.16582	0	0.223653	0	0	0	0.55227	0.424578	0.373871	0	0.211747	0.179415	0.216717	0	0
CTI12_AA253170_rna25689	6.51716	6.51886	5.65885	4.91331	4.73509	5.30881	6.23882	5.93505	5.86649	7.97157	8.85154	8.00973	4.49194	4.42097	4.97608
CTI12_AA253110_rna25701	2.78842	1.0305	1.40326	2.69814	0.441242	1.28782	2.24855	2.09001	2.50688	1.14052	2.74109	1.82907	0.907028	1.25869	2.11524
CTI12_AA253110_rna25703	0.148685	0	0.127296	0.157816	0.339501	0.189462	0	0.056358	0.207546	0.00729588	0	0.0144471	0.227653	0	0.0227724
CTI12_AA253110_rna25702	0.134518	0.226954	0.11844	0.378902	0	0.302498	0	0.153767	0.251502	0.854279	0.607648	0.130131	0	0.741856	0
CTI12_AA253650_rna25715	10.7202	11.9587	10.6779	12.0328	12.0793	13.4188	14.6006	15.0784	14.5577	22.0838	16.4883	18.1147	5.18391	4.62159	5.2042
CTI12_AA253650_rna25716	6.87168	7.29037	7.47251	21.9154	23.799	26.9666	15.4501	14.4866	10.3085	4.60715	6.19789	6.57624	20.8798	20.4816	19.3892
CTI12_AA254420_rna25742	0.265934	0.417024	0.337393	0.664877	3.36633e-09	0.792385	1.79598	3.28309	2.95152	0	0.192664	0.456323	16.812	13.9002	14.4202
CTI12_AA254460_rna25747	10.6141	10.461	10.2144	10.5927	9.36868	9.36134	9.38729	8.65185	8.80287	12.3913	12.1075	13.0852	8.26095	7.41709	8.03158
CTI12_AA257690_rna25752	0	0.0832179	0	0	0	0.217556	0	0	0	0.23325	0	0.432841	0	0	0
CTI12_AA137900_rna25799	0.334105	0.490482	0.444862	0.1698	0.152628	0.15956	0.394183	0.505496	0.222043	0.352384	0.661722	0.640869	0.755083	0.919744	0.960727
CTI12_AA137920_rna25802	0	0	0	0.649873	0.203961	1.28419	1.51363	0.291394	0.0633323	0.206114	0	0	0.86747	0.185115	0
CTI12_AA255930_rna25824	0	0.892538	0.291964	0.189945	0	0.223358	0.411313	0.308045	0.377092	0.64438	0.6394	0	0.245328	0.384325	0
CTI12_AA255930_rna25825	0.466267	0.421938	0.970355	0.62932	1.00205	0.764989	0.461657	0.674548	0.214413	0.740875	0.989342	0.660147	0.563323	0.633649	0.622132
CTI12_AA256360_rna25862	0.119232	0.310212	0.264317	1.09202	0.281689	1.42482	0.88782	0.763007	1.42077	0.389229	0.692748	0	0	0.343755	0.171895
CTI12_AA256890_rna25872	0	0	0	0	0	0	0	0	0	0	0.0345796	0	0	0	0
CTI12_AA256540_rna25890	0.062929	0	0.0821801	0.0951507	0	0	0.181017	0.103914	0	0.0909648	0	0.0870532	0	0	0
CTI12_AA256550_rna25891	0	0.544388	0.504515	0	0	0.106458	0	0.419198	0	0	6.89899e-09	0.102252	0	0	0
CTI12_AA256550_rna25893	1.88964	0.907264	1.37481	0.504855	0.563739	0.0405258	0.677741	0.262879	0.35621	1.48692	1.21293	1.05169	1.46386	2.22763	1.97303
CTI12_AA256830_rna25914	24.6584	24.5592	22.2498	244.746	233.152	232.11	141.308	145.197	139.92	68.9367	65.2685	72.9864	22.392	22.029	21.1741
CTI12_AA257580_rna25950	29.8993	28.5314	32.5941	4.96717	4.40289	5.12639	6.7322	8.69285	12.8859	21.5043	20.5982	18.7997	20.1473	20.7311	19.293
CTI12_AA257580_rna25952	5.91992	3.58976	4.05826	5.18369	4.08863	3.97467	4.59768	6.53159	1.0371	4.41383	1.9265	4.39312	12.499	11.266	14.6983
CTI12_AA255690_rna25954	108.197	106.043	107.84	49.931	51.1773	50.7716	63.6751	60.2461	68.0487	97.1032	98.5494	100.61	64.0977	68.1958	66.0716
CTI12_AA257810_rna25986	0.545849	0.916644	0.807134	0	0	0.850851	0.730551	0.240291	0	0.698828	0.912327	1.05229	1.55214	0	0
CTI12_AA259040_rna26024	0.798853	0.893251	0.275464	2.58157	0.388175	0.334342	0.687957	0.957308	0.395076	4.71635	2.36823	3.76412	0	0	0
CTI12_AA259060_rna26027	2.48982	5.08781	2.41971	11.3906	14.3989	13.2	6.75411	4.81167	6.11788	4.36599	6.76373	5.96268	4.14183	1.95365	5.98762
CTI12_AA224220_rna26035	0.0763882	0.0417626	0.129522	0.0670874	0.0404687	0.0613953	0	0.130988	0	0	0.0727244	0.10931	0.0310325	0.0465938	0.0449473
CTI12_AA186280_rna26043	0.342558	0.392882	0.454349	0	0.655481	0	0.126276	0	0.572081	0	0.25725	0.319139	0.971129	0.362677	0.152623
CTI12_AA186300_rna26046	1.87257	1.54613	2.27906	1.91977	2.96562	2.32179	2.65966	2.13707	1.3763	2.07428	3.24029	2.9014	2.30277	2.21802	3.04878
CTI12_AA167720_rna26056	215.822	210.493	216.49	1401.41	1467.65	1443.35	1622.98	1631.49	1663.74	311.145	308.821	309.437	2465.65	2477.16	2459.67
CTI12_AA255980_rna26065	0.819454	0.293014	0.629674	0.17209	0.239352	0.336343	0.15976	0.32011	0.514086	0.812007	0.627685	0.833328	0.254671	0.396269	0.415464
CTI12_AA257910_rna26084	21.7535	19.8217	21.0472	5.20525	6.65903	6.40712	7.22674	9.29182	5.68017	13.6479	14.9303	17.7619	9.85143	12.8843	12.8384
CTI12_AA257910_rna26085	0	0.32293	0.204945	0.1586	0	0	0	0.555097	0.306993	0.190864	0.367835	0.32335	0.387625	0.29503	0
CTI12_AA258650_rna26110	0	0	0	0	0	0	0	0	0	0	0	0	0	0	0
CTI12_AA258650_rna26109	0.290454	0.353698	0	0	0	0.239821	1.62192	0	0.000883583	0.115455	0.461767	0	0	0	0.833975
CTI12_AA257180_rna26118	1.74457	1.13855	0.607462	0	0.389347	0.37883	0.685691	1.32096	0.773362	1.14475	1.0233	0.656772	3.90912	6.6532	5.11954
CTI12_AA258240_rna26131	7.9361	10.1731	8.123	17.6535	15.4506	16.5988	16.2485	14.4337	16.3308	9.50335	8.3502	8.85149	13.8756	16.6951	15.1818
CTI12_AA258250_rna26134	0	0	0	0	0	0	0	0	0	0.117508	0	0	0.300607	0	0
CTI12_AA259140_rna26152	2.97308	3.77405	3.27508	0.874521	0.517255	0.55209	1.02424	1.72679	1.73182	4.4586	4.11599	3.29005	2.38227	2.22141	3.04713
CTI12_AA259150_rna26153	85.049	81.9471	81.7124	9.37056	9.78072	11.2102	83.5834	80.6362	89.6317	27.3494	30.388	26.4148	201.363	193.304	193.906
CTI12_AA259380_rna26185	23.5873	22.138	24.07	31.191	30.2487	29.2262	49.4897	46.2198	48.8513	32.8818	32.4427	35.1231	52.1578	51.4339	52.2305
CTI12_AA263600_rna26201	91.3914	100.442	90.6528	23.7296	25.5753	24.5303	125	127.953	124.607	50.8115	53.4262	55.0948	180.87	182.094	189.547
CTI12_AA146390_rna26244	12.8334	12.5017	14.9311	114.089	113.588	107.977	57.1724	55.6658	56.8985	47.8678	51.1019	52.2773	15.1842	16.3189	15.4598
CTI12_AA252340_rna26251	25.3605	26.8675	25.2017	16.3429	13.9197	14.6036	16.6386	14.7332	16.4183	14.9948	14.1388	15.3173	30.0699	29.5367	28.9291
CTI12_AA258480_rna26264	0.00688	0.882903	0	0.919263	1.15796	6.18398e-09	0	0.0171604	0	1.07656	0.000211707	1.226	0.940586	0.543857	0.572397
CTI12_AA258500_rna26266	8.88638	10.2747	9.2598	15.7062	16.19	15.8428	13.4452	13.1831	11.8323	11.9599	11.9185	12.6969	11.8776	9.99173	10.6
CTI12_AA260990_rna26312	7.59711	7.41953	7.05914	9.9583	8.04414	7.08102	11.6684	5.4141	8.79569	7.51288	10.2481	6.28312	15.0591	13.7893	14.4483
CTI12_AA259860_rna26325	9.27281	8.75794	9.26442	26.5564	29.5334	27.3763	18.6975	20.6165	21.4984	20.7539	20.2578	17.7878	18.8198	15.2068	20.6863
CTI12_AA259310_rna26340	0	0	0	0.24589	0.119994	0.169859	0.113308	0	0	0.218639	0.00321843	0	0	0.617623	0
CTI12_AA259310_rna26342	0.0556614	0.203538	0	0	0	0	0.103137	0	0.0690289	0	0.116514	0	0	0	0
CTI12_AA259560_rna26391	2.96307	3.25949	2.55922	0	0.171499	0.191022	1.20556	0.924339	1.06844	1.67632	1.33246	1.237	0.872232	1.54224	1.27019
CTI12_AA123050_rna26432	0	0	0	0	0	0	0	0	0	0	0	0	0	0	0
CTI12_AA123050_rna26433	8.53294	9.0352	9.02377	13.1387	12.3893	11.6471	11.0865	11.8393	10.9349	11.72	10.6631	12.1503	7.33502	8.20157	8.99441
CTI12_AA091970_rna26445	2.31127	0.00402711	0.211489	3.80405e-05	0.0520693	1.26119e-08	9.24966e-07	1.64519	0.000977279	6.38293	1.4267e-05	1.65212	0.0464365	2.13938e-05	0.500201
CTI12_AA261800_rna26461	0.354959	0.44335	0.33579	0.743075	0.604398	0.769391	1.21257	1.2931	1.56793	0.726579	1.09548	0.593412	10.3754	10.3431	10.3614
CTI12_AA262000_rna26487	1.54145	2.05484	2.25226	1.01169	0.619314	0.85477	1.03877	0.838947	1.03253	1.55638	1.87612	1.11569	0.739655	1.3755	0.957231
CTI12_AA257950_rna26509	49.4575	49.1594	49.4929	24.862	25.6264	28.0531	40.5677	39.9275	32.8875	44.3149	47.2691	46.777	53.7568	53.0739	47.2093
CTI12_AA262660_rna26537	7.64572	8.05852	8.00022	7.46959	7.6059	6.54665	7.01251	7.72704	7.02848	10.5138	10.4106	9.16566	8.92997	9.17764	8.68497
CTI12_AA262910_rna26547	64.1788	63.7638	63.2521	70.7014	74.1502	74.3296	66.4512	62.16	61.8613	58.948	60.0708	59.4904	39.2632	41.1496	39.2156
CTI12_AA262850_rna26552	4.96185	4.39194	4.51498	20.4505	20.3661	22.9432	17.6364	17.4729	21.3918	5.45905	5.71584	6.22266	11.8529	11.795	13.8717
CTI12_AA263440_rna26559	8.52116	8.17474	8.09559	12.9492	11.4095	13.5682	10.8232	11.5739	11.8666	9.10414	9.20503	6.94928	12.8497	12.7558	10.3325
CTI12_AA261680_rna26567	0.830568	0.756532	0.796116	0.595831	0.287052	0.128554	0.608285	0.459516	0.11387	1.6822	1.01518	1.52159	0.44546	1.32275	8.38158e-09
CTI12_AA167530_rna26574	36.4902	32.2426	36.1346	16.8277	14.6342	17.7354	22.1293	23.1865	26.0116	19.1199	20.1052	18.2367	51.84	53.2744	49.8399
CTI12_AA264500_rna26581	13.9527	13.87	13.4958	0.86382	1.05384	0.715469	2.68717	2.37909	2.23378	3.32822	3.19773	3.06721	6.46796	4.69815	4.33095
CTI12_AA262730_rna26588	110.43	116.302	111.448	229.366	221.125	215.718	135.952	129.885	137.445	97.5459	98.2216	86.556	147.522	136.801	141.91
CTI12_AA261750_rna26600	2.37886	2.24477	2.50358	3.13468	4.15684	4.36558	2.99049	2.66845	3.73168	5.86275	6.25876	5.16737	0.242744	0.223273	0
CTI12_AA263290_rna26604	4.45409	4.656	3.60153	7.97903	5.91785	5.95847	4.7336	6.1658	5.22386	2.65661	3.08981	2.91471	5.20141	3.43206	3.94574
CTI12_AA263010_rna26672	2.60461	2.61935	2.69753	0.481867	0.383215	0.347514	0.529921	0.691742	0.815398	2.11641	2.20372	2.08621	1.53086	1.83732	1.55925
CTI12_AA261460_rna26711	38.213	35.9197	38.8998	6.02551	5.3461	6.86257	10.7377	11.6981	12.4443	15.4201	17.2208	17.8224	11.7948	10.5456	13.1136
CTI12_AA264590_rna26741	0.0316947	0	0.108638	0	0.0849813	0.0425539	0.0851682	0.0425655	0	0.0776438	0.111277	0.0736437	0.0887806	0.204155	0.0430429
CTI12_AA264590_rna26739	3.65543	4.50314	4.84714	12.9529	11.0996	13.0739	15.0757	15.2033	16.2402	7.22689	6.46457	5.87099	10.4422	16.2332	14.1594
CTI12_AA264670_rna26757	2.65528	3.65597	2.48112	1.00023	0.739664	0.541693	0.682762	1.00477	1.11609	5.98675	6.948	5.58338	3.00386	3.09084	3.35811
CTI12_AA264670_rna26758	0.218975	0	0.300322	0	0	0	0	0	0	0.352038	0	0	0	0	0
CTI12_AA260530_rna26774	1.1477	1.25611	0.725773	1.92993	1.22418	1.65109	1.38194	1.02106	1.63119	2.11775	1.8229	2.13062	1.84275	1.91699	1.58914
CTI12_AA265330_rna26788	0.442615	0.858866	0.61512	0.312515	0.534443	0.18513	9.56665e-06	0.379747	0.289448	0.819776	1.04337	0.209759	1.98464	2.54587	2.37475
CTI12_AA265250_rna26811	4.08676	6.44275	5.21375	0.17183	3.73556	2.36009	5.33438	6.40655	6.42679	4.13312	5.11093	4.42944	3.43372	3.31802	1.97197
CTI12_AA265260_rna26813	27.0144	28.2939	22.6428	24.3433	20.4261	22.2583	26.0256	20.4028	27.7752	30.2305	27.2629	29.5798	22.8978	21.0196	23.8899
CTI12_AA265680_rna26822	3.85355	7.12112	2.38958	3.33606	5.58203	3.86881	2.40402	1.45435	3.63815	2.55001	2.17621	1.99433	4.07849	4.33194	5.01081
CTI12_AA265680_rna26823	17.7358	13.5239	19.4067	12.2124	7.71324	11.1784	14.991	14.2607	14.3151	19.3626	19.6458	16.2244	15.2998	14.4425	16.2895
CTI12_AA266530_rna26829	0.491941	0.432949	0.107481	0.765852	0.385928	0.241566	0.366138	0.212829	0.256506	1.36291	1.14083	1.1127	0	0.574413	0.477409
CTI12_AA258340_rna26867	0.57796	0.211087	0.216722	0	0	0	0.317864	0	0	0.8199	1.39047	1.07215	0	0	0
CTI12_AA265710_rna26875	4.10895	4.21756	4.67879	1.98516	1.78133	2.11298	1.63099	1.95526	2.3941	11.4535	10.1979	9.3661	4.50152	4.98726	5.02844
CTI12_AA264780_rna26903	11.3397	11.1854	17.6931	44.7504	42.6146	42.7231	20.3228	18.9257	20.0236	141.67	148.578	134.61	29.2491	27.2377	28.1889
CTI12_AA265730_rna26912	12.0539	13.7035	13.9022	3.31069	2.86493	2.63999	15.3001	14.7213	15.2007	8.13507	8.61947	9.68668	18.7183	14.9452	15.7342
CTI12_AA072750_rna26954	0	0	0	0	0	0	0	0	0	0	0	0	0	0	0
CTI12_AA245480_rna26994	1.12629	1.01219	1.01188	0	0.14514	0.0709108	0.296811	0.0966909	0.00068116	0.976798	0.872946	0.278068	1.25702	0.672314	0.700495
CTI12_AA266780_rna26999	4.7433	4.42506	4.25569	1.11714	1.07887	1.76315	2.68332	1.74455	2.29632	3.39789	3.45893	4.26296	2.81794	2.04097	1.3167
CTI12_AA266900_rna27029	1.31387	4.56317	0	1.86609	0	1.30033	0	0	0.283578	0.00313063	0	0	0	0	0
CTI12_AA267470_rna27044	6.35224	5.89047	6.24275	5.78577	8.53703	5.64906	6.7782	5.36221	8.5225	5.73625	7.80747	6.21538	9.60319	8.3381	11.8824
CTI12_AA267810_rna27062	27.5865	27.221	28.9973	56.601	51.226	54.0554	43.0965	41.6728	39.4965	39.5429	35.9032	35.6554	41.133	39.4958	34.4848
CTI12_AA266850_rna27068	4.076	3.55279	3.97445	3.3396	3.65319	3.52129	3.3982	2.87724	2.62669	5.11639	5.19668	5.48526	2.19415	1.93218	2.06217
CTI12_AA267950_rna27092	0	1.5828e-08	0.547723	0.952189	0	0.47867	0.560388	0.473699	0.836714	1.34526e-09	0	0.670925	0.209317	0.337897	0.247267
CTI12_AA267950_rna27093	0.155212	0.326827	0	0	0	0	0	0	0	0	0.333234	0	0	0	0
CTI12_AA268670_rna27117	0	0	3.80928e-09	0	0	0.38725	0	0	0.334705	0	0	0.112393	0.243769	0.965991	0
CTI12_AA267400_rna27151	0	1.73907	0.930708	0.747936	0	0.378294	0	0.488246	0.767668	2.23697	2.36349	2.26371	2.00618	1.98375	0.33709
CTI12_AA268850_rna27168	0.209055	0.204958	0.147449	0	0	0	0	0.141554	0.122417	0	0	0.244764	0	0.340823	0.140412
CTI12_AA268730_rna27173	0.513861	0	0.542452	0	0	1.08808	0	0.2609	0	0	0.21731	0.722965	0.807528	0.489642	0.831024
CTI12_AA267290_rna27181	77.3557	82.1598	80.7749	49.2237	50.7845	48.8018	40.3528	41.1739	43.4689	67.6823	62.7249	58.3807	25.4885	27.0253	27.2538
CTI12_AA268990_rna27194	34.0712	39.44	34.3417	32.8091	32.2534	34.2297	41.1367	39.3422	38.2687	32.9365	35.5079	34.6452	67.272	67.3034	63.2754
CTI12_AA104130_rna27212	1.23997	1.49681	1.52498	1.63283	1.63583	0.417844	0.199661	0.404631	0.751705	1.01487	0.684776	1.23021	0.21642	0.747337	0.963496
CTI12_AA269380_rna27228	9.24759	7.82092	7.29314	21.512	22.5391	21.135	27.2264	28.8938	30.4294	13.6771	13.0045	11.6598	13.9321	14.0349	13.0606
CTI12_AA269380_rna27229	1.21844	0.800089	1.97544	0	0.437241	0.8804	3.24401	3.58147	1.97711	1.62961	1.25931	1.46196	3.83108	2.06589	2.23869
CTI12_AA271330_rna27267	0	0	0	0	0	0	0	0.371412	0.473881	0	0	0	0	0	0
CTI12_AA269470_rna27284	32.8949	31.2593	31.9266	52.7007	49.8465	46.5878	40.7226	37.8462	39.7827	40.6843	40.0731	42.6956	32.2933	30.2195	31.176
CTI12_AA270710_rna27303	0	0	0.0619305	0	0	0	0	0.0803889	0	0	0.334125	0.15049	0	0.07893	0.0777035
CTI12_AA268530_rna27322	1.93668	1.89779	1.31305	9.5072	9.0642	9.5621	10.9589	9.92132	9.9289	2.07244	2.44072	2.83193	12.3056	15.7425	15.8943
CTI12_AA271910_rna27335	9.68035	14.0708	12.5857	23.9392	23.9438	17.8308	12.9981	10.6751	7.07258	17.048	11.3926	10.0538	11.548	11.5456	10.6765
CTI12_AA270420_rna27350	12.9708	12.7511	13.2101	22.3093	21.7758	22.1918	31.9901	29.5259	31.6431	21.2534	22.3658	20.8879	39.2023	33.5978	37.7053
CTI12_AA270600_rna27357	0	0	0	0	0	0.375875	0	0	0.249203	0	0	0	0.292745	0	0
CTI12_AA270560_rna27374	1.7355	1.15344	1.48152	4.66936	4.26231	4.06807	4.00938	5.58733	4.66175	3.03307	2.28765	1.75759	2.53763	2.41933	2.0853
CTI12_AA268440_rna27383	20.6282	20.9758	19.7225	77.3588	74.928	77.3706	77.0322	71.92	73.6565	16.8447	16.1738	17.2623	78.614	75.8908	77.0953
CTI12_AA271130_rna27404	25.0545	27.3346	26.8075	263.67	248.604	255.611	139.265	136.547	136.515	44.5813	46.62	40.9237	21.4913	18.0629	19.3858
CTI12_AA271130_rna27405	2.819	4.06311	3.40177	24.1633	23.4255	24.401	18.5627	18.5874	21.549	10.3624	11.1886	10.294	2.03132	1.89953	2.60949
CTI12_AA271130_rna27406	0.0786075	0.0909611	0.097957	2.44937	2.15453	2.13995	1.94862	0.702338	2.78512	0.254679	0.117395	0.409391	0	0	0
CTI12_AA271130_rna27408	0	0	0	0	0	0	0	0	0	0	0	0	0	0	0
CTI12_AA270210_rna27418	3.28043	1.78671	2.85806	1.5016	2.25953	1.01006	4.38101	4.54984	4.76674	1.41365	2.14528	1.53482	4.36915	4.69495	6.23417
CTI12_AA271030_rna27423	7.70481	8.61016	8.53904	11.509	12.783	12.3128	11.6511	12.6805	12.1733	5.92277	6.44587	6.41789	17.755	15.7664	15.9057
CTI12_AA271110_rna27433	76.1348	75.5117	72.8074	80.6084	79.2157	82.4558	62.6459	59.1261	58.9579	67.4089	67.8339	74.2151	34.2939	33.9431	33.7375
CTI12_AA271380_rna27439	10.4771	10.816	10.6885	8.34434	8.61978	7.38034	4.94907	5.19513	7.24278	7.38432	8.37846	8.53579	9.23282	9.3202	7.47208
CTI12_AA270850_rna27453	3.64195	3.73782	3.93533	4.08838	3.99829	3.79336	3.48031	3.61448	3.05378	5.12255	4.88998	4.39528	2.9924	2.65229	2.49064
CTI12_AA272080_rna27462	0.875172	0.331094	0.273497	0.423078	0.110966	0.326041	0.170487	0.322834	0.423066	0.746789	0.498912	0.451276	0.916629	1.22729	1.07157
CTI12_AA272080_rna27463	0	0	0.0909871	0	0	0	0	0	0	0	0	0	0.182758	0	0
CTI12_AA271520_rna27470	1.52532	1.30109	0.708911	3.15937	3.18063	1.58111	0.576284	2.7638	4.05941	1.85357	0.932731	1.36005	4.48501	1.13466	2.91982
CTI12_AA271580_rna27476	5.26936	7.43665	7.95554	6.33692	11.6459	7.90254	7.62718	9.3128	9.29575	8.17937	6.80461	7.64318	4.15963	6.73715	3.60155
CTI12_AA269800_rna27512	0.0598292	0.155513	0	0	0	0	0	0	0.0707969	0.0374568	0	0.14243	0.0869091	0	0
CTI12_AA270330_rna27519	1.03111	1.14216	1.01144	1.1485	0.93049	1.14003	1.18239	1.36919	0.894639	0.83081	1.08845	1.07893	1.51823	0.831774	0.780348
CTI12_AA270360_rna27523	123.539	115.323	127.959	389.315	378.788	368.17	375.104	374.843	402.693	117.979	116.14	114.406	207.654	201.809	204.749
CTI12_AA270370_rna27525	11.2139	12.2726	11.0781	6.30861	6.40298	6.21395	4.50129	4.91349	4.69123	28.9258	29.7933	29.2561	4.38415	5.63403	4.70743
CTI12_AA270370_rna27524	2.74889	3.92197	0.860314	0.810461	1.68731	0.668054	2.03808	0.579986	0.925574	3.36353	7.97352	1.86321	1.78215	0	1.78757
CTI12_AA270370_rna27527	4.77679	3.03129	6.87257	39.211	37.3494	39.5243	19.4321	19.2971	23.1911	7.51205	6.23067	10.322	16.318	17.574	13.1933
CTI12_AA271250_rna27549	10.0772	8.21566	9.09412	10.5775	9.14933	7.88641	10.8843	7.90891	10.907	10.4754	10.2051	8.76314	12.7608	11.1796	10.852
CTI12_AA091250_rna27558	21.5636	21.5019	21.2043	18.6106	17.6361	19.4652	20.8028	21.6211	22.0242	21.2102	22.1012	23.4856	25.4965	22.9922	21.9969
CTI12_AA272530_rna27615	12.4846	12.183	12.0717	5.01964	5.63384	4.37193	8.17186	9.108	8.25157	13.3397	12.1307	13.7474	12.6542	12.409	11.9063
CTI12_AA273120_rna27660	5.09403	5.06333	5.51603	7.97983	8.11877	7.63054	28.3378	24.9506	28.5228	9.58259	10.5581	8.2785	11.8266	10.8772	11.5712
CTI12_AA273120_rna27661	0	0	0	0	0.0775677	0.129365	0	0	0	0	0	0.00472942	0	0	0
CTI12_AA275360_rna27689	77.287	71.4852	81.1723	69.0383	69.0224	62.6246	66.2349	63.7413	70.6461	125.62	129.354	123.544	50.8594	47.6113	48.7819
CTI12_AA274190_rna27699	18.1505	16.5643	15.766	4.25467	3.912	3.22153	5.0273	5.39518	5.50889	18.8725	13.9636	15.0964	7.24146	6.69103	6.0673
CTI12_AA274220_rna27703	0.222253	0	0.106376	0.172941	0	0	0	0	0	0	0	0	0	0	0
CTI12_AA149280_rna27734	0	0	0	0	0	0	0	0	0	0	0	0	0	0	0
CTI12_AA149280_rna27735	0	0	0	0	0	0	0	0	0	0	0	0	0	0	0
CTI12_AA274380_rna27777	27.7993	28.8885	30.1463	5.97512	3.84112	3.46087	10.7802	10.3524	11.0935	11.2455	12.1198	11.0287	29.5716	31.0951	31.5367
CTI12_AA274420_rna27782	4.72598	5.63597	5.09479	12.2384	15.6231	11.2587	8.48372	4.72519	10.2183	3.81289	2.96348	3.14632	21.5884	22.8318	19.2271
CTI12_AA274150_rna27802	0.213698	0.196985	0.198314	0	0	0.0803428	0.176259	0.0879159	0.131791	0.226249	0.0793693	0.15928	0.205371	0.41935	0.431795
CTI12_AA273250_rna27826	0.639185	0.17897	0.720823	0	0	0.0986317	0.161124	0.102702	0.0774633	0.117576	0	0.220291	0	0.372649	0.0710717
CTI12_AA275760_rna27846	0.366245	0.863097	0.672236	0.663524	0.873264	0.782866	0.360808	0.223203	0.362462	0.42232	0.663811	0.476034	0.633579	0.306708	0.46003
CTI12_AA275790_rna27849	13.4296	13.4335	13.1243	30.9645	29.8991	30.078	27.2847	27.5813	27.7446	15.541	16.9154	16.2077	18.8042	16.7349	17.088
CTI12_AA273830_rna27871	15.1098	16.5672	15.222	2.75436	2.41991	3.8532	4.60578	3.94888	5.10929	8.53484	9.26936	8.22459	15.6078	16.2178	15.5283
CTI12_AA275890_rna27886	0.107087	0.306706	0	0.219574	0	0.155141	0.331701	0	0	0.333424	0.312928	0.400294	0.268138	0	0.218086
CTI12_AA268130_rna27907	16.5155	14.4477	16.3743	0.778408	0.745397	1.13535	2.09801	3.54067	3.13055	4.9223	5.72144	5.20253	12.9571	11.8297	13.3981
CTI12_AA276860_rna27966	123.094	116.883	121.944	2.27022	1.91315	2.15076	8.27175	8.64638	7.8071	166.843	170.891	170.486	2.37179	3.55804	2.76161
CTI12_AA277300_rna28015	18.2658	19.4026	18.997	13.9658	13.7766	12.1874	16.1571	17.8007	15.8638	14.3481	12.4181	13.9574	17.3059	18.3289	18.0617
CTI12_AA277330_rna28019	35.7265	38.0153	35.5535	24.8435	31.3958	20.536	43.7489	52.5394	47.0742	61.6707	65.7542	70.1893	136.023	124.996	138.932
CTI12_AA277390_rna28024	0.0960962	0.0963922	0	0.0748232	0	0	0.0653576	0	0	0	0.112537	0.118396	0	0	0.0639875
CTI12_AA277810_rna28061	30.378	27.2816	26.4935	22.6548	20.9883	25.4206	38.1356	32.8977	36.5851	19.8554	17.9446	16.4375	28.4003	27.0844	27.7499
CTI12_AA277810_rna28062	0	0	0	0	0	0	0	0	0	0	0	0	0	0	0
CTI12_AA277860_rna28068	1.35104	1.5204	2.07561	2.72777	0.692661	1.10063	1.10607	1.03454	0	1.5961	0.134433	0	1.68573	3.02363	2.07755
CTI12_AA256410_rna28079	0	0	0	0	0.0308963	0	0.0211554	0.0495064	0.0113673	0.013289	0	0	0	0	0
CTI12_AA256520_rna28090	0.0941874	0	0.294776	0.323111	0	0	0	0	0.236791	0.29844	0.145136	0.0993711	0.251294	0.151736	0
CTI12_AA256520_rna28091	0.417548	0.149468	0.0855581	0.270092	0.678515	0.128902	0.194441	0	0.114212	0.194484	0	0.185575	0	0	0
CTI12_AA278000_rna28093	1.36448	1.08022	0.94503	4.42512	4.00361	4.25937	2.04532	1.14141	2.69321	0.646762	0.632197	1.29911	0.918453	0	0.940775
CTI12_AA278050_rna28099	0.0172979	0.215599	0.0337989	1.4139	3.62567e-06	0.177628	0	1.93092e-08	1.37919e-05	0.0743466	0	0	0.462384	0	1.11235
CTI12_AA278090_rna28104	11.6974	12.5455	9.50296	14.243	15.5914	14.2361	11.315	13.6218	12.0228	16.2769	16.2252	17.4169	10.4444	11.436	10.8762
CTI12_AA278290_rna28112	3.27896e-09	0.505509	0.628682	1.67732e-07	2.97536e-06	0	5.30012e-09	0	0.802022	0.987191	0.622509	1.0949	1.67924	3.81795e-07	0.431497
CTI12_AA241960_rna28117	0.763429	0.333528	0.1181	0	0	0	0.644165	0	0.125034	0	0.135384	0.460685	0.117037	0	0.322492
CTI12_AA241980_rna28119	19.4635	19.0638	20.3999	35.4569	32.865	31.8457	28.0393	27.6265	29.153	23.628	21.7215	21.2062	19.6767	18.9615	18.9988
CTI12_AA276050_rna28156	0.0981904	0.183001	1.11483e-05	1.24746	1.19716	1.88047	0.688307	6.38443e-08	0	0	0	0.5171	0	0	0.379311
CTI12_AA276070_rna28159	30.0904	32.0763	28.6931	33.3988	34.7145	36.5465	28.6471	28.5096	28.5271	38.3655	37.3529	39.107	18.388	17.0007	18.8576
CTI12_AA278890_rna28180	11.5544	13.5917	11.466	14.8262	15.105	14.4869	16.1424	14.1155	14.4664	14.1532	15.7706	16.2877	16.0743	18.4069	18.0992
CTI12_AA278940_rna28186	0.927591	0.000152437	0.347765	0.000566336	0.963029	2.69822e-10	0.203414	1.32666	1.87271	1.56458	1.60237	4.46643	0	1.01643	0.00986536
CTI12_AA278950_rna28188	82.5894	81.4316	82.2219	63.9666	59.154	57.6706	63.0384	67.9281	67.2381	64.8382	59.7954	61.2887	72.5106	67.8129	67.0608
CTI12_AA284190_rna28195	0	0	0	0	0	0	0	0	0	0	0	0	0	0	0
CTI12_AA284220_rna28199	0.203252	0.169888	0	0.177257	0.259383	0.0788298	0.300925	0.0748377	0	0.479112	0.115549	0.599491	0.678986	0.828923	0.26946
CTI12_AA279320_rna28201	14.5506	15.2293	14.7743	54.9198	52.8409	51.8017	32.9335	35.4241	36.5867	16.8036	16.3784	16.5438	30.6782	29.2157	29.5328
CTI12_AA278270_rna28210	1.15126	0.394584	0.625061	0.168646	0.147444	0	0.163403	0	0.357944	0.556789	0.588271	0.938041	0.14294	0.155542	0.301288
CTI12_AA279060_rna28261	0.798395	0.671155	0.695452	0.466087	0.325903	0.298043	0.569838	0.283128	1.0994	0.558493	0.188236	0.514803	1.64992	2.61078	3.21482
CTI12_AA280060_rna28268	0	0	0	0	0	0	0	0	0	0	0	0	0	0	0
CTI12_AA280080_rna28270	342.045	328.377	336.088	311.502	342.747	357.874	336.635	320.45	296.145	371.666	376.713	392.287	378.615	379.045	379.066
CTI12_AA280250_rna28283	2.33552	2.9533	2.95837	3.12341	2.80581	2.3574	3.24642	3.46616	4.36554	3.20038	4.23655	3.57529	2.31273	3.53306	3.42688
CTI12_AA150450_rna28354	0.811433	1.49032	0.871312	0.36927	0.773188	0.552501	0.638814	1.32365	0.547703	0.556716	0.947235	1.18183	0.326659	0.365198	0.848684
CTI12_AA150450_rna28355	5.04732	4.82669	6.6843	27.9864	27.5102	25.785	21.7791	26.4041	26.8829	9.72331	11.1554	11.6709	13.0184	17.792	15.152
CTI12_AA150450_rna28356	0.0577446	0.606006	0.000554738	1.768	3.78174	1.63273	1.73492	0.749352	2.12377	3.86136e-07	1.71189	1.3558	2.28653e-08	0.276011	1.83399
CTI12_AA281080_rna28400	0.158498	0	0	0	0	0	0	0	0	0	0.175452	0	0.202266	0	0
CTI12_AA281080_rna28402	10.8535	8.22526	9.58011	3.55691	3.07015	3.35585	5.82743	7.03581	6.64633	8.3387	9.34599	9.41846	10.6525	10.3661	11.3742
CTI12_AA281080_rna28401	0.845753	1.00308	0.762084	0.0780656	0.366314	0.186359	0.270184	0.252925	0.699788	0.681978	0.759783	0.487002	0.713507	0.490044	0.824833
CTI12_AA281770_rna28454	24.094	27.8971	28.2996	9.32378	11.4517	8.9286	18.8521	18.2555	20.055	22.7452	25.4051	21.8533	27.994	24.9333	29.6306
CTI12_AA281830_rna28460	2.36994	5.11152	4.26281	2.8281	4.69345	4.17856	2.92564	5.59139	2.9124	4.74126	7.83051	4.73637	2.40111	2.52472	4.03038
CTI12_AA282650_rna28474	7.68669	7.20301	6.82328	8.74681	9.07858	10.2956	7.52444	9.79131	9.41967	8.26663	6.43327	5.34894	5.79819	2.69266	4.94188
CTI12_AA274930_rna28519	0.62141	0.310867	0	0.14351	0	0	0.756306	0.737325	0.499344	0.739042	0.359871	0.480402	0.198774	0.985952	1.26618
CTI12_AA274960_rna28523	16.7905	17.1724	16.5713	12.7221	11.21	11.9897	10.2482	10.983	10.931	23.4495	24.7779	26.8804	5.64489	7.68718	8.27215
CTI12_AA282480_rna28557	1.84845	1.19335	1.48478	1.10745	0.451071	0.765854	0.770325	0.796564	1.16229	1.94644	2.10691	1.8502	1.35769	2.0915	0.963616
CTI12_AA282480_rna28556	1.57715	0.815054	1.13057	0.369808	0.531373	0.14885	0.968637	0.33792	0.197824	0.882212	2.25263	0.800924	1.00966	2.04983	4.41139e-07
CTI12_AA283540_rna28567	11.2592	13.3	13.7447	4.01124	3.42061	8.31231	7.11225	6.4414	3.94261	13.6503	17.0641	13.4177	9.41691	8.24208	8.28398
CTI12_AA283540_rna28568	0.358305	0.35922	0.20401	0.0772518	0.149144	0.12317	0	0	0.202085	0.120009	0.0530273	0.231576	0.0657903	0.0762943	0.0671344
CTI12_AA159540_rna28596	2.865	3.10399	2.8687	4.51307	4.89742	4.7358	6.21582	6.14286	5.10647	4.37037	4.54102	4.8096	16.4684	16.8328	16.0404
CTI12_AA159540_rna28598	0	0	0	0	0	0	0	0	0	0	0	0	0	0	0
CTI12_AA282130_rna28621	2.64708	1.16271	1.74335	0	0	0	0	0	0.213935	0.479154	0.235642	0.302211	0	0	0
CTI12_AA282140_rna28622	71.1719	79.4829	75.5789	6.50656	7.7892	5.24236	33.2621	31.2788	42.6449	18.2622	14.8765	15.6665	60.0187	68.2772	63.4726
CTI12_AA282140_rna28623	0.220461	0.223319	0	6.7206	6.78026	3.42297	11.4145	12.7646	16.7507	3.92914	3.23451	5.23935	23.8702	24.0342	22.6892
CTI12_AA283340_rna28644	41.1688	40.5428	38.6504	219.046	225.244	216.123	155.512	154.135	154.79	43.5159	42.9829	42.454	97.7415	95.541	96.803
CTI12_AA283420_rna28656	2.17407	2.50495	2.35059	1.26526	1.59197	1.51988	2.89021	3.23347	2.82427	1.78752	1.08821	1.50536	6.41731	5.85408	7.03437
CTI12_AA277480_rna28723	23.0856	25.5881	23.785	16.2507	15.6789	15.574	17.5124	16.2423	18.6243	23.2632	22.4154	20.2882	19.2757	17.7902	16.9829
CTI12_AA283900_rna28729	0	0	0	0	0	0	0	0.000105427	2.20561e-06	0	0	0	1.63134e-08	1.4673e-07	0
CTI12_AA276430_rna28782	0	0	0	0	0	0	0	0	0	0	0	0	0	0	0
CTI12_AA132220_rna28802	118.997	115.208	128.702	108.922	101.938	103.934	141.876	146.997	150.994	68.7605	65.7954	67.4973	233.923	240.716	238.449
CTI12_AA283820_rna28811	12.4429	11.8643	9.74851	1.54272	2.01584	1.41119	4.22309	4.23368	4.08742	14.2712	14.0977	11.5033	7.06548	6.8963	7.68267
CTI12_AA289770_rna28823	0	0	0.0979867	0	0	0	0	0	0	0	0	0.180934	0	0	0
CTI12_AA289770_rna28825	3.43551	3.62277	4.13151	2.21236	1.48754	1.76359	3.62478	3.94347	4.26631	3.9409	2.19624	3.88047	2.47051	2.53707	1.31464
CTI12_AA114120_rna28831	2.69653	2.02215	3.07688	2.05226	1.44599	2.35668	1.11747	1.37976	1.16528	0.978188	0.860353	0.973014	6.62105	8.04268	8.43699
CTI12_AA122680_rna28868	11.7437	11.0577	12.3482	8.01618	6.43689	7.28507	5.57458	6.29824	6.71039	6.99105	7.87389	5.54366	4.97206	4.26794	5.54349
CTI12_AA122680_rna28869	0.464713	0.351371	0.27885	0	0	0.327622	0.10694	0	0	0	0	0.0925351	0	0.145417	0.115014
CTI12_AA288150_rna28871	81.5197	77.8823	82.7423	99.4408	102.029	106.012	73.4618	76.3706	73.3828	103.49	109.074	101.124	57.661	56.4693	57.0649
CTI12_AA288150_rna28873	0.0148865	0	2.25364e-05	10.1035	4.61607	5.78113	1.79292e-07	3.43415	5.55024	6.51246e-05	0.00240581	0.0270913	4.09087e-07	3.42779	1.86042e-05
CTI12_AA285550_rna28881	40.8091	40.8506	38.8191	28.9406	31.4952	29.6888	48.8664	49.0133	51.3352	24.2938	20.3392	24.7184	82.1348	86.627	82.0057
CTI12_AA285580_rna28884	5.60931	5.50292	6.7998	0.660006	0.739579	0.226809	0.9417	0.758062	0.673829	4.07619	3.92682	5.70672	5.72532	6.39398	5.98286
CTI12_AA126390_rna28897	0	1.09468	0	2.33243	4.16161	2.73156	2.24447	2.64184	3.22476	1.67749	1.84606	0.676983	2.53807e-08	1.37572e-09	1.28546
CTI12_AA126390_rna28896	1.49467	4.9349e-09	1.87072	0.872838	1.50192	2.35081	7.96852e-05	0.651744	1.06144	0.674143	8.55686e-09	2.67966	2.43973	2.59244	0.433147
CTI12_AA280510_rna28918	20.3745	21.1978	21.9581	21.7829	20.2149	20.5337	15.7146	15.6641	15.4936	17.5186	18.893	18.6391	12.3426	12.1758	12.6416
CTI12_AA284470_rna28970	0.209472	0.252423	0.220174	0.0894058	0.140945	0.194807	0.167943	0.317165	0.317869	0.335942	0.0979603	0.340092	0.170062	0.16303	0.169422
CTI12_AA284510_rna28975	17.7166	18.9596	17.7036	2.84929	3.83896	4.11463	2.47963	3.13458	2.98037	16.8948	16.9288	17.3765	11.2321	11.8093	11.0586
CTI12_AA286390_rna28994	6.46346	6.0387	4.99939	5.64496	3.7679	5.22888	4.18377	4.1265	5.89053	6.69675	8.52188	7.67954	6.2145	5.50219	6.10605
CTI12_AA286390_rna28995	0.129636	0	0.0738229	0.282929	0.281189	0.0866682	0.266927	0	0	0.0871681	0.159853	0.232423	0.387144	0.199046	0.0898678
CTI12_AA203300_rna29001	1.76197	6.64749	2.47219	2.6946	3.47196	0.00534037	5.64597e-06	0.952305	0.0132065	1.18921	8.92417	1.99222	3.02376	19.0377	5.77326
CTI12_AA203350_rna29007	0	0	0	0.116071	0	0	0.109329	0	0	0	0	0	0	0	0
CTI12_AA286860_rna29026	5.51199	3.02848	4.04905	0.409132	1.83516	0.303367	0	0.597447	0.584138	2.88281e-07	1.87146e-07	4.52305e-05	3.22995	4.43704	3.98084e-09
CTI12_AA286860_rna29027	23.9611	25.1839	22.3312	12.4238	10.0603	13.2067	14.9884	14.9232	13.6561	29.1232	25.5654	29.8723	27.3027	27.2899	29.7299
CTI12_AA286860_rna29029	0	0.0817652	0	0.0586929	0.062375	0	0	0.105135	0.0464071	0.0976164	0.0452075	0	0.0602104	0	0.109859
CTI12_AA275160_rna29069	5.88584	4.19729	5.25902	6.79567	5.91887	7.6131	7.92178	6.64288	6.5883	3.76273	4.23966	5.50226	6.99733	6.89989	6.59341
CTI12_AA275160_rna29070	0.22446	0.432025	0.502202	0.576258	0.950492	0.758878	0.253282	0.700474	0.87861	1.25749	2.10545	0.815362	0.45744	0	0.226645
CTI12_AA286940_rna29087	11.2383	7.83393	6.0961	5.66343	6.70928	6.57774	7.72921	10.1475	7.94308	12.3835	9.95363	13.6567	11.3211	10.9394	10.8881
CTI12_AA287100_rna29106	1.45319	0.000271192	1.20978	0.918538	2.29587	1.30039	1.28173	0.00251711	1.69446	2.47693	1.00744	0.167841	0.915095	0.115844	8.41971
CTI12_AA286100_rna29119	34.8404	30.2917	33.6338	108.685	96.8194	101.49	83.6963	78.9739	78.9476	34.9071	30.3682	29.2103	50.241	44.7456	49.3691
CTI12_AA133050_rna29138	2.92219	4.16959	3.18503	3.30834	5.52587	3.42563	5.90692	3.57387	4.95146	4.35946	3.4444	2.82791	2.77659	2.20936	3.74883
CTI12_AA284710_rna29180	15.0919	14.6972	13.8085	36.0984	34.7095	35.1223	28.1273	27.5457	28.5443	22.8654	21.8537	19.7383	30.1459	28.6157	27.6456
CTI12_AA287230_rna29192	0	0.129296	0.302013	0	4.64951e-07	0.0940605	0.163346	0.349925	0.244765	0.0838768	0	0.101617	0.2421	0	0.371202
CTI12_AA273730_rna29205	29.7849	28.4812	27.9047	49.1835	49.3834	45.5487	40.8278	39.9092	43.1749	22.4873	24.1266	25.238	68.6995	69.2314	68.7919
CTI12_AA289920_rna29211	1.27924	3.05634	1.77037	61.3871	50.818	55.166	51.2348	46.2244	43.8628	4.51795	3.13935	6.42418	33.7569	38.8156	30.4157
CTI12_AA287930_rna29244	0.143666	0	0	0	0	0	0	0	0	0	0	0	0	0.218096	0.309613
CTI12_AA287930_rna29245	5.77152	5.49204	6.22706	11.7784	11.6484	10.235	10.1133	9.74926	10.9059	7.44598	7.8275	7.71383	6.19587	5.17873	5.48097
CTI12_AA287980_rna29252	5.34311e-05	3.87123	3.65411	4.3137	3.02368	0.677007	2.46086	2.92172	1.74224	12.2099	4.58744	2.57235	1.29189	3.22684e-09	5.03186
CTI12_AA287990_rna29254	1.42243	0.437847	0.584979	1.02699	0.319178	0.283186	0	1.42168	1.87185	2.82306	1.46252	2.51614	0.884715	0.716011	1.91439
[truncated: 9,834 more rows]
