# Supplementary material for: Genome-Wide Analysis of Light-Regulated Alternative Splicing in Artemisia annua L
Source: Front Plant Sci. 2021 Sep 29;12:733505. doi: 10.3389/fpls.2021.733505 (PMC8511310; doi:10.3389/fpls.2021.733505)
Supplement: Supplementary Table 5 — Genome-wide quantitative analysis of alternative splicing isoforms produced by different light treatments. The table shows that blue, red, far red, white light and dark were used to treat A. annua seedlings for 48 h. There were three biological duplicates for each treatment. Kallisto was used to quantify 75,058 transcripts, and the mean value of TPM was taken as the expression of transcripts. Set TPM = 1 to the cut-off value, and the isoform (alternative splicing) of TPM > 1 is considered to be expressed. [file Table_5.XLSX]

## Sheet: Sheet1
Table S5. Genome-wide quantitative analysis of isoform produced by different light treatments.
Method	Total number of isoforms	The number of isoforms (TPM>1)	The percent of expressed isoforms	Total number of IR isoforms	The number of IR isoforms (TPM>1)	The percent of expressed IR isoforms	Total number of non-AS genes	Total number of non-AS genes	The percent of expressed non-AS genes
Blue	75058	29687	0.3955	5854	1876	0.3205	56016	20013	0.3573
Dark	75058	28723	0.3827	5854	1771	0.3025	56016	19425	0.3468
Far-red	75058	30017	0.3999	5854	1820	0.3109	56016	20355	0.3634
Red	75058	32123	0.428	5854	2013	0.3439	56016	22008	0.3929
White	75058	31070	0.4139	5854	1782	0.3044	56016	21252	0.3794
