# Supplementary material for: Genome-Wide Analysis of Light-Regulated Alternative Splicing in Artemisia annua L
Source: Front Plant Sci. 2021 Sep 29;12:733505. doi: 10.3389/fpls.2021.733505 (PMC8511310; doi:10.3389/fpls.2021.733505)
Supplement: Supplementary Table 6 — The total number of up-regulated and down-regulated IR isoforms and non-AS genes after treatment with blue, red, far-red, white light and dark. The table shows the total number of up- and down-regulated IR isoforms and non-AS genes after different light treatments, which were used to Supplementary Figure 3. [file Table_6.XLSX]

## Sheet: Sheet1
Table S6. The total number of up-regulated and down-regulated IR isoforms and non-AS genes after treatment with blue, red, far-red, white light and dark.
Method	Total number of differential expression isoforms	The number of differential expression IR isoform	Total number of differential expression Non-AS gene
Blue vs Dark	24691	2170	15732
Far red vs Dark	11004	761	7026
Red vs Dark	24556	2060	15965
White vs Dark	19413	1402	12582
Blue vs White	22632	1992	14399
Far red vs White	15916	1152	10347
Red vs White	24349	2033	15807
