# Supplementary material for: Genome-Wide Analysis of Light-Regulated Alternative Splicing in Artemisia annua L
Source: Front Plant Sci. 2021 Sep 29;12:733505. doi: 10.3389/fpls.2021.733505 (PMC8511310; doi:10.3389/fpls.2021.733505)
Supplement: Supplementary Table 7 — Functional enrichment of differentially expressed AS genes. The table shows gene enrichment results corresponding to all differentially expressed AS isoforms. Gene Ratio: The ratio of the number of differentially expressed genes associated with this term to the total number of differentially expressed genes; which had GO annotations; Bg Ratio: The ratio of the number of background genes associated with this term to the total number of all background genes which had GO annotations; p.adjust: adjust p-values for multiple comparisons. [file Table_7.XLSX]

## Sheet: Sheet1
Table S7. Functional enrichment of differentially expressed AS genes.
	ID	Description	GeneRatio	BgRatio	p.adjust
AS_DE_B_D	GO:0005654	nucleoplasm	40/4120	193/34885	0.0133054
	GO:0005730	nucleolus	46/4120	242/34885	0.0133054
	GO:0140110	transcription regulator activity	22/4120	91/34885	0.0133054
	GO:0008289	lipid binding	41/4120	215/34885	0.0174663
AS_DE_B_WL	GO:0005654	nucleoplasm	45/3911	193/34885	7.13063e-05
	GO:0005730	nucleolus	46/3911	242/34885	0.00637388
	GO:0008289	lipid binding	40/3911	215/34885	0.0160455
	GO:0140110	transcription regulator activity	20/3911	91/34885	0.0307581
AS_DE_FR_WL	GO:0005654	nucleoplasm	33/2970	193/34885	0.0045968
	GO:0140110	transcription regulator activity	19/2970	91/34885	0.00521007
	GO:0005730	nucleolus	34/2970	242/34885	0.0453931
AS_DE_R_D	GO:0005654	nucleoplasm	46/4088	193/34885	7.91699e-05
	GO:0140110	transcription regulator activity	24/4088	91/34885	0.00204584
	GO:0005730	nucleolus	48/4088	242/34885	0.00256446
	GO:0005783	endoplasmic reticulum	52/4088	293/34885	0.0142168
	GO:0005623	cell	55/4088	315/34885	0.0142168
	GO:0048856	anatomical structure development	13/4088	48/34885	0.0202627
	GO:0008289	lipid binding	39/4088	215/34885	0.022812
	GO:0005635	nuclear envelope	9/4088	29/34885	0.0248651
AS_DE_R_WL	GO:0005654	nucleoplasm	48/4051	193/34885	1.18422e-05
	GO:0140110	transcription regulator activity	23/4051	91/34885	0.00490624
	GO:0005730	nucleolus	47/4051	242/34885	0.00490624
	GO:0008289	lipid binding	39/4051	215/34885	0.0419167
AS_DE_WL_D	GO:0005654	nucleoplasm	37/3476	193/34885	1.18422e-05
	GO:0140110	transcription regulator activity	19/3476	91/34885	0.00490624
	GO:0005730	nucleolus	39/3476	242/34885	0.00490624
	GO:0005783	endoplasmic reticulum	44/3476	293/34885	0.0419167
