# Supplementary material for: Genome-Wide Analysis of Light-Regulated Alternative Splicing in Artemisia annua L
Source: Front Plant Sci. 2021 Sep 29;12:733505. doi: 10.3389/fpls.2021.733505 (PMC8511310; doi:10.3389/fpls.2021.733505)
Supplement: Supplementary Table 8 — Alternative splicing isoforms of up-regulated and down-regulated genes in Gene ontology (GO) functional enrichment results. The table shows gene enrichment results corresponding to all differentially expressed IR isoforms were either up-regulated or down-regulated after blue, red, far-red, white light and dark treatment. [file Table_8.XLSX]

## Sheet: Sheet1
Table S8. Alternative splicing isoforms of up-regulated and down-regulated genes in Gene ontology (GO) functional enrichment results.
	ID	Description	GeneRatio	BgRatio	p.adjust
IR_DE_B_D_down	GO:0016020	membrane	69/400	4106/34885	0.0291
	GO:0006810	transport	55/400	3102/34885	0.0291
IR_DE_B_D_up	GO:0016787	hydrolase activity	169/964	4800/34885	0.0223
	GO:0009987	cellular process	118/964	3171/34885	0.0223
	GO:0016020	membrane	144/964	4106/34885	0.0418
	GO:0006629	lipid metabolic process	45/964	1038/34885	0.0436
IR_DE_R_D_up	GO:0005737	cytoplasm	52/896	1229/34885	0.0275
	GO:0016020	membrane	137/896	4106/34885	0.0314
	GO:0006464	cellular protein modification process	121/896	3590/34885	0.0314
	GO:0009056	catabolic process	55/896	1433/34885	0.0435
	GO:0003723	RNA binding	33/896	766/34885	0.0477
	GO:0005783	endoplasmic reticulum	16/896	293/34885	0.054
IR_DE_WL_D_up	GO:0016020	membrane	76/432	4106/34885	0.0167
IR_DE_B_WL_down	GO:0016020	membrane	63/324	4106/34885	0.0028
	GO:0006464	cellular protein modification process	56/324	3590/34885	0.0028
	GO:0000166	nucleotide binding	79/324	6143/34885	0.0298
	GO:0016301	kinase activity	41/324	2832/34885	0.0347
	GO:0006810	transport	44/324	3102/34885	0.0347
	GO:0005975	carbohydrate metabolic process	26/324	1565/34885	0.0347
	GO:0005215	transporter activity	27/324	1651/34885	0.0347
	GO:0007165	signal transduction	19/324	1072/34885	0.0524
IR_DE_B_WL_up	GO:0003723	RNA binding	40/946	766/34885	0.006
IR_DE_FR_WL_down	GO:0016020	membrane	47/249	4106/34885	0.0476
IR_DE_R_WL_down	GO:0016020	membrane	70/363	4106/34885	0.0016
	GO:0000166	nucleotide binding	89/363	6143/34885	0.0194
	GO:0005215	transporter activity	31/363	1651/34885	0.0294
