# Supplementary material for: Genome-Wide Analysis of Light-Regulated Alternative Splicing in Artemisia annua L
Source: Front Plant Sci. 2021 Sep 29;12:733505. doi: 10.3389/fpls.2021.733505 (PMC8511310; doi:10.3389/fpls.2021.733505)
Supplement: Supplementary Table 9 — The overlapping genes in Gene ontology (GO) enrichment analysis result. [file Table_9.XLSX]

## Sheet: Sheet1
Table S9. The overlapping genes in Gene ontology (GO) enrichment analysis result
Gene_ID	transcript_ID		Dark	Blue	Far red	Red	Protein annotation
CTI12_AA107750	CTI12_AA107750_ref10461	down	8.53426	1.63279	4.36885	2.23541	major facilitator, sugar transporter-like, Major facilitator superfamily domain protein [Artemisia annua]
	CTI12_AA107750_PKPP01000718.1:191577-196617.1-s	up	5.41485	5.32189	5.61883	6.13304
CTI12_AA262950	CTI12_AA262950_ref26653	down	12.2482	3.78686	15.1984	2.88197	major facilitator, sugar transporter-like, Major facilitator superfamily domain protein [Artemisia annua]
	CTI12_AA262950_PKPP01002781.1:137773-141184.19-s	up	0.367423	2.14871	1.07428	3.98466
	CTI12_AA262950_PKPP01002781.1:137773-141184.1-l	up	0.197021	5.99798	1.97933	4.92986
CTI12_AA419320	CTI12_AA419320_ref43375	down	138.266	10.4621	96.0213	55.4032	major facilitator, sugar transporter-like, Major facilitator superfamily domain protein [Artemisia annua]
	CTI12_AA419320_PKPP01006477.1:29617-31753.1-f	up	133.787	32.332	330.254	34.4477
