# Supplementary material for: Genome-Wide Analysis of Light-Regulated Alternative Splicing in Artemisia annua L
Source: Front Plant Sci. 2021 Sep 29;12:733505. doi: 10.3389/fpls.2021.733505 (PMC8511310; doi:10.3389/fpls.2021.733505)
Supplement: Supplementary Table 10 — The alternative splicing type and expression level of the genes involved in the A. annua (dark as a control). [file Table_10.XLSX]

## Sheet: Sheet1
Table S10. The alternative splicing type and expression level of the genes involved in the Artemisin annua (dark as a control)
	ID	Dark	White	Blue	Far red	Red	IR	AA	AD	ES	others
AACT	CTI12_AA584370_ref61643	10.6088	34.9934	18.2065	17.9965	20.5325
	CTI12_AA584370_PKPP01015996.1:9548-19225.47-s	0	0.0740483	0.214878	0.0774747	0.672104	Ö
MCS	CTI12_AA280510_ref28917	0.0906496	0.246715	0.271185	0.146965	0.264641
	CTI12_AA280510_rna28918	20.8438	12.3867	21.1768	15.6241	18.3502					Ö
MCT	CTI12_AA348050_ref35749	21.6954	50.7706	51.852	27.8923	50.528
	CTI12_AA348050_PKPP01004509.1:54683-62048.8-s	1.37377	1.27953	0.883653	1.13462	1.5811	Ö
	CTI12_AA348050_PKPP01004509.1:54683-62048.5-s	0.865929	0.652376	1.12941	0.825868	2.83398	Ö
	CTI12_AA348050_PKPP01004509.1:54683-62048.4-s	0.345947	0.724774	3.2929	0.528363	2.92106	Ö
MVK	CTI12_AA079320_ref11915	9.7713	13.9714	13.9753	8.79587	11.5748
	CTI12_AA079320_PKPP01000859.1:95462-98487.2-r	0.0433	0.0421723	0.156192	0	0.0339793	Ö
MVK	CTI12_AA325050_ref33154	0.323843	0.182039	0.539991	0.409759	1.09182
	CTI12_AA325050_rna33155	53.4103	23.5037	32.4756	41.0552	44.3887					Ö
	CTI12_AA325050_PKPP01003995.1:52197-57997.2-s	5.49788	1.28995	1.2284	5.45193	1.91253					Ö
MVK	CTI12_AA463490_ref48309	0.453439	0.0800095	0.213053	0.453609	0.225431
	CTI12_AA463490_rna48310	11.0555	9.10077	13.39	12.0303	13.0526					Ö
DXS	CTI12_AA123070_ref11889	9.07	42.55	18.17	8.51	63.8
	CTI12_AA123070_PKPP01000857.1:82044-87521.2-s	0	0.07	0	0	0	Ö
DXS	CTI12_AA095890_ref9003	21.66	30.81	37.72	28.37	18.35
	CTI12_AA095890_PKPP01000591.1:47224-51931.17-s	3.75	9.11	6.98	7.81	7.03	Ö
DXS	CTI12_AA422860_ref56025	25.62	45.12	51.49	40.64	30.93
	CTI12_AA422860_PKPP01011681.1:18164-22768.9-s	1.34	0.48	1.42	1.37	0.56	Ö
DXR	CTI12_AA182630_ref17953	23.85	78.56	47.57	42.66	24.86
	CTI12_AA182630_PKPP01001536.1:131097-135295.2-r	5.35	2.7	2.53	3.59	3.3	Ö
DXR	CTI12_AA444110_ref46210	5.52	27.03	14.18	16.46	9.75
	CTI12_AA444110_PKPP01007382.1:63072-66841.2-f	6.36	30.74	12.65	15.26	14.03					Ö
CMK	CTI12_AA491520_ref51369	13.64	33.71	20.12	13.45	25.25
	CTI12_AA491520_rna51371	0.64	0.95	0.57	1.04	1.07					Ö
	CTI12_AA491520_rna51370	1	0.28	0.43	0.11	0.38					Ö
FDS	CTI12_AA174930_ref16963	1.26	23.04	3.03	2.42	4.76
	CTI12_AA174930_PKPP01001417.1:96440-101137.2-r	0	0.19	0	0	0	Ö
	CTI12_AA174930_PKPP01001417.1:96440-101137.1-r	0	0	0	0	0	Ö
CPR	CTI12_AA484860_ref50896	1.34	2.47	2.29	2.1	1.62
	CTI12_AA484860_PKPP01009187.1:39577-46056.1-f	27.92	15.91	16.5	21.69	16.99	Ö
	CTI12_AA484860_rna50895	61.32	20.88	22.9	27.44	49.07					Ö
	CTI12_AA484860_PKPP01009187.1:39577-46056.356-s	86.84	78.46	57.42	97.53	46.12	Ö
LS	CTI12_AA094970_ref8905	0.85	10.32	13.34	6.24	6.39
	CTI12_AA094970_PKPP01000584.1:7066-12396.7-f	0	0.49	0.74	0.53	0.3	Ö
	CTI12_AA094970_PKPP01000584.1:7066-12396.6-f	0.55	2.61	4.18	1.23	1.74	Ö	Ö
	CTI12_AA094970_PKPP01000584.1:7066-12396.8-f	0.26	1.56	1.5	1.49	0.59	Ö	Ö
