# Supplementary material for: Genome-Wide Analysis of Light-Regulated Alternative Splicing in Artemisia annua L
Source: Front Plant Sci. 2021 Sep 29;12:733505. doi: 10.3389/fpls.2021.733505 (PMC8511310; doi:10.3389/fpls.2021.733505)
Supplement: Supplementary_AS_sequence.fasta — Fasta-format sequence file of a total of 11,832 alternative splicing isoforms involved in the A. annua. [file Data_Sheet_4.FASTA]

>CTI12_AA000540_rna14
ATGGCGGAAATAATAATTGTTGGAGCTTTGGTAACAGACGATATTTCCAGACTGTCGAGTTTGCTAATAGGTGTGATACAGAAGAGCCAACATTTCAGATCCCAATTGAATCAACTACAAGAAACGATAAACAGAATAACTCCTATCTTGAAGGAGATAGAGAAACTTAACAAAGTCTTGGGTGGACGGAAAGAAGAGACTGATAACTTCATCCGTCAGCTGAACGAGGCGGAAGAGCTCCTTAAGAAATGTGAGCATATCAGATATAATGTTGTCAAAAGAGTCCGTCAAATGTACAAGTTGGAGGCTCTGAATAAATCTATCTTGAGGTTCTTCCAGATTGATGTTGCGTTGCATGGGACAAGAGACGCCAAAGAAATTTTGTTGGTGGCAAGAGATGTTGGAGAAAAAATGGATAGAGGGGGTTGGTTATGTCATCTTCCGATGCTCCAAGATAAGGCGTTCGGATTCGAAGATCGAGTGGGGGAGTTGAAGAGGTTGTTGCTCAATGATTCAAGGAGTGATGATGGTTGTTCTGTTGTTGTTATTACTGGTGGAGCAGGGTATGGGAAGACGACTCTTGCAACCTTGCTTTGCCATGATGCCGAAGTTCAAGGGATATTTGGTAGCAATATCTACTTTGCTACCATCTCAAACAGTCCCAACTTAAAAGGGATGATTAGAAATATGCTTCCATTCAACCCAGCTTTTCAGGAGACTGATTTTGCTAATGATAAAAAAGCAATCGCGAGATGGGGGTCCTTCTTATATACTCTTCAAGAATCACCAGTATTGTTGTTACTTGATGACGTGTGGTCGCTTTCCATCATCATGGATTTCCGATTCAAGATACGTGGTTACAAAATTCTTTTGGCCAAGTGTTGCAGAAAGCTTCCGCTCGCACTTATTATCATTGGCAATCTTCTATGTGGCGCACGTGTGGACGAGTGGCGGCTGATGCTTAACAAACTGTCTCAAGGCCCTCGAGCAGTTCTTGACTTGGAGATGGACAACATTTGGCAGAGTCAGCTAGCAACTTGTTTAGGAGTGTGA
>CTI12_AA000600_rna20
CATCACCAAAAATACATAATAATAAAATCACCCACAAGGGTTTGAATTTAATTTCTTTATAATTTTTCCTATCTGGGTTTGATTCAAATTGACCAAATATTCAACAAAGATTCAATCTTTAAGCCTTTTGCTCATCTGGGCATCCCAAAGATTGAAACTTTATAATCTTTTTGTTGAATTGGGGCAAAACCCATTAAAAATTGAGCAAAATTTGAGTGTTTAAGTGGTGAAATAGAGTTATGGAAGCTTATACAAGATGGGTTAGGAGGAACAAGGAGTATGTTCATTCATTAGAGTCTCTTGCTAATGGATTGACATGGCTTCTTCCAGAGAGATTTTCTGAGTCGGAAATTGTACCAGAAGCAGTGACATCAATATTGGGTATAGTGACTGTTGTCAATGAACATATCATTGAAACGACTCCAACACCTCGATCCCAGATGGATACAAGACCTCCAGAACCGTCCTCTTTTCCATACTCTTTGTGTTTGAATTTGATGAAAGATATAGAAACTTTGGTTGAAGTTATGGCACAACATTTCTATGGTGATGATAATAAATGGAATTTCATCGCTGTTACAGAAGCTACAAAGTTACTAGCTCGACTAGCTTTATTGCGGGATAGCGGGTACAAGATGCTATTGCATGGAGGGGAGACGATGAATGATGGAAAAGATCCAAATGAAGCAAACCAACAGCATACGAATGGACGTTTATTGCATCATGGACGAAATGGTCATTTCACTCCGGAAGGACGAGCTCTTTCTGCAATGAGTAGGTTCGGAGAAAATGCAAGAATGCTTTCTGATCCAACATGGTTTCGCAGGGCAGAACATCATCAACGTGCAATTATGGAACTTCCAGAATCTGACATAAAGAGATCTAAACCTACACTCTCAAGTTTCTTGTCGGAGAAAGGTTTTCTTGGTGGCTTATTTCTAATGGGGGAGGTGATGTTCATTGCAAGACCGCTCATTTATGTTTTACTGATAAGAAAATATGGCATCCGATCATGGCGTCCTTGGTTTGTGTCTTTATTTATTGACCTTGTCGGAATGAGTTCGTCGACAATTTCATCAATTGCTGATAAAGACCGGAAACTTCAACTATCCGAACCCGATAAGGACGAGTTGAGAAGAAGAAAAATGTTGCTGGCACTTTACCTCATGAGAGATCCTTGCTTCGGAAAATACACGCGGCAAAGACTGGAAAGTACAGAGAAAACATTGGAGCATATCCCCATTGTCGGATTTCTGGCAGCTAAGCTGATCGAACTTTTGGTTGGAGCCCAAACACGTTACACATACATGTCTGGTTCTTAAGACATATACATAACTAAATGGTAAGTTATGTTTTGTTAAGTACCTTTAGAAGTTTGATATGTATGTTTAAGCAGATCCCGTGTTAAGGTTCCGGTGCTAGTCTTTGTAACTTTGTACCATTTCATTATATGAGCTGAACATGGTTACTCCAATAATAATGTTTCAAATGTACAATCATCCTTCATGTATGTGTTACAAGTCATTATATTGTTTCCGAGCATGACGAAAAAGATTGTGGTAATTTTTT
>CTI12_AA000650_rna26
AAAAACATTTTCGAAAAATTCAAAACCCCACAAAACAAAAGCAGCAGCCATGGTAAGCAATGAAAAACAAGAATCAAAGCTTCAACTTCTTCTTGAATGGTTAAAGTTGAATGGAGTGGAATTGCGTGGATGTAACATCAAATACAGTGATGCAAATAAAGGGTTTGGTGTTTATTCATCTGATTCTGCTAAAGATGGGGTTTTACTGGTGGTCCCTCTTAATTTGGCTATAACTCCAATGAGGGTATTACAAGATCCTATACTGGGACCCGAATGCTCAGCAATGTTTGAGGAAGGGGAAGTGGACGACAGATTCTTGATAATTTTGTTTCTTACTTTGGAGTCCAAAAGGAAGAACTCTTCATGGAAACCGTACCTTGATATACTTCCAACTACGTTTGGTAATCCACTCTGGTACTCTGATGAGGAGTTATCGGAGCTAAAAGGAACTACTTTGTTTAAGGCAACTGAATTGCAGAAAAAGAGTTTACAGTCCTTGTATGATAATAAAGTGGAAAAGTTGGTGAAGAAGCTATTGGTTCTTGACGGTGACTTAGAAAGTGAAGTTTGTTTCAACGACTTCCTTTGGGCTAATTCAATATTTTGGACCCGTGCTTTGAGTATACCTCTTCCTCGCTCGTCTGTATTTCCACAAGTTCAAGAAGAGCAACAGAATCATGCTAATGGTGATAATGGCAAAGGACATGATGCTGAAAGTGAAGGTGTTGACGTAAATTCTTCTACCACACAGGACGAGACTGTTTGGGTTGAGGGTCTTGTCCCTGGCATTGATTTCTGCAACCATGATTTAAGGGCGGCAGCAACGTGGGAAGTTGATGGAACTGGATCAGCAACTGGTGTTCCTTTGTCTATGTATCTTCTTTCCGTTGAAGAAGCTCATCTTCAAACTGGGAAAGAGATATCAATTAGCTATGGTAACAAAGGAAATGAGGAACTTCTATACCTATACGGATTTGTCATGGATAATAATCCAGATGACTATATCATGGCTCACTATCCAGCTGAAGCTATTAAGGATGTACCCTTTTCCGACACCAAGCTACAACTTCTGGAGGCACAAAAAGCTGAGATGAGGTGTCTTTTATCTAAGAGTTTGCTTGATCATGGTTTCTTCTCGAATAAAAAAGAAGCCAATGATAACTCGACTGAAGTTCCTAACTATAGTTGGAGTGGCCAACGCAAGCCACCGTCTTACTTGAACAAGCTTATTTTTCCTGAAGAATTCTTAACTTGTTTGAGAACTATAGCTATGCGGGAAGATGAGATATTTAAGGTTTCATCATTGCTCCAAGAGCTTGTTGAGTCAGATGGGGAGAGGCAACCATCGGATGTAGAAGTTCGTGCTGCTGTATGGGAAGCTTGTGGGGACTCGGGTGCCCTACAAATGCTCGTTGATCTTCTTAGTACAAGGATGATGGATCTTGAAGAGGGATCAGGAACAGAAGATTCCGACACTGAACTTCTTGAGAAGGTCTATTGCTACAAAACGATTGAAGATGGCAAAAGCAATGGAACGGATGAAGCATCTAAGAAGCAAGAAGTAAGTCGAAACAAATGGGCAAGCATATTGTACAGACGAGGTCAAAAGCAACTAACCCGGCAGTTTCTGAAAGAAGCAGAACACGCACTGCAATTAGCTTTAAGCGAGGGTAACTAAACACACAATCAGAAGCAACTTTCGCCGCCTTATATCTAACTAATAGATCAAAAGACTCGAGCTTATGCGCCGCTCGTGTTAACTTTAGCGTATTGACTTTTATTAACACATTCTTGGATGGTAATTTTTGAGATACTGGTTGATTCTCTGAAACCAAAAGGTAACCGATTATTCGGCTGTCACAATGCTGTCTAAACCTGTACTCGGTGGCTCAGTGCCTTAAAGTGTAGAAATTTCTACTTATTAAAAGCCAAAATGGGAAGTTATTTATGATTATGATGCATTAACATCAAGGTTTTTAAGATCGGTATCCTACTCAGAATCGTTTTCGT
>CTI12_AA001470_rna45
TCATCTCAACAGAACAAAAAGGAATGGATTGTTTAGCACCAAACACTATAATTTGGAGTTGATGAATCTTTTAGAGTTGAAGATATTTCAAAGATGGTTTGGGCTTGTTGCGGAAAGTAGATTTGATAAAGCTATCTTAAATGGTGGTTAGAACTAATGAATGGTTCTGGAATTGGGAGTCGCAGTAATAACACTAATTATTTGGATGTTAAAATTTTCAACAAACAACGAAAAACCATTTTGCAAATGCTAGTGAAATTAGGGATGTGAAGGAGAACATGAATGATACAACGGATTGGATTTCACAGCTTCCTGAATATATAGTTCATCACATACTCTCATTTTTGGATTCTCCATTAGACCTTCTTCGAATGAGTGTGTTGTCTAAGAATTGGTTTGCTTTAACGGCTTCTTCCCCAAAGTTGGATTTTGATATCGTTAAATTTACAAAAGCCCTACAGATATCTGGGAAACCTGTTCACAGAGATAAATATGTCTCAGACAATTTTTTCAAGTATGTTGACTATACAACATCCAGATTTAGCAAGCAAAATGTCAGTGTGCACAGGTTCAACCTCGCAACAATACTCAGAGAGCATACACAATTTGCTATTATTGACAGATGCCTTGGAGTAATTCTTAAAAAAGGCGTACACGAGTTTGAGATAAGGAATATTCTCTCTGCTTATCCTCTGCCAATGTACCGCTTGCCTAACATAGTGCTGTCTGTCTCGTCATTGACATCTTTAAAGATTGGTAATTGTGAGTTACCTTCGTCTTTGATGGTGGATGATGTGAGGTTCAAGTCTTTGGAGCGGTTGTTCCTTGAAAAAGTCCCTATAAATGAGGAAATGATCAAGTGTCTGACCACTAGTTGTCCGCTTCTCAAGTATTTTACTGTTAAAGATTGTTATGGTTTTAAAAGGTTTAGTGTTTATGGGCATCAATATCTTCAAAAAGTTTGGATCTATTATAATCATACAGTTGAGAGAATAGATATCGAAGCTCCAAATTTATGTCATCTTCTTTTAATGGATTGGGAAGGAGAAGGGACACCATCTATAAACTTAGCTTCATGTAAAAAACTAAAAACATTGTCCTACTATGAATTTCCCTCCCCAAAGTCGACTGGGTTAGCTAACTTCTCATCAAACTTCCCCTTTATTGAAAATTTGTTTTTGAAACTTCCCAGAAATTGCAACAATGTGAAGTTGTCAAGTCCTACCTTGAGGAGAATTGTGCTACATTCGCAGAGAGATTTGGAGAAATTTGATCTCAATGCCCCCAATTTGCATTTATTTGTGTACAAAGACCATCCACATATGCCACCTCCTCTGGTAACAGATTCAGCTCAGTCAAAAGCACAAATTGAATGTCACATCACAGATGATATTGACATTCTTTGGTTCCACAAGTTGAGACGATTTTTGGACAAGAAAAATGGTTTCCAAGTTTTGAAGTTTCATATTACCGCGAATTTCATGAGTGTTGAGGACTTAAAGGTGATTCAATTGCCAGCTTATGAACTCGAGCATGTTGAGCTGGAAGTTGAGACCATAGACAGGATACCGGTTTATTTAGATGTTGTGGATGCTCTACTTTGTTGCTGTCGTCCTCGATCTGTAACTTTAAGATCAAAATTACCGTTTATTATTTTTAACAAACAAAGCCGTGTTGTCAAATTTACATATGGGAAGCTACTTCAACAAGAAGATCAAGGGCAGACTAATATTCAGATTGTGGTTTCTTCTTGTTCTTCCAAAACCAAAAGGCACTTCAGTAACTTGAATTCATATTTGACAGCGTTACCCTTTGATCGGAAAGGACAAGAAATCACCTTCATAAAGGAATAAGTTAATATCGAAACAGTTGTTCAAGAAGCGGGATTGAAAAAAAAAAAATATATATATATGTCAATATGGAGATTGGATAATGTGTTACTCTTGGGGAGGAATCAGTTGCAGATGAAGAACAAATAAAGCATAATAGTTGCAATAAATCTTTAATAAATAAGTTTTCTTTGAATACTTACATTTTTACATATGGTTTCGCCGTTTCGAAGTTACTGAATATTATGCCTTGACTTTATAACTTGTAGAAAGCGTTTGCTTGCATTACTGATTGCTGAAATAATGGTTTTATTTGGAGTTTTGGTTCAACTTGATTATGTTGGACCCCTTCTGGGCC
>CTI12_AA001510_rna49
AAAATTAAAAAAACAAAACATATGTCTTCATATGAAACATGTCCTGATTTCAATCATTAAATGTCTTTCCACTCCCACTTCCATCGTCATTAAACCAAAACAACCCTAAAAAAAACAACCCATTAATGGCGGCTTGTTTGTGTCCTTTGTCAGAAATGCATTCAATCCGTACGGTTCTTGAAAAACAATATGACCTTGATGATGGTGGTCAAGAAAACCCGACAACCCGACCCGAATCAAACGGTTCAAACCCGAACTCACCTTCAACATCAGCAGCTTCTGTTATGGTGATGAGGAAAAAAGTTGAGAGGATATTTCCTGTTTATGCAAGAGGCGGGTTGTCTCCAAGATCCGACCCGGTTGGGTATTCGGGTTTGAGTTTGGGTGATAAGATTTGGGACTCTGTTAGATTAGAGGCCAAGTGTGAGGCAGAGAACGAGCCAATTTTAAGCAGCTTCTTATACGCCAGCATACTTTCACATGATTGTTTAGAGCGAGCGTTGGGATTTATCATAGCCAACCGGCTCCAAAATAATACTTTATTAGAAACACAATTAATGGATATATTTTGTGATGTCTTGGTTCAAAACCGAGGCATCAAACGGGCAATACGTCTGGATCTACAGGCATTTAAAGAGAGAGATCCTTCATGTTTATCTTATTGCTCCGCCCTTTTATATCTAAAGGGTTACCATTCTTTACAAACACACCGAGTAGCACATGCATTATGGAATCAAGGACGCAAGGTGTTGGCTCTTGCACTACAAAGTCGAGTCAGCGAGGTGTTTGGAATCGACATACATCCAGCTGCCAAAATTGGAGAGGGAATATTACTGGATCATGGGACGGGTTTGGTTATTGGTGAAACTGCTGTTATTGGAGATAGAGTTTCACTAATGCAGGGTGTAACATTGGGAGGAAGTGGGAAAGTAACAGGGGATCGACATCCAAAAGTTGGTGAAGGCGCGTTAATTGGAGCTAGTGTGACTGTACTTGGGAATATTAAAATTGGTGAAGGTGCAATGATAGCTTCAGGATCCCTTGTTCTTAAGGATATTCCTCAACATAGCATGGCCGCAGGAATACCAGCCAAGGTAATTGGTTATGTAAAAGAGCAAGTTCCATCTCTGACAATGAAACATGATGCAAGCAAAGATTTTTTTGAACATGTAGCAGTATGTAAAGAGGGAAAAATCGGAAAATGCAAGAAAGCCAACAATGAGTACTCTATATAACCATTTAGACTTCTTTGAACATGTAACCATAGGTTTTGAAGGAAGTTACATGGGAAGAGTACCCTTTATTACTTACTAAGTACTCACACCTACAATGTTCTGTTGAAGCAAATGAAAGTCATTTTACTTTGTTACTAAATAATTTGTATAAGTTAGAATTTGGTGGAATACAAGGAAGGTAAACCACCTATTGTTATTGTATAAGTGCTTTCTTGTAATGTACCAATCTTCTTGCATGGCTTTTTTTCTATGTAAAATATGAAGCGAACTACCGATTTCAGTCAGTGCTTTAAGAGTG
>CTI12_AA001750_rna75
CTTCCTCTTCTTCCTCTCTATTAAAAGAATCCAATCATTTTCTGGTCCACCACAAAACAAACCTTTATTTTTTTTCCTTTTCCTTTTCAAAACATTATTTTATTATTTAACAATATCTATAACATAAGTTTTCTCTCCAAAGAATTGTAGAAATTGACAGCCAAAAAATTAACCTTAAAAAAAAAAAAACATTTTTATTTTGTTTTTTTATATTTTTTCTGAAATTATAAGAAGGTGTTGCTAATCAGAGAGACAAGAATCATCTAATCAGGACTGTGTGTCTCCTTGTTTGTTTTTTTTACCAGCTGAACTGATAAGCAGCTGATATTTGTAAGGAAAAAGAAAAAAGAAAAATTGGGTGTTTGATGGGTGGATTTGATGATCATGTTGGTGTAATTGGAGATTGGGGGGCACCTAGTCCGAGCCCAAGGACGTTCTTTTCAAATATGTTGGAAGAAGCTGGTTCGAGATTAGAATCAGACAAACCGAAGGATGATATTGCTAACAGTGGATTCACATTTCCTGGACCGGATAAGCAGTTTAGGTCGGAAAACAGTGATCAAGTAGCAAAACAAGGTGGTTTTGGTGAGGCGAAAGTAGGAAGCGCAAGGTCAGGTTTTGCTGAAAGGTTGGCTGCTAGAACCGGTTATAGTGCTCCGAGGTTGAATACAGATATTGTTAAACCTTCTGCTGACCTGGCAAAAGACTCGTCTTATTTGACGATTCCTCCTGGTTTAAGTCCAACGTCTTTTTTAGATTCACCGGTTTTCCTGTCAAACTCACTGGCTCAACCATCTCCAACAACTGGAAAATTCCCTTTTGCTCCAAACGCAAACGGTAGAAGTTCCATGATGTTCTCTGACTCGTCTGATAGGAACAAAGATAAATTATTCGAGGACTTCAACAACACCTCATCTTTTGCATTTAAACCTGTTCCCGAATCTGCTCCCATATCTAACCAGGTCAATCCACCATTTATGTCATGGCAAACTGAGAATCGTTTTCCTTCTCAAAATATTCAAACGTCCCAAAATGGAGCTTCACTTCTTCATCACTCGGTTGCAACAGAGAAGAGGGCAGAGGTAAATGGTAATGTTCAAGACCATCATGATGAGGATGCGGATCAAAGAACGAGTGGTGACAATGGTAATAATAACAGCGACGATGGATATAACTGGAGAAAATATGGGCAAAAACAAGTGAAGGGTAGTGAGTATCCAAGAAGCTATTACAAATGCACTCATGCAAATTGTCCCGTTAAGAAAAAGGTGGAGCGATCTCACGAGGGTCACATTACTGAGATTATTTACAAGGGGGCTCACAATCATCCCAAACCTCCTCCTAGTCGTAGATCAGGGCTTGGATCGTCGAGTGACATCCAAGGTGGCAATGAGTGGGGCCAGGATGGTAACCTTGAAGTAACATCATCGACTATCGTTCATCAAGGTCAAAATGGAACTCAGTTTGAATCTAGTGATGCCGTAGATGGGTCCACCACTTTTTCTAATGATGAAGAGGAAGATGATCGTGCGACACATGGCAGTGTGTCATTAGGCTATGATGGTGAAGGAGATGAATCCGAGTCAAAACGAAGAAAGGTTGAAGCTTATGCAGCAGAAGTAAGTGGGGCAAGCCGAGCCATTAGAGAACCAAGAGTAGTTGTGCAAACAACGAGTGAAGTGGATATTCTTGATGATGGGTACCGCTGGCGCAAGTATGGGCAGAAAGTCGTGAAAGGAAATCCAAATCCAAGGTTACTTACTTAATTTTATGTTTATGAAAGGGGTTACTAATTGTAAAACCACTAATCTTCCCCATTTATACTTTAGATTTGACAACCCAACTATTATTATTAAATCAGTAAAGTCACTTAACTTTGTTCTATGCTGTGATGTAAATATTAAACTTTGTTTGCAAGAAAATGACGCAAAAATAGTCAAGGGACTTAAACCATGGCAATTTTTTTATTTATTTATTT
>CTI12_AA001880_rna88
GTTCAAATCAAATCAAATCTCATTATTCATTAGAGCATTATTTTTTCAACGCAATAATAATGAAATTCCATTTCTAGATTTACGCGATCAATAAAAACCGCACATCCCCCGAATAACTAGGTTTTAGAGATTATATAAGAACAGAGAATTTGATATTTGGACAAAATGACGTGGTTTAGGGCGGGGTCTAGTGTGGCAAAGCTTGCGATAAGAAGAACCTTATCGCAAAGTGGAGCATATGCTGCAAGGACTCGTGTTGCTTCTTCAGGAACTCGATCTTTTCATACTACTGTTTTCAGATCAAAAGCACAATCTGCACCTGTCCCTCGAGCTGTTCCCCTTTCTCGTTTGACTGATAGCTTTTTAGATGGAACTAGTAGTGTGTATCTCGAAGAGCTTCAGAGAGCCTGGGAGAATGATCCCAATAGCGTCGATGAGTCATGGGACAATTTTTTTAAGAATTTTGTTGGCCAGGCGGCTACATCGCCTGGAATATCGGGTCAAACCATACAAGAGAGTATGCGTTTGTTGTTGCTTGTTAGAGCGTACCAAGTTTATGGCCACATGAAAGCGAAAATCGATCCATTGGGTCTGGAAAAGAGGGAGGTTCCTGATGATTTAGATCCCGCTTTTTACGGTTTCAGTGAAGCTGATTTAGACCGTGAATTTTTTCTCGGTGTATGGAGGATGTCTGGGTTTTTGTCTGAAAATCGACCTGTGCAAACTCTTAGGTCGATATTGACCAGGCTTGACCAAGCTTATTCTGGAAGTATTGGTTATGAGTACATGCACATTGCTGACCGTGAACGATGCAATTGGCTGAGAGATAGAATCGAGACTCCTACCCCGACACAGTATAACAGTGAACGTCGTGAGGTTATCCTTGACAGGCTTATTTGGAGTACTCAGTTTGAGAACTTTTTAGCTACTAAGTGGACGGCTGCTAAGCGGTTTGGACTTGAAGGTGGGGAGACCTTAATTCCAGGTATGAAAGAGATGTTTGATCGGGCATCGGATCTTGGTGTCGAGAGCATTGTGATTGGAATGTCGCATAGAGGAAGATTGAATGTTTTAGGTAATGTTGTTAGGAAGCCTTTACGTCAAATTTTCAGTGAATTTAGCGGTGGAACGAAGCCAGTGGATGAAGTTGGTCTTTACACTGGAACTGGTGACGTGAAATATCACTTGGGTACTTCGTATGATCGACCCACAAGAGGTGGAAAGAGAATTCATTTGTCTCTAGTTGCAAATCCGAGTCACTTGGAAGCTGTCGATCCTGTTGTGATTGGAAAAACCAGAGCAAAACAGTATTACTCAAACGACGTCGATAGAACCAAGAACTTGGGTATCTTGATTCACGGAGATGGAAGTTTTGCAGGGCAAGGTGTTGTCTACGAGACTTTGCATTTGAGTGGTCTTCCAAATTACACAACTGGCGGGACTATCCATATTGTGGTGAACAATCAAGTTGCGTTTACCACGGATCCACAAGCTGGAAGATCTTCTCAGTATTGTACGGATGTTGCTAAGGCTTTGAATGCTCCGATCTTTCATGTTAACGGTGATGATGTTGAAGCAGTTGCTCATGCTTGCGAGCTTGCTGCAGAGTGGCGCCAGACGTTCCACTCTGATGTCGTTGTTGACATTGTCTGTTATCGTAGATTTGGGCATAATGAAATCGATGAACCCTCTTTCACCCAACCCAAAATGTACAAGATCATCAGGAATCATCCTTCGGCACTAGAAATCTATCAGAAGAAGCTTCTAGAAAGTGGCCTGGCGACAAAAGAAGATATTGATAGAATACAAAACAAGGTTACCACTATCCTAAATGAAGAATTCCTTGCCAGTAAGGATTATGTTCCTCAAAGAAGAGACTGGCTTTCAGCGTACTGGACCGGATTCAAGTCCCCTGAACAGCTTTCACGTATCCGTAACACTGGGGTTAAACCAGAGATCTTGAAAAACGTTGGGAAGGCGATCACAACTCTTCCAGAAACATTTAAACCTCACAGAGCAGTTAAGAAGATATTTGCAGATCGTTTAAAGATGATCGAGACCGGTGAGGGTGTTGACTGGGCAGTTGCAGAAGCTCTTGCTTTTGCAACATTGCTGGTGGAAGGAAATCATGTGAGGCTTAGCGGTCAGGATGTTGAAAGAGGTACTTTCAGTCATAGGCATTCTGTTGTTCATGACCAGGAAACTGGGGATCGCTACTGTCCTTTGGACCATGTAATGATGAATCAACATGAAGAAATGTTTACTGTAAGCAACAGTTCTCTTTCGGAGTTTGGTGTCCTTGGATTTGAGTTGGGATATTCCATGGAGAACCCTAATTCGCTTGTGATATGGGAAGCTCAATTTGGAGATTTTTCAAATGGAGCTCAGGTGATATTTGATCAATTTTTGAGTAGTGGGGAGGCTAAATGGCTGCGTCAGACAGGGTTAGTTGTGTTGTTACCTCATGGTTACGATGGTCAAGGTCCTGAACACTCAAGTGCGAGACTCGAGCGTTTCCTTCAGATGAGTGATGATAACCCATTTGTTATTCCTGAGATGGAACCAACCCTACGTAATCAAATTCAAACTTGCAATTGGCAAGTTGTCAATGCTACAACTCCAGCGAATTATTTCCATGTGTTGCGACGACAGTTGCATAGGGAGTTCCGTAAGCCACTTATCATGATGGCTCCAAAGAATTTGCTTCGTCATAAAGAGTGCAAATCAAACTTGTCTGAGTTTGATGATGTCCAAGGTCACCCAGGTTTCGACAAACAAGGGACCAGATTCAAGCGACTCATCAAGGATCAGAATGACCACTCAGATCTTGAAGAGGGCATTAGACGTTTAGTTCTTTGCTCTGGAAAGGTTTATTATGAACTTGATGAACAAAGGAAGTCAGTTGAGGGTAAAGATATTGCTATTTGTCGTGTTGAACAGCTTTGCCCATTCCCGTATGACCTCATCCAGCGTGAACTAAAGCGCTATCCAAATGCAGAAGTTGTTTGGTGCCAGGAGGAGCCAATGAATATGGGAGCCTACAGCTACATTGCCCCACGCCTTGCTACTGCCATGAAAGCTCTTGATCGAGGTACTATAGATGACATCAAATATGTGGGTCGTGCTCCTGCTGCTGCAACTGCAACTGGTTTCTACACCGTTCACACAAGAGAACAGACAGAACTCGTGCAGAAAGCATTGCAGCAAGAACCCGTCACCAATCCTGCAGCTGTATAAGGCCCTCATCTTGGTATGTATACAACATTAAGCTTAATTATAATTAGAACTTTAGACCCATATCCTTACGATGGGTTGATTTTGGGTTATTTTTATCTGAAACACGGATGAAGTGAGAAAACAGTTAAATGGGAACACGTCCAATGGGCTCAATAGGTCAAACAGGTTGAAAGTGTAGTGAATTGTATTTTTAGCGCATGCAACCTCTTGAATTGCTTTGTGCTCAGAGAGGTTAAGCTTGTAATAATTTTGCGCTTTTAATCAAATATAATGCACTAATGCAGTGACAATTAATTAAAACAATAAATATTGTTAGTTAAAACTTAAGTGTTTTCGGGTCTACCAGCCTAAACCTGTTGCACAATCTGCCTAACCCGCCCATCTTGACACTTTTAGTTTTAATTTTAACCATTTTGGGGCAAATACTATTTGAATTAACTTACCACTTTCTACTTGCAGGGCTTCCATCTTAGTCGATTGTTGGTGCAGCATCTTTTTGTTTTCATATTTCAAAAGTTATCCG
>CTI12_AA002570_rna109
CAAAATAAAGTCATGAGGTCAAACAAGAAGTAGTATTAAAAAGGAAAAGTGAATATCAGTCATTATTACTGTACAACTCTCTTTTAAAGAGAAGTAATTGCCTTTCTCCAATAGACTGTGTTTTTTCAAATTTCAAAGCCATGGATTTACCGCACGATCAAACAAACGGAATTCAACAACGTCGTCGTGTTGGGTTAGTTTACGATGAAAGGATGTGCAGACATTCAACGCCGGATAATGAACCTCATCCCGAAAACCCAAATCGTATCCGCGCGATTTGGAACAGACTTGTCTCTGCCGGTATTACACAAAGATGTGAAGTTTTTAGAGCTAAAGAAGTAGAAGATAAGTATATAGCTGCAGTTCATACTAATAATCACATTAATCTCATCAAGACTATAAGCTCCAAAAAGACGCCTTCGCAAAGAAACAGGGCCGCTGCAAAGTACAATTCAATATTTTTCAATGAAGGTTCATCGGAGTCTGCTTATCTTGCTGCTGGCTCTGTGCTTGAGGTTACTGAGAAAGTTGCAAAAGGGGAGCTCAATTCTGCATTTGCTATTGTTAGACCACCTGGACACCATGCTGAAGAAAATGAGCCCATGGGGTTTTGCTTATACAACAATGTTGCTATTGCAACGAGCTTTTTGCTTAACCAAAAAGAATTGGGTATTAACAAGATACTGATTGTTGATTGGGATGTACATCACGGGAATGGGACTCAAAAGATGTTTTGGAAGGACCCCCGAGTGTTGTTCTTTTCTGTTCACAGGCATGAGCATGGGTACTTTTATCCTGCTGGTGACGATGGTTCGCATTTCATGATGGGTGAGGGGCCAGGTTTAGGGTATAACATAAATGTTCCGTGGGAGAATGGTCAATGTGGCGATGCAGATTATGTCGCTGCTTGGGATCATATATTGATCCCAGTTGCTAAAGAATTCAAACCAGACATAATTCTAATATCAGCCGGATTCGATGCAGCTATTGGTGATCCTCTTGGAGGCTGCCGTATCACACCTAATGGTTATGCTATATTGCTGAAGAAGTTGATGGAGTTTAGTAGTGGAAAGATTATAATGGCATTGGAAGGAGGATACAATCTTACTTCTATAGCAAATTCAGTGCTTGCTTGTGTTGAGTTGTTACTAGAAGACAAACCTATTACTGAATCTTTTGATGTTTATCCATTTGGATCAACTTGGCGAGTGATCAAGGCGGTTCGTGAGGAATTGAGTACATATTGGCCAATACTTGCAGACAAGTTGCCTGAGAACTTGACTAGTAGAGTAGCACCTCTAGTTCCGACATATAGCTCAGAGTCAGATGACGAATATGATGATGGTTCAAATGCATTACCAGAGGATCTTCAAGAAGATGTTACAATACCGCTTTCAAAACTGAAACTTACTGAAGATACTCATGATGCAGACCAAGTCACAGCTGCTGCTTCTCAAGCTTGGAGATCTGAGTTATCAAAAATTGATGTTTGGTATGCATCTTTTGGATCAAACATGAGCGAGTCAAGATTTCTATGTTATATAGAAGGTGGCCAGGCAGAAGGCATGAAAAGGCCATGCAGAGGTGCAGTGGATAAAAGCCAACCGAAGGAGGTCTTGTGGAAGACCGTTCCTCACCGTTTATTCTTTGGTCGAGAGAGTACAGTTACATGGGGTCCTGGAGGGGTTGCTTTCCTAAATCCTGAAAGTAATGATCAAGAGAAAACATTCATGTGCCTGTATAAGATCACTCTTGAGCAGTTTAATGATGTTCTGCTTCAAGAGAATACCCGTGCAGACACAAGTTCCCCTTTCTTCGATCTAAAGGCTTTAAATTCTATTGAATATGAAAAGAATGTTTCTTTGGAGGCTCTCAAGGATGGTTGGTACCATAATGTTCTTTACTTAGGGAAGGAATCTGATGTTCCAGTTATAACAATGACGTGCACTCGTGCCCATGTTGAGGGATTTAAATCTGGGAAGATACCGATTTGTGCACCGCCTAAAGAATATGCAGACACTTTGGTCAGAGGACTTGTACAAGGAAAGCAACTTTCAGAAGATGAAGCCATTGCTTATATACAGGAAGCCTCAACCAAACCATTGTGACTGAAACCTTTATCATACGTATATTGCTTAGGAGTTGTTTCTTGAACAACTCAACCTAGATTCATGCATTTGATTTGTGGCGTCAATTGATACATGTTTGAACTCCACTATTGCTAGGGATGGAAGTTTGCAAGTGTTTTAGGTATGGTAGATTAGTAATGAAGTTTATATCAAATGTTGTGTATAAAGGTTGCATTTGAGCTTATTACAGGTCAAGGGGTGAGATCTCTT
>CTI12_AA002630_rna115
ANAAGGCGGCGAAAAGCGTTTGGGAAAGCATCTTAAAACGAAAAGGGTTGCCTCTCAACACTCCGTATAAATACGTTGAAAGCTTTTCGAAAGATTACGACGAATCGTATTGCGACATGCTATTCATCAAGGCTAAAAAGAAAAAAGAACAATCAGTTGTCGTAGATACCAAACAGCCACCTTTTCAATCTCGTATCAAATCATCGTCGGGTTTTTATTACGATGACAGGAAGCGCGAAAAGAAAATACAAAAAAGCCTTAATGGCATTGTTTACGAAGATCCTGAAATTCAAAACAAGAAGAGGTTGTTGATTCTCAAGTCCAGGGAGGAGAAGGCTAGGTTCAGGGAAAAGCTTAAAAAACAAGAGCTTCTTTCTTCAAAACAACCCTCCTCTTATACTCCAACGTTTTGGTTGGATCCATCAGCCAAATTTTTCTTAACCGCGGACTCTAATGAACGCGTCAAAAGAGGGGATTCCGTCTTGGTCAGTAAGAGTCCCGAGGAAGGTGTATATCCTGCTCTTGTTGGTGACATTAACTATGAAGACAATGACAAGATAGTTGTTGTTGAAAGGTACTATTCTCCAGAGCAAACACTTGGAGGTAGAAGATCTTTTCATGGAAACAAGGAGTTAATTGCGACTGATCACCTTGAGTCTATCAGTTCTCGTTCAATTCAACGCAAGTGTTTTGTTCACTCTTTTTTCACCTACACTAGACTTAAGCATGTTGGCCCATATGATTATTTTTCTCGTTTCCACTACATGATTGGCGGTGGATGGCTAACGCCTGACCCGGTTGATGTGTTTTGCAAATGCTTGATGCCATTTAACCCTGATCAATTTATGCTCAAGTGCCAAGATTGCAAAGAACGGTATCACCCTGCTTGCATAAATATGACAGATGATGAGGCTAAGCAAATAGATAGCTTCAAATGTGACGAATGCCGCTCTTTAGATGTTAACCAGGCCTCTTCCTCTGCTGATCCAGATATTAAGAAGAGCAAGCAAGTGCAGCCAAGGAGTTCGAAAAGGCTGCTGAGGAACAGGAAAGAGCAGCGAAGGAGCGACAACATGCTGCTGAGCAAGCAAGGGCAGCGGAGGAGCGGGAACGAGCTGCAAAGGAACGGCAACACGCAGCTGAGGAGCGACAACGGGCAGCACAAAAGCGGATCAAAGAACTAGAGGAGCAAGTCAAAGAGTCTGCTAACATGATGATACCTCAAAATGATGAGGCTAAGCAAATAGATAGCTTCAGATGTGACGAATGCCGCTCCTTAGACGTTAACCAAGCCTCTGCTGATCCTGATATGGTGCAACCCAATAAGCGGGCAAAGTGGTGATTTCAGTAGCTGTGCTCTGTGTGCTCTTGGTTTTTCTACTGTCCATATAATATAATCTTTTGTGATGGAACAGTTAGTGATATTATAACTCAGTAACTTAAACTGTAATCAAAGTTTCTAAGTCCTTGCCTTGTATCTGGTAGATCATCTTTGATGGTACTTCATTTCTTTAGGTTTATTATTGACCATGGCATCAACCAAGGTCTTACTCATGTGAATTTTGTTGACAGTAACTACGGTTCACTCTCATGATGGCTCCAGTTGCTATATCTGTGACTTTTGAG
>CTI12_AA002630_rna116
ANAAGGCGGCGAAAAGCGTTTGGGAAAGCATCTTAAAACGAAAAGGGTTGCCTCTCAACACTCCGTATAAATACGTTGAAAGCTTTTCGAAAGATTACGACGAATCGTATTGCGACATGCTATTCATCAAGGCTAAAAAGAAAAAAGAACAATCAGTTGTCGTAGATACCAAACAGCCACCTTTTCAATCTCGTATCAAATCATCGTCGGGTTTTTATTACGATGACAGGAAGCGCGAAAAGAAAATACAAAAAAGCCTTAATGGCATTGTTTACGAAGATCCTGAAATTCAAAACAAGAAGAGGTTGTTGATTCTCAAGTCCAGGGAGGAGAAGGCTAGGTTCAGGGAAAAGCTTAAAAAACAAGAGCTTCTTTCTTCAAAACAACCCTCCTCTTATACTCCAACGTTTTGGTTGGATCCATCAGCCAAATTTTTCTTAACCGCGGACTCTAATGAACGCGTCAAAAGAGGGGATTCCGTCTTGGTCAGTAAGAGTCCCGAGGAAGGTGTATATCCTGCTCTTGTTGGTGACATTAACTATGAAGACAATGACAAGATAGTTGTTGTTGAAAGGTACTATTCTCCAGAGCAAACACTTGGAGGTAGAAGATCTTTTCATGGAAACAAGGAGTTAATTGCGACTGATCACCTTGAGTCTATCAGTTCTCGTTCAATTCAACGCAAGTGTTTTGTTCACTCTTTTTTCACCTACACTAGACTTAAGCATGTTGGCCCATATGATTATTTTTCTCGTTTCCACTACATGATTGGCGGTGGATGGCTAACGCCTGACCCGGTTGATGTGTTTTGCAAATGCTTGATGCCATTTAACCCTGATCAATTTATGCTCAAGTGCCAAGATTGCAAAGAACGGTATCACCCTGCTTGCATAAATATGACAGATGATGAGGCTAAGCAAATAGATAGCTTCAAATGTGACGAATGCCGCTCTTTAGATGTTAACCAGGCCTCTTCCTCTGCTGATCCAGATATTCTTAAAACTTTGAAGCAACAACTAGAAGAAGAGCAAGCAAGTGCAGCCAAGGAGTTCGAAAAGGCTGCTGAGGAACAGGAAAGAGCAGCGAAGGAGCGACAACATGCTGCTGAGCAAGCAAGGGCAGCGGAGGAGCGGGAACGAGCTGCAAAGGAACGGCAACACGCAGCTGAGGAGCGACAACGGGCAGCACAAAAGCGGATCAAAGAACTAGAGGAGCAAGTCAAAGAGTCTGCTAACATGATGATACCTCAAAATGATGAGGCTAAGCAAATAGATAGCTTCAGATGTGACGAATGCCGCTCCTTAGACGTTAACCAAGCCTCTGCTGATCCTGATATGGTGCAACCCAATAAGCGGGCAAAGTGGTGATTTCAGTAGCTGTGCTCTGTGTGCTCTTGGTTTTTCTACTGTCCATATAATATAATCTTTTGTGATGGAACAGTTAGTGATATTATAACTCAGTAACTTAAACTGTAATCAAAGTTTCTAAGTCCTTGCCTTGTATCTGGTAGATCATCTTTGATGGTACTTCATTTCTTTAGGTTTATTATTGACCATGGCATCAACCAAGGTCTTACTCATGTGAATTTTGTTGACAGTAACTACGGTTCACTCTCATGATGGCTCCAGTTGCTATATCTGTGACTTTTGAG
>CTI12_AA003420_rna161
TTTTTTAAGAGAGAGAGAGAGAGGGGGGTAATCTGGACAATTCGTTTGACTAGTCTATCTGATAGATATAATCTGGTTTCAGTTTGACTTAATTGCCCAAAAACAACAACAACAACAACAACACTACTAGTAGTTCTTCTTCGCTTGTCTGTGTGTTGAAACAAAGAGCTTGCTGTAATATTTACTAGAAAGGAAACAAGACCTCTTTCCCTTTTGGATTCATACCCGTTACATGTTATTCTAGCTACTCACAATTGATGCTAGCTACTTTCTCCAATAGGTTTATTTAGATAATAATAATTAATAATGGAAGCTTCAAAAGCCCACAAACATCATGTCCAATACAACCACAACGAGTCAGCAGCATCTTCTTCTCAGGGCTACTCAAATACCAATTCAGAGATGAAACCACCGGGACTGAATTTTTCCATTCAGACTGGTGAAGAGTTTGCTTTTGAATTTATGCGAGACCGCGTCAATCCTAGGAGCATGCCCCTTTCTGCACCACCACTGAATCCTACACCCTACATGGAACTAAAAGACATCAATCGTAATGGGTCCGAAAGAGGGAGGAACGGTGTTCTGTTTGGTTCTGTGTCGTCAGTACCCAGCACCAACACTACTCGTGATTATTCTTCATTGATGATAAAGATCTTATGCAGTTTTGGTGGCAAAATTTTACCTCGTCCAAGTGATGGGAAACTCAGATATGTCGGAGGAGATACACGCATCATCCGTATAAGAAGAGACATTTCTTGGCAAGAATTATGGCAGAAAGCAGTAGCACTTTATAACGAAACATGTTCAATCAAGTATCAGCTTCCTGGGGAGGATTTAGATGCTTTGGTATCTGTTTCTTGTGACGAGGATTTGCAGAATATGATGGAGGAATGTAATCTACTTGGTGCTGATGCGGACCCCTCAAAGAAGCTTAGAATGTTCCTATTTTCCTTGACCGACTTGGATGATACTCATTTCGGTTTGGTTAACTCTGGTGGCAATTCAGATGTTCAGTTTTTAGTTGCTGTCAACGGTTTAGACATTGGATCAAGAAGGGAGTCAAGTTTGCATGGTATAGGGACCTCGTCAGGAACTAATCTGAATGGACAGAATGCTGACGACATGAACATAAGTAATAATGGGCCACCTTTGTCCGACATATCATCATCAGTACCAGTATCCATGCTGCCAAACTCATCCAGTGCTTATGAGAACCATAACCAGATGCACCATGGACCTGTCCCTCGGTCTTCATCTGACAATCCATCGGCTGTTCAACCGAACTATGACGGGCTTGTAGGTCAGCAACAGTCAAAGAAGCCAGTGCCCAAGGGTGATACCTCTGGCAAGCAAGAGGTTGAACACGGTTTAAGAAATGAAACAGCGGAGACTAAAATGACTGAGGAGAGGCACCAGGATTTAGAAAATGTGTCTTGTCCCGTTGATGGGGCCAGCAAGGATAAAACTCGTGATTCTAATGACAATGATTCATATGCATCTAAAGAGGACTTGCCTTATGGTGTTCAAGAGTCTGATCTTATTGATTTGAGCTACCTTGAGACTCCTGTACCTCCTCCACGCATTTATCATTCTGAGAGAATTCCACGTGGTCAGACAGAACTGAACAGGCTAACAAAGTCTGATGATTCACTTGGTTCTCAATTCATCTTAACTCATTCACGTTCTGATCTTGGCCCACAAGATTTCATTTCAGAGGATCGTCCTTCTCAACATGAGCTGCCTCCCATCTCAGCAAAAAAACCATCACGTACAAATCCTCGAAATCATAATGAGGGCAACAACAAGAAGTCTGGCCATGAAAAAAACAATGCAGCGGTCAACGATAATAACACGCAGTTTAATAAACCTGCAGATTCGAAATCGCAATTCAATCTTGGTCAACGGGTGGCTAGTGATTCTACCGCTAACAATGCTCAGTCTTCTGCTCCAAATGATTCTCCAGCAGAGCAAGGAGATATAATCATTGATGTGAATGATCGATTTCCCCGTGATTTTCTATCTGATATATTCTCAAGAGCCATGATGTCTGAAGATATGCCTGGTTTAGATGTCCTACCTCAAGATGGAGCTGGAATGAGTTTGAACATAGCAAACCATGAACCTCAGCACTGGTCGTATTTCCAGAAATTGGCAAGGGATGACTTCCCAAACAAGGACGCTTCTCATATTGATCAGAATCAACTTGCATTTTCATCTGGATTTCCAGACGTTGAAGATACTTCTGTAAGAAGCCAGTTAGACTCAGCAAACGCTTTTGTTAATGATGAAGCAAAAGATGCAGCTCCTGTTGTGGGTTCTGGCTCTGTATCTCTGAAATCACGTTATGATCCATCACAAGTTAAGATCAGTGAAAGCATGCAGTTTGTTGATATGGTTGAAAACTTGAGGATGCCAGACTCAGAGATTGAGGCGGAGTTAGGGAATGTTGGGATGCTACCTTCTCTAGAAGATCTTGATATCAGCTCTTTGCAGATCATAAGGAATGAAGATCTTGAGGAGTTAAGGGAGCTTGGTTCTGGTACATTTGGGACAGTGTACCATGGAAAATGGAGGGGAACAGATGTCGCCATCAAGAGAATAAAGAAGAGTTGCTTTGCAGGTCGATCATCTGAGCAGGAGAGATTGACAATTGAGTTCTGGAGAGAAGCAGACATTCTGTCAAAGCTTCACCATCCAAACGTTGTGGCATTCTATGGTGTAGTACAGGATGGACCTGGTGCGACATTAGCTACTGTCACAGAGTTCATGGTCGATGGTTCACTAAGACATGTCTTACAACGCAAAGATAGACATCTTGATCATCGCAGAAAGCTTGTAATTGCAATGGATGCAGCCTTTGGAATGGAGTATTTGCATTCCAAAAACATTGTGCATTTTGATCTCAAATGTGACAACTTGTTGGTCAATATGAAGGATCCTTCACGCCCTATATGCAAGGTAGGTGATTTTGGATTATCAAAGATAAAGCGTAACACTTTAGTTTCAGGTGGAGTTAGGGGAACTCTGCCATGGATGGCTCCCGAGCTACTCAACGGTAGTAGCAGTAAAGTTTCTGAGAAGGTTGATGTTTTCTCTTTTGGAATCGTGTTATGGGAGATCCTTACTGGTGAGGAGCCCTATGCAAATATGCACTATGGTGCAATCATAGGAGGCATTGTTAGCAACACATTGAGACCTCCAATTCCAAAGGAGTGTGATGGTGAATGGAGAAGGCTAATGGAGCTGTGTTGGTCGCCTAACCCGATGCTCAGGCCTTCCTTTACTGAAATAACCAACAAGTTACGTGTTATGTCCCACACCAAAACCCACGGACACAAGGCAAGGGGGGATCTTAGCTAATGCTCTTCTCCTCTAAATCATTAAGAAAAAGGTACATACTAGATACGGAGTACCAAATTTTGGCACAACTATACTCATGATGGAACTGGCATAGATTTTATTGTTCGTATTATTTGATGATTTTTTTAACGATGGTGTATGGGAGAAAACTGTTGTATGTATGTTGTTATACATCTATTGTATCTTCAACAAGAATTACACATATGTTTTGCCTTTCTACCAACATATTAATTAATGGTGGCAAATGCTTGCAACGTATGCTCCTTGGGGCGGGCATGTGGATTGTTGCAAGAGTAATGGGGAGATTATATGGTTGTTGATTAATTCAGAAGTCGAAGGTAAATGAAATACGGCTAGTATGGAGAGATCATTTGTGTTTGTCCGAAACTAGATAGAAGTTATGATGATTTAAAGCTTGGTGTATTTTGCCTTTGAATATGGTTACAAGAGTACCAGCAGCATATCTCAGCAGTAGCATAATTATTACACCAAATTAGAAGGTCTGTTTTCGTTTGAGCAAAAGTTGTAAATATTTTTTTCTTTAATTAATAGCTCAATTTAGTTATAGTATGTTTTGGCTAAGGTCGGCTGAGGTCAGCGGGGGTATTTCCTTGTTTTGGTTCTTTATTTTGGGTCCTTCTTCACTTAGTTGACTTGATTAATTACGGGGATGCTTTGTGTTGTAATCTTTCCCTTGTTTGGGTTCTTATAATATGTTGGCTTTCAAAAAATAATACTCCCTCCGTCTCATATTAAGTGTCCAC
>CTI12_AA003440_rna164
ATGGCGGCAGCTTCTGCAGCAGCCGGATCACTCACCAGCAGCAGCAACAAACTCCCATGCCGATTCTTCCGATCTCCACGTGGTCTCGGCTTCGCTGACTCAATTGCTTCTCACGATTTCCATGCTCTCTCGGCTTCGCACGATCTCCACGCGCGCTCGGCTTCTCACGATATCCACGCTCGCTCGGCTTCGCATGATATCCACGCGTTCTCGGCTTCGCACGATCTCCATGCGCGCTCGGCTTCTCACGATATCCACGCTCGCTCGGCTTCGCATGATATCCATGCGTTCTCGGCTTCGCACGACATCCACGCGGTCTCGGCTTCGCGGCCTCAATTCCTCTTCCGATCAATTTCCAAGCCATCATCAATGAGTAGAAGACGAGTGATATCAGCTGCTGCTAAGAAGAGCGTTGGAGACTTGTCACCAGCTGAGCTTAAAGGAAAGAAGGTGTTTGTGAGAGCTGATTTGAACGTACCTTTGGATGATGCTCAGAACATCACTGATGATACCAGAATCAGAGCTGCTGTCCCTACTATTAAACATCTCATTCAAAACGGCGCTAAAGTCATCCTCTCCAGTCACTTGGGTAGACCAAAGGGTGTCACTCCCAAGTACAGTCTCGCTCCTCTTGTTCCCAGGCTAACCGAGCTCATTGGCATTCAGGTTGTTAAGGCCGATGACTGTATTGGTCCAGAGGTTGAGAAATTGGTGGCTGCACTTCCCGATGGTGGTGTTCTTCTCCTTGAGAATGTCAGGTTTTACAAGGAAGAAGAGAAGAACGATCCAGCCTTTGCCGAAAAGCTTGCATCACTTGCTGATCTCTATGTCAATGATGCTTTTGGAACCGCACACAGAGCCCATGCTTCCACTGAGGGAGTCACAAAGTTCTTGAAGCCATCTGTTGCCGGTTTCCTTTTGCAAAAGGAATTGGACTATCTTGATGGAGCAGTGTCAAACCCAAAGAGGCCATTTGCTGCTATTGTTGGTGGTTCAAAGGTCTCATCCAAAATTGGAGTTATCGAATCACTTTTGGAAAAATGTGACATTTTGCTTTTGGGTGGAGGTATGATCTTCACATTTTACAAGGCACAAGGCTTATCAGTCGGATCCTCATTGGTGGAGGAAGACAAGCTTGATCTCGCTACCACCCTCCTTGCCAAGGCAAAGGCCAAAGGAGTTTCCCTATTGTTACCAACTGATGTGGTCATTGCTGACAAGTTTGCACCTGATGCAAACAGCAAGATTGTACCGTCCACTGCTATCCCAGATGGGTGGATGGGATTAGATATTGGACCAGATTCGGTCAAGACATTCAATGATGCCTTGGAGACCACCAAAACAGTCATCTGGAATGGACCTATGGGAGTGTTTGAGTTTGACAAATTTGCAGTTGGAACTGAGGCAGTTGCAAAGAAGCTAGCTGAACTTAGTGGAAAGGGGGTGACAACAATCATCGGAGGTGGAGATTCAGTGGCAGCAGTAGAGAAAGTTGGAGTGGCGGATGTTATGAGTCACATCTCAACAGGTGGTGGTGCAAGTTTGGAGTTGTTGGAAGGAAAGATACTACCTGGTGTCGATGCTCTTGATGAAGCAGTCGCTGTTGTTGTACTAAGAAGCCGTTTGTAGTTAGAACTGCTAAAACTAGGAAGAGGAAGACATGTATGCCAAATGAGTTGCTAGTGCACAGTGTTATGCTACCTTCGGGGAGGTTGGAATTTTAAGTGATAGGAGAACTTGTATGTTATGTTATATCTTTGAGTAAAACGAATACTTGTAGCTGCCTAAGAATAATCTTATTCCAACGTACTTCATTTGAGTTGCAAAGGAATGGCTATGATGCCTATTATCAAG
>CTI12_AA003770_rna198
ATCATCTGATCATCTTTATCTCATCTATGATAAACCAACAATCCAATTTTCATACTTCAATCCCAATTTTTATCAGGTGGTAAAGTACATTTGATTTGGTACTCGCTTAAGTAGTTCGAGAGTACGCAGAGAGGGTTTATTGGTTCGCAGAGACGTTAATATATCTGCGAGCCGCGAGTCCTCTCATTTTTTGGTACTTCACTAAAGTAATTATCATGGGTGCTGTTTGTTGCTGCTTGCATAATGACTGTGAAGATTACGTTAATCCCAATAGTTCGGTATACAGAAACTGCATTTGTCTCAGATGCTTTCTACAGAATTTCTTATATCTGTACACATCATTGTTTCAAAGAGGGGAAGAACACATGAGGCTTCCGAGCTCTTCGTCCATTCAAGGGACAGCGTCTTTTAGCTCATCAGCATCACTTGATAGTTCTTTATCTGGTGTGTACCGATCTCCACCAAGACCTTTGCCTTATGATGTTGACCCGAGATATATTCGTCTACAAAGAGATGGACTGGTTTCAAGACGGGAGAAAGGGTCAAGTCGCTCACAGGAGGAAGGTGAACCGTTAAGAGGAAGTGACAGTGATACGGAAACTGATCCTTTATGTGTTGGAAGTAAATGGAATAATAGTTCAACTTGTGAAGATGGGGCAAAAGGGTTGCAAACAAAGTCTTCTCTTAAGCTTTCGACAACAAAAGAGAATACCGGATTTGCACATATTTATGCTTCGTCGGAAGATGAAGATGTTTGTCCAACATGTCTTGAAGAATATACTACTGAAAACCCTAAGATAGTTACAAAGTGCTCGCACCACTTTCACCTTGGCTGTATATATGAGTGGATGGAAAGAAGCGAAAGCTGCCCTGTTTGTGGCAAGGTGATGGCATTTGACGAGACTATTTAGGATTAACATGAAGTGTTCCTGCTGGAATGGAACCCGGATATAAATGGATACAGTAAAGAAACTGAGAAACCGGATTGTAAAATTCATTGTGAATACCCGCCCGAATGTTGCCATTGGTCTTTCATGTGTAAAAATTTGAAAATTGTTGGATATAAGCTCTGGCGTTGTCTGCAATTTTCTTTTAGTGAATATTTCTTCGATGTAATGTCTAATTTTCTCTTCAAAGATGTTCTGATTATACCCGATTAATTGAAAAA
>CTI12_AA003850_rna208
ACATATAAGTACAAAAGTATCCATCTAAGTGTGTGTTTGTGATCTAAATGAAAGGAGATGTTGGAGGAGGAAAGATGGTAATGAAGTCAAAGCTGAAATGGGTTGGTTTACTTGGCCTTGTTCTTTCTGCTTTATCTCTTTTTACTCATTTTCTACTTGCTAGATATTCATATTCAGACAGCAATAATCTTACTACTGAGTACCAAACTATTACTACTATCTTTTCTTGGAGGCCTGTTTTTGAGACTAATGCTGTAGATCTTTCACCCACTAGTAAATTGTATAGAAGATTATGGGGACCAGTTAGGCTTCTTGAATCTTTACAACCACATGCTAAACCTAGAGAACACTATCCAGTTCCAGTTTCAGAATCAGATAGATTCATTTTTGTACGGATACGTGGAGGCTTTCATGAGATTAGGAGCTCGATATGCGATGCTGTTGTTGTTGCTCGGCTTCTCAATGCTACACTTGTGATTCCTGAAATCCAGTCAACCACAAGTAGCAAGGGAATCAGTGCTCAGTTTAAGAGTTTTGCTTACCTTTACAACGAGGATCACTTTATGTCAGCATTAGCGAATGATATAACAATAGTTAAAACCCTTCCTAAAACCCTCAAAGGAGCTAGAAGAAAAAAGGAAATCCCTTCATTTAAAGTGTTCAACTCACAATCTCCCTATTATTATTTACATCATGTTCTCCCAGTTTTAAAACGACACTCTGTGGCCGAACTTGTTGTATCTGACGGTGGATGCTTGCAGGCAATTCTACCTCCAGATCTTGAGGAATATCAGCGTTTGAGATGTCGTGTTGCATTTCATGCTTTAAGCTTCCGACAAGAGGTCCAGGAATTGGCAACCAAAATTTTACTTAGGTTAAGGGCTCCAGGGAGGCCATTCATAGCATATGACCCGGGGATGACAAGAGATGCTTTAGCATATCATGGTTGTGCAGAGCTTTTCCAGGATGTTCATACTGAACTTATTCAGCATAGACGGTTATGGATGCTAAAACGTGGGATTGTCAAAGGCAGTCTTACTGTGGATTCAAATGCACAACGTCTAAATGGTTCTTGTCCACTTATGCCAGAAGAGATTGGTATAATTCTACGTGCATATGGGTATTCATGGGACACAATAATCTACATATCCGGAGGTGAAGTCTTCGGTGGTCAAAAGAAACTAATCCCATTACACGCAATCTTCGAAAACGTAGTCGATAGAACATCCCTTACAACACCTTGGGAATTAAACAAAATATATGGCCGTGAAGCCAATCTTGTTGACAAATATCCAAAAGCTCCACCATCCGCAGAAAAGGAAATGAAATATGAAGCATGGAAAACATCAGGCCAACGCCCACGTCCACTACCACCACCTCCCGCCAGGCCAAAGTCTTATCATATTGAAGGATGGTGGGGTTGGGTGGCTGAGAGTGATAATGAACCTGAGAGTACGGTCATTGAGTTGAGGACTAATGCTCACAAGCTGCTATGGGAAGCAATTGATTACATGGTGTGTGTTGAAGCTGATGTTTTTGTTCCTGGTTTTGATCGTGATGGTAAAGGAAGGCCTAGTTTTGCAAGTTTGGTGATGGGGCATAGGCTATATCAGTCTGCTACAGCTAAATCTTTCAGGCTAGACAGGAAAAAGATTGCAAAGCATATGAAAAATATTAGTGACAATCTGTATGAGGTCAACCAGGCCTGGGTCAAATCCGTGAGAAGTCATCTAAACAAAAGCTTACTCGATGGCTTAGCTGAAGAATCAAAAGTATCAAAATCATTATCTTTTCTGTCATTCCCTGTGCCTGAATGTTCTTGTCTGAGATCTGAGTCGAAAGGAGCATCATCTCGTGCATCCACTTCCCAACTTCCAGCTGGTCTCAAAGTGGCACATCCATGTCCTGCTTGGATGGGTAAAGATGTAACTTCAAGTCCTGGAGAAAAGGAAAGTGAAGATGATCTTGATGAAGATGATTCTGGACCTTTTAGTTTGTTTTTCCAACCAATTGGTGGTTCTAGTAACAATAATAGTGTTAGTAGTAGTGGCAGAAGTGGCGGGGAGATGATGAGCAGCAAAGAAGAGACTCAGATGGATGACCAAGAGGAAATGGAGGGCGGCGATCGATAATTATGGAGTTAAAAGATCCACTAATCGTAGCCTAACTTTAGTTTTTTGTACAGTTGGAGCACATTGCTTATGGTTAGACTGTTCTAGTTTGCAAGTACAGTTTGACTTTTAATGTCAAAGCTGTTGTATTTCAAGTTGTAACTTTATATCTCATAATTAAATTATTTGAACTTTTAGAAGACGAAATCTATACATTCATTCTCAGTCGACAACTTATAATGAAAAAACATTGGTGGTATCTGTTTCATACAAAA
>CTI12_AA004030_rna226
ATGAGTGAGGTAGATAAGGGTGTGAATTGGCAGCTGTGGCACGCGTGTGCGGGTGGGATGGTTCAAATGCCCTTGTTGAATAGTAATGTGTACTATTTTCCGCAAGGGCACGCTGAGCATACGCTTAGTAGTGTGGATTTTAGTGGGATGGGGAGGGTGGGAGGGGTGGGAAGGGTTCCGGCGTTTGTTCTTTGTAAGGTTGTTGGTGTTAGGTATTTGGCGGATTTTGAGAGTGATGAGGTTTATGCTAAGATTAGGTTGGTTCCGTTGAGATATGGGGAGGGGGAGTGGGAGGGGGAGGTTGATGATGGGGTAACGGGTGGGAGGGGTAATGGGAATGGGGATGGGTTTTTGGATAAGATGTCGTCGTTTGCTAAAACGTTGACTCAGTCTGATGCGAATAATGGTGGGGGGTTTAGTGTGCCTAGGTATTGTGCCGAGACTATATTTCCACGTTTGGATTATTCGGCTGATCCCCCTGTTCAGACTGTCGTGGCTAAGGATGTTCATGGTGAGATTTGGAAGTTTAGGCATATATATAGGGGGACGCCTAGGAGGCATCTTTTGACGACTGGGTGGAGTAGTTTTGTGAACCAGAAGAAACTAGTTGCTGGTGATTCTATTGTATTTGTGAGGACTGAGAATGGGGAGATTTGTGTTGGGATTAGACGGGCTAAGAGAGGGGGCGTCGGTGGTCCTGATTCTCCGTCTGGTTGGAATTCTTATCCTAAGAACACTGCTTCGTTCTATGGGGCATTTCCTTCCTACTTGCGTGAAAATGAGAATAAGTTGATGAGAAGTGGTAGTAATAGGAATATGAATATTGATTACGGTGGAAGGGGAAAAGTGAGGCCTGAAGACGTTATCAAAGCGACAACCCTTGCAGCTAATGGGCAGCCATTTGAGGTTGCTTATTACCCACGTGCATGCACTCCGGATTTTTGTGTTAAGGCTTCAACTTTGACTGCTTCGCTGAATAATAAGTGGTGCCCTGGAATGAGATTCAAAATGGCTTTTGAAACAGAGGATTCATCACGTATAAGCTGGTTCATGGGAACTGTATCGTCTGTTGAAGTTGCTGACCCGTTTAACTGGCCTAATTCCCCATGGCGTCTTCTACAGGTTAATTGGGATGAACCAGATCTATTGCAAAATGTGAAGCGAGTAAGTCCGTGGCTGGTTGAAGTGATGTCAAGTATGCCACACATTCATCTCGCACCCTTCTCTCCACAGAGAAAGAAACTACGATTGCCCCAACCCCCAGATTTACCTCAGAGCAACTATGCTCTTTCTTCGTCCTTTTCAGGCATTCCCCTTGGGCCCACCAGTCCTTTCGGTTGTCTACCTGAAAACATTGTTCCCGGAAGCATACAGGGAGCCAGGCATGCTCAATTTGGGATTCCATTGTTGGATCTCAACCAGAGCACACACAAACTACAGTTGGGTCATTTTCCTTCCAGTCTCAAGCACCTTGATTTATATGCTAAAGATCCTGACGGCATTATTAGAGATGAAAATAGTGATGATGTATCATGTGTTCTGACCATGGGAAGTTCTAGTATTAAGTCGGAGAAAAGTGATGACAAAGTAAAACCTCTGTTTATCCTCTTTGGTCAGCCAATACACATTGATCACCAAATCTCTAGCGACCACATCGATTCAAAAGTTGCAAACGCAAAAGATATTTTGCAAACAGCTGACCATGGATTGGATACTGGTCATTGCAAAATATTTCTGGAGTCTGAGGATATTGGCAGAACTATTGACCTATCTGTTCTCGAGTCTTATGAAGAACTTGAGAGAAAGCTGGCAAACTTGTTTGGAATCAAAGCATTTAATAATTCTATTCATGTGCTCTATAAGGATTCAACAGGTGATGTCAAACGAATTGGTGATGAACCATTCAGTGTATTTGTGAGAAAAGCTAGAAGTCTGACAATTCCGTTGGACGCATGCAACCAGAATGATAAAAGAAAATGGAGTACAAAGTTGCAAACTGCTGAGAACATGGACTCGACTCTTCGAACAAGACAAGCTGTATGACCATTTTTGCATAGTAATCTCACTTTTTTTTACTTTTGTTAATGGAATTATCAGTTTCTTGGTTTATGTACCCCAACAAAGAGTATGTTACCTTTTCTATCAGTGTAAAAAACTAGATGTTGACATGTTGCCAATATTTACCGTGTTACACGCATACATGTGTGTTCTTATGTCTATTCATAAAGCAACTATGCCGTTGCAGTTTATTGTGACAAGGTCATCTTGTTTAACTATTG
>CTI12_AA004080_rna232
AATATAAGCATTGAAATAAGCAATAGGAAACAGCCCATACATAGTCGTAACAAGAACAAGTTGTAGAGTAGTATGTAAATGTAAAAGTCTTAAAAAGACATCCAACATGTCCGTCCACTCACTAACCTTCCAATAAAATTTAGTTCACACGTCCTAAACAAAAAACATTTTAGTTACTAGGAGGTGTTTAATTACTTTTAAGATCCGTTGTTAACCAAACTTTAATCGATTATCTCCAATAGCTTTATGTTATAAGCTATTGGGGATTCAGTGAATGGATCATGCTGTGAGTTTAGCTTTGTTGCTGGTGCTTCTTGTTACAAATGTTTATCCATCGTCTAGTGCTTATGATTTTGAGCATTGTGAGAATACTGTAAAGAAATGGGCGTCTTCGTCTCTTCACTCCGATACAAAGGATGGGCATATTCTGAAGGATATGTTGTTTTTCCTTCATGTACCAAGAACAGGAGGCCGGACGTATTTCTATTGCTTTTTAAAGAAATTGTACTCTAGCTCTCTAGAATGCCCACGTTCTTATGATAAGCTGCGGTTTGATCCTCGCAAACGTAATTGTAGGTTATTGGCAACTCATGATGACTATAGCATAATGTCTAAACTGGCTAGAGAGAGAACTTCGGTGGTAACGATACTTAGGAACCCCATTGACCGTGTTTTTAGTGCTTACGAATTTTCAGTAGAGGTAGCAGCTAGGTTTTTGGTGCATTCTAACTTGACATCAGCCACAAAAACGTCCAAAACTGTGCGTTTAAAGAAGGGTGTTATAAGCACACTCGATATTTGGCCATGGAAGTATTTAGTTCCTTGGATGATGGAGGACCTATTCGCGCGGAGAGATGCTAGAAAAAGAAACGGTCCACCTAATGCTTATGGGAATGACTCGTATAATATGAAGGAAATCGTTATGCCATTACATGAATTTATTAATCACCCTGTAGCTCTCGACATCATTCACAATGGTGCCACTTTCCAGGTTGCAGGTTTGACAAACAATTCTAATATATGGGAGATGCATGAAGTGCGCCACTGTGTAATGACCCATCAGACTCTTGGCAAATATGTGCTTGAAGTTGCAAAGAAAAGATTGGATGAGATGCTATATGTTGGACTTACTGAAGACCACAGAGAATCTGCCACCATGTTTGCAAACTTAGTTGGTGCACAAGTTATTTCACAATTAGGGGCATCCAATGCAGCCACTGAATCAGGGTCCGTTTTCTGGTAATCAGGGTAACAACACATGGCCGGGTGAAGCACAAAGTGAAAATATGACTGTGGGAAAACTCATGAAAACTTATGAGACTTGTGTTACCAAGTTAAGATCGACCCAGTCAAAACGGCGTGTTAATTCAATGAAAAGAATCTATCCAACAAACTTCACAAAAGAGGCACGACTTCTTGTTTCTGAGCCTGTTCTCAATCAAATCGCGTTAATGAACGGTCTAGACGTTGAACTCTATAAGCATGCTCAGAAAATATTTGGAAGACAACATCAAGTTATGGACCAGAAGCCGCCAAATTCTACCTTGCCTGTAAGTTTCATCTTTCCTAACATTTGACTTCTGTTAAAATACTGTCAATATGTGATTTTTAAGGTATCAGAATGACTTGCATGTGCAGTCAAAGTTGTACATTGTCCAGTCAAAGCTGTACATTGTGCAGTCAAAGTTGTACCTTGGTCTTGGTATAATCATTTGTATTGACTTGTGAAATGTGAAATTTTCAGGATAGGTGGAAGATAATGCATAATAAAAGCTACGAGTACATGGGTTCAGCATGGGAAATTCTTTGCTTGTTCTTGTTTATATTCTTACTCTTTTTCATTTGCCTTTATGTAAATGCAAAAAGAAGAAAATCAAAAGTTAAGATATAAATAGTCATTAAACCATAACTTATACTTTTTGATTTTTTTGAACAAATATAACTTATACGGAGTACTTAGTTTGACTATGTTTGTAGGATTAGGACTTGAAAAACATGTTTAACTTTTGCGCTATTGTTCATATCTTTCTTTCTTATTTTCATTTTTGGAACCATAATGTCAAGATTGACGGAACCACGGT
>CTI12_AA004080_rna233
AATATAAGCATTGAAATAAGCAATAGGAAACAGCCCATACATAGTCGTAACAAGAACAAGTTGTAGAGTAGTATGTAAATGTAAAAGTCTTAAAAAGACATCCAACATGTCCGTCCACTCACTAACCTTCCAATAAAATTTAGTTCACACGTCCTAAACAAAAAACATTTTAGTTACTAGGAGGTGTTTAATTACTTTTAAGATCCGTTGTTAACCAAACTTTAATCGATTATCTCCAATAGCTTTATGTTATAAGCTATTGGGGATTCAGTGAATGGATCATGCTGTGAGTTTAGCTTTGTTGCTGGTGCTTCTTGTTACAAATGTTTATCCATCGTCTAGTGCTTATGATTTTGAGCATTGTGAGAATACTGTAAAGAAATGGGCGTCTTCGTCTCTTCACTCCGATACAAAGGATGGGCATATTCTGAAGGATATGTTGTTTTTCCTTCATGTACCAAGAACAGGAGGCCGGACGTATTTCTATTGCTTTTTAAAGAAATTGTACTCTAGCTCTCTAGAATGCCCACGTTCTTATGATAAGCTGCGGTTTGATCCTCGCAAACGTAATTGTAGGTTATTGGCAACTCATGATGACTATAGCATAATGTCTAAACTGGCTAGAGAGAGAACTTCGGTGGTAACGATACTTAGGAACCCCATTGACCGTGTTTTTAGTGCTTACGAATTTTCAGTAGAGGTAGCAGCTAGGTTTTTGGTGCATTCTAACTTGACATCAGCCACAAAAACGTCCAAAACTGTGCGTTTAAAGAAGGGTGTTATAAGCACACTCGATATTTGGCCATGGAAGTATTTAGTTCCTTGGATGATGGAGGACCTATTCGCGCGGAGAGATGCTAGAAAAAGAAACGGTCCACCTAATGCTTATGGGAATGACTCGTATAATATGAAGGAAATCGTTATGCCATTACATGAATTTATTAATCACCCTGTAGCTCTCGACATCATTCACAATGGTGCCACTTTCCAGGTTGCAGGTTTGACAAACAATTCTAATATATGGGAGATGCATGAAGTGCGCCACTGTGTAATGACCCATCAGACTCTTGGCAAATATGTGCTTGAAGTTGCAAAGAAAAGATTGGATGAGATGCTATATGTTGGACTTACTGAAGACCACAGAGAATCTGCCACCATGTTTGCAAACTTAGTTGGTGCACAAGTTATTTCACAATTAGGGGCATCCAATGCAGCCACTGAATCAGAACAGGGTCCGTTTTCTGGTAATCAGGGTAACAACACATGGCCGGGTGAAGCACAAAGTGAAAATATGACTGTGGGAAAACTCATGAAAACTTATGAGACTTGTGTTACCAAGTTAAGATCGACCCAGTCAAAACGGCGTGTTAATTCAATGAAAAGAATCTATCCAACAAACTTCACAAAAGAGGCACGACTTCTTGTTTCTGAGCCTGTTCTCAATCAAATCGCGTTAATGAACGGTCTAGACGTTGAACTCTATAAGCATGCTCAGAAAATATTTGGAAGACAACATCAAGTTATGGACCAGAAGCCGCCAAATTCTACCTTGCCTGTAAGTTTCATCTTTCCTAACATTTGACTTCTGTTAAAATACTGTCAATATGTGATTTTTAAGGTATCAGAATGACTTGCATGTGCAGTCAAAGTTGTACATTGTCCAGTCAAAGCTGTACATTGTGCAGTCAAAGTTGTACCTTGGTCTTGGTATAATCATTTGTATTGACTTGTGAAATGTGAAATTTTCAGGATAGGTGGAAGATAATGCATAATAAAAGCTACGAGTACATGGGTTCAGCATGGGAAATTCTTTGCTTGTTCTTGTTTATATTCTTACTCTTTTTCATTTGCCTTTATGTAAATGCAAAAAGAAGAAAATCAAAAGTTAAGATATAAATAGTCATTAAACCATAACTTATACTTTTTGATTTTTTTGAACAAATATAACTTATACGGAGTACTTAGTTTGACTATGTTTGTAGGATTAGGACTTGAAAAACATGTTTAACTTTTGCGCTATTGTTCATATCTTTCTTTCTTATTTTCATTTTTGGAACCATAATGTCAAGATTGACGGAACCACGGT
>CTI12_AA004090_rna235
AACAAAACTTATACCCATAGTTCAGAGGCTTGCACATCATCTTGCGTGTCATACATAACATAACAGATTGAATGGATGATCAAGATGGAGTTATGATGCAAGGTTGGCTTTATCTCATTCGTTCTAATACTATCGGGTTCAAATACTCACGAAAGCTTTACTATGTTCTTCAAAATTGTCGTTTCAAGAGCTTCAGATCCATCCCTCATTCGTACGATAAGGATCCTGTTAGAAGCGCGGTTGTAGACTCAAGCATTCATGTAATAGACAATGGGAGGAAATGCATTCGAGGAAAGGTCTTCTTTGTTTTTACAATTTGTGATACTTCAAACAATGATTCTCATTTGAAGTTAGGGGCAAGCAGTCCAGCAGAAGCTGCAGGATGGATCAAATCTTTTCAGGAAGTATCTCAAAAGATTAACTGGAGGTCAAACTATTCTGGTAAAGATTGGGATAAGATTGATGATGACATTGTATCTTTAGCCTCAATCATGGATCGCATAACTACTGATATTAGAGAACCGTCATATTGGACAATCTTTGATTGTCACAATGGTCTCAGGCTTTTTAAACAAGCAAGAGATCAAGTTCATAATAAGAAGGATAGGCATCCTGCATTAGCAGCTGTGAGCGTGATAGAGGAAACTCCAGAGGTCATTTTCCAGACTCTTATGTCTCTCGGTTCTTCAAGATCACAATGGGATTTCTGTTTCCATAAGGGTAGTGTGATTGAAACGATAGATGGTCACACTGATATAATTCACAAGCAATTAAACCGTGATTGGTTGCCTTGGTCCATGAAACGAAGAGATTTTGTATTGCAGCGCTACTGGAGGACGGACGAAAATGGGGCCTACGTTATTCTTTATCAATCTGTAATTCATAAGAAGTGTCCCCCTCAAAGAAACTTTACTCGCGCTCGTATTAAATGTGGAGGGTATGTAATATCTCCTTTAAGTCGACATAAACAATCAATTGTCAGACATATGCTTGCCATTGATTGGAAATCATGGAGACCTTATCTACACAAATCTTCTGCTCCATCCCTCACGATTCGCATGCTTGAGAGACTTGCTGCTTTGAGAGAACTTTTCAAAACAAACGTAGCCGATTGCCTAATGCCTCCTCCAGATCACTCGAATTTTAGTAAAATGGATGATCAGTCAGATGAATTCTTTGACTTTTCAGAGCCGTTGTTTGACGAAGAATCAGAAGATAGTTGGGATGTTGACAATTCTCCTGAAAAGAAACATGAATTTGTATGTGGTTTGACGCTAGATACTAGATCAGTATGCGCTGCAGCTGCAGCTGCAGCTCAGAAAACAGGTTGTGCAGAGTTGAAGAAAATTGTATGGGACGAATGTGTCTCGTATAACTACACAATCACTCTTCCAGAAGATCAAACTGGTAATCTGGTCCACAGTTGGTCAACACCGGAACCTTCTATTTTTCAAATTCGAGGAGAAACCTTTTTGGAAGACCATAAGAAGATTACAGCAGATAGTATATTGTTGCAAACTGTTGCAATGGATTGGCTAAAATCCGACAAGCGAGAAGATCATCTTGCTATTCGACCTGGGAACATTGTTCAGAAATATGCAGCCGATGGTCGCCCAGAATTCTTTGTTGTTGTTAACTTTCAGGTCCCAGGGTCAACAAATTATAATCTTGTTTCATATTATATGACTCGTACCCGTATCAAAGATATTCCCTTGCTAGAGAGATTTATAGAAGAAGATGACGAATTTCGGAATTCAAGATTTAAAATCATTCCTCATGTAACTAAGGGACCGTGGCTTCTTAGGCAGACTATTCACAGACCGACTCTGATTGGCAATATGCTTAAAATCAACTACATTCGTGGAAAAAACTACCTGGAGATGGACATAGATGTTGGTTCATCAGCAACTGCAAGGGTGGTGGCTGGCAAGACTTTCAGTTGCTTCAGTAGTTTGATTATTGATACAGCCTTTGTTATACAGGCAAACACACAAGAAGAGCTTCCAGAGCAATTATTTGGAGCATTTCGTGTAAGCCATCTGGATATTTCTAAAGCTGTATGGGCTAATCCATGATATAAATTATACAAGCACTTATGTTCTCAACCCGAAGGGTGTGTTGACAATGCCATTAGACAATTATAATCATGAATAATTTCTTTCAAACAACCTTAAAATCTTAAAGCTGATCATCAAAACCTGCACAGTTATTTCTTAAACTTATTGTTGGTGTGTTTGTAGCAAGGAGCTACTCGTACATGGTTTGTACTTTGTAGGCCAAAAGATGGTGCCTCTTGGTGTTTTGTAGCACCGCAGCACTGGTCTATCAAAAGCTTATGGTTTAAGCATTGTATTGAGACTATAGATTGTTGAGAGTGCGTCGCTTCTGTGTTCGTATATAAAACTCTCTATCCAGAATAAGATATTGTTATTTTAACC
>CTI12_AA004100_rna237
GGAAATTAAAACAAATATTTATGTTTGCGTATTAGTTTTGCCTTGATATTGAAGCAAAACATATAAAAAAAATTTCAAAAATTGGTACCAACCGATGATGCAGATGCCAGACCACAAAATATAAACCCTCCATACCTTATACATTCATTCATTCTCACACAATCTTCTCACATTGTGCTTCACTTCTACTAAACATCAATTGCATGCTTGCAATATTCGACCGACGGAACATTATCTGTATATCATCACATGCTACTTTAACAGCCTCGTGTTCTTTGGATTCAATCGCTATATTCGTATCTAAAGGTGCTCCCATTGCTCTCGTATAGCAGTCTGATTCCTACGTCAACTAAGATGGGAGAATTGACAGGGTATCAGTTGGGAACCATCGGGGCATTGTTTCTATCTGTGGCATCATCGGTGTCAATTGTTATCTGCAACAAAGCCTTGATGAGCAATCTTGGTTTTCATTTTGCTACAACATTGACTAGTTGGCATCTAATGGTAACATATTGCACGCTTCATGTGGCACGTCGTCTTAATTTCTTTGAGAATAAGAGCATTGATATGAAGACTGTGATCCTGTTTGGAATCCTGAATGGTGTTTCAATTGGTTTTCTAAACTTGAGCCTTGGCTTTAACTCCATTGGCTTTTATCAGATGACCAAACTTGCAATTATACCTTTCACCGTCCTCTTAGAAACTCTTTTCTTGAAAAAACAGTTCAGCCAGAAAATAAAGCTATCTCTTTTCCTCCTACTTGTCGGAGTTGGCATAGCATCAGTGACGGATCTTCAGCTCAATTTTCTTGGCACAGTCCTCTCACTTCTAGCTATCGCCACCACATGTGTTGGCCAAATTCTAACAAACACGATCCAGAAGAGACTAAACGTGTCATCAACTCAACTGCTGTATCAATCAGCCCCATTTCAAGCAGCCATTCTGTTTGTCACGGGTCCTGTAGTAGACCAGTACCTCACTAAACAAAATGTTTTTGCTTTCAAATATTCGCCTCTCATTTTGGGATTCATTATACTATCATGCGTGATTGCGGTTTCTGTGAACTTCAGTACATTTTTGGTGATTGGAAAAACATCACCGGTTACATACCAAGTATTAGGACATCTAAAGACATGTCTTGTTCTTGGATTTGGGTACACTTTGCTACATGACCCTTTCACAAATAGAAACATCATTGGAATACTTGTTGCCATTGTTGGAATGGGCTTGTACTCTTACTTTTGTACCTATGAAAACAAAAAGAAACAAGATCTCTCTCCAGGGTCTCAGATAAAAGATAAAGACAGTAATACACCTCTATTGGGACATCAAGATAAAGAAAATCATTTTGAAGTGAAGAAAGCAACCAAAGACTCCCTTGTTTAAGCTAAAGTGACTGCTAGGGATTTTTAATGTGTTTATGTCCTTTTATAATGTAATTCATTTGGGTATAATGAAATTTTGATTCTTTTAAATAAATTTG
>CTI12_AA002070_rna260
CCTCCACACATAATCTCTATTCTGTTAATCTACACACACAGTAACCAACTTACAACAGGATACCAACACCATGGAGTGCCATATAATGAGCACTTCAACACAAGGATTGTTATCTAGTCAGCATGGTAACAAACACATATCATGGTTTTTATGGCCAAATAGAATTTCAAGTCTGTCAAATATACATGGATTTCAGTATAAATTGGTTCCTTGGTGTTTGCGGAAGGGTTTGAGGAAGTTATCTTATATAGATCAAGATTATTGTCTAAAACATGATATGCGCTCTGCTCACTGGAGAGTACTATGTTTGCCCATCACTCTTGAGGACAAATTTTCATCAATGCAGTCAAATAATTACTCAAAAGGTGAAGAATATGCTTCGGACGCATCCTCAGAAGACGTTCCTGAATTGGTTGATAACAATCAGCTGAAGTCACTTCTTGCTGATGCTGAGAGGGCAAAGCTCTTAAAGAAGCTGAGTGAGGCCAATCAGCACAATCGGTATCTCAAGCGTCAGTTGCTAGCAAGGGAGGATGCTGTTTCTCAGTTTAAAAGTGAACTTGCTGTCACTGAACTCGAGATCCAGGCATTGCTAAATATGGCAAAGGAAATTGCTAGTTATGGCATTCCAGCAGGTTCAAGAAAAGTAAACGGGAAATATATTCAGTCTCTTCTTCTTTTACAGTTGCAAGGTGTGCAAGAGAAACTAAAGAAACAAATAAAGGACGTGGAACTTGCCCAGTCCAAAGAGGTGTCTTTATTCTGGTCCGGCATGGCAGAGAGTGTTCAAGTAATGGGCTCATTTGATGGCTGGAGTCATGGAGAATACTTATCAGCAGAGTATACCGGTTCTTACACAAGGTTCTCCACATCAATAATGCTTAGACCTGGAAGGTATGAAATCAAATTCTTGGTGGATGGAGAGTGGCTTCTGTCACCGGACTACCCAACTGTTGGTGAGGGATTAATGGAGAACAACTTGTTGATCGTTGAATAGTACTCTGGCTTGTCAAGCTAATCATTTATAACTTGCCAATCGATGGACTTGTTTAATGGGTATGCATGCTTCAATTTTTTAGCCATTGTGTACTATCTTACTAACAGTTTGTATATATAAATGAAAGTTAAGAATTCTACCAAAGATTTTGTGTGTCTTCCACTTTCTTTTTCTGAATCTGCTTTTTGCCACATTTTATTTTGTATAAGCACTTTGTCTTAGGCATATAAATTCTTATCTTTTAAAATACATTATCTTGG
>CTI12_AA002120_rna266
AAAATTTCCTAATAACTACACCGTGCTACTATATCAGTACTTACTAGCAGCAAATTAAAATCCCAATTTGATGGAAACCCTAGTTCATTCACAGCCGCAGTCACTCACCGGTGCTATGCCGCCGGAAAATTCTTCTCTCTCCTTTGCAGCTGGTACAAAGCCGCATTTGTATTACAAGTGTCTTCTAACTCAATATGCTCAAAAGTTAAGGAAATCACCCCCAGTGTATCAGACTCGTAATGAAGGATTGGCACACATACCAAAATATAGATCCACTGTCTTTTTTGATGGCGCGACTTATACCTCTTCAAACACATTTCAGCATCTTAAGACAGCTGAGATGGATGTGTCCAGGATTGCATATTTTGATGTTAGGCAAAAGTCAAAAACTGAAGCAATGAATCTTATCCGAGAGAATAAAATGTTTTGCAAGTCTGTCATGGCTGAGTATGCGGATAAGATAAATAGAGAAAAACCTAAATATACGACCACTCAACTGGCGGGCTTGATTCCTGTTTTCCGCTCTACTATGCTTTTCAATGGTGTTAATTATCAAGGAGATGGTTGCAAAAGCAAGAGAGAAGCTGAACAGCTTGTGGCAAGTGCTGTTATTCTAAGCTATCTAGATTCTGAATCAGGAAATGATATGGTGGAAATAATTAATAGCAAGTTTAGGCCATTGGTTGAGCTGAAAAAACAACCTCTGATTGCTGCAATCACTCCGGCCATTCCTGTGGTAACTCAACCGCGTGTTCCAGAAGTTTCCGTTCAGAAAGTCGATTCAACAGCTGTTAGCATTGCAACTCAAGCACCTATCCCAAAAGTTTCTGTTGAGGCTATCACTCCAACCGTTCCTGTGGTAACTCAACCGCATGTTCCAGAAGTTCCCATTCAGGAAGTCTCAACAGCTGTTCTTGTTGCAGCTCAAACACCTATACCAAAAGTTTCTGTTGAGGGTATCTCTCCAACCGTTCCGGTGGAAACTCAAGGGGGTATTCCAAAAGTTTCCATTCAGGAGGTCCCAACAGCTGTTGCTGTTGCAACTCAGTCATCTGTCCTAGAAGATGCTGTTAAGGGTATCACTCCAGCCGTTCATGTGGTAACTCAACCACATATTCCAAAAGTTTCTATTCATGAAGCCTCACCAGCTGTTACTGTTGTCCCTCAAATCCAAACACCTATCCCTGAAGTTTCCGTTGAGGCAATCACTCCAGCTATTCCTGTTGTAACACAGCCACCTTGTCTAGGACTTCCTGTTGAGCCAATTAATCCAGCTGTTCCTGTTGTAACTCAACCAAAAATTCCGAAAGTTGAGGAAGACTCAGAATACCCACCTGTGAATCAAACTTTAGAAAGAAAACGAAGTCGGAGAAGCAGGAAAAAGGCCAATAAGAAAATGAAACTTGAGGCTCAGATGTCTGGTCAGCCAAGTTCGTGATAATATGAGCATCTCAATATATATCTAGGTATTGTTGTAAGGAGGATTCTTGGGCAGTATTTATTAGAATTGGACTTTTGGGGATTTTTCATTCAAAAAAATCGCTGGATGTCGATTATGTTGTTAGACTTTTGTAGTTGCTGATATCGTAAGGTTCTAGGAGGCTACAAGCATGCGTACTGTCCGTATGAATTTGATAGGTTCTTAGTGATAACTGTAGACCTAGCATTAAGTTAAAATGTTGTGAAGTTGTAAACTCCTTGGCATATTTGTAGTACTTCTGACGGGAGGTACATCCCATAAACTGTGCTATGTTTTCTTAAACTGGAATTGGATAATTTGAGTTTTAGATACCGAGTGGATTTAAGTTATGTTTCATCTCAAACAGACTATTGAGTG
>CTI12_AA002200_rna275
ATGTGGCATTCAGAATCTGAATCTATTGCTACAAGAAATTACAACAATGGTGTTCAATCTGTCAAATTTGAACAAAGAGGTCAATCTTGGTATGTTGAAACTGATATTCCAAGTGACTTGATGATTCAAATTGGTGAAATTAGCTTCCATTTGCACAAGTTTCCACTTGTTTCAAAAAGTGGAAAAATGAACAGAATTATATATGAATCAAGAGATATGGACTTCGAGGAAGTAACTCTAGATGAATTACCCGGTGGTGCGGATGCTTTCGAGCTCATAGCGAAATTCTGTTATGGAATAGCCATTGATTTAACTGCCACAGTGATTGCGGCCCTAAGGTGTGCTGCCGAATATCTCGAAATGACTGAAGATTTAGAAGAAGGGAATTTGATCTTTAAAACTGAAGCTTATTTAAACTATGTTGTGTTATCTTCATGGAATGATTCAGTTTTGGTGCTTAAAAGTTGCGAAAAGTTGTCCCCATGGGCCGAAAACCTTCAAATTGTTAGAAGGTGTAGCGAATCGCTTGCATGGAAAACGTGCACGGACCCCACCGGGGTGAGCCTGAACAACAGCCGGGGTGTTCATGATTGGTGGTGTGAAGATCTTTCGGTTCTTGAAATCAGTCATTTTGTTCGTGTGTTAACTGCTATTAAAGTAAAAGGAATGAAGCACGAATTAGTAGGAAGAGCCATCATGCATTATGCTATGCAATCGCTTCCGGGTATGGTTAAGGAGGGTATATCAGGTTCGGTTGAAGAAGGCGCGAGTAAATTGCATATGGTCATAGCGGTGAATAAAGGCGATCATGGTTCGAGCCCTCAAGGGAAACGTCAAAGAATGATTACTGAGAGCTTAGTTAGTATAATCCCACCACAAAGGGGTAGTGTCACGTGTAGCTTTCTTTTGAGGTTATTAAGAATCGCGATTATGGTTAATGTGGCGCAAGCTTTGGTTACCGAATTGGAGAAAAGAGTGGGGATGCAGCTCGAAGAGGCTACGTTGGAAGATCTTCTGATTCCTTGCTATACTAGAAGTGACATTATGTATGATGTCGATCTTGTTCACCGAATATTGGATAATTTTCTCATTCAAGAACAAATGGAAATCTCAACCCCTGGAAGGAACCCGATGGGCGAGAATAATGATGTGGTTCATATGGTTAATGTCTCGAATGCAAAAACCATAGTTGCTAGGCTCGTTGATAGTTATCTTGCAGAGATTTCACGGGATAAAAACCTTTCATTAACGAAGTTTATAGTCCTCGCTGGGGCTTTACCAGAATCGGCAAGAAGTTGCGACGATGGCATATATCGTGCAATTGATTTGTACCTAAAGGCTCACCCACTCCTCTCTGAACACGAACGAAGGAGGCTATGTCGAGTCATGGACTGCCAAAAGCTCTCGACTGATGCATGTACACACGCTGCTCAAAACGAAAGGCTTCCTGTTAGAACTGTTGTCCAAGTCATCCTCTCAGAACAAATAAAGCTAAGTAACGCGTTAGCTAATGCTACTTTTCGAGACTCTAGTGATCCACACTTCCAACAAATCGTTCCAAATAGGAAAACTTTACTCGAAGAAACACCACAATCATTTCAAGACGGGTGGACAACTGCCAAGAAGGACATTAACACGCTCAAACTCGATCTAGAAACCGTCAAAACAAAGTACCTAGAACTCCAAGGTGATATGGAGGGTCTACAAAGGCAGTATGATAAGGTAACAAAGATTAAACACCAATCAGCATGGTCAAGTGGTTGGAAGAAGCTAAGCAAAATGACCAAGATTACGACAATAGAGAATTCGGGAGTTGGGTCACATAAATCTGAATCTATTGCTACAAGAATTACAACAATGGGTGCTCATCTCAAATTTGGAACAAAGAGTATCACTATTGTGTTATCTCATGGAAGATTCAGTTTGGCTAAAAGTGCGAAAATTGCCCATGCATATATGGCCGAAACCTTCAAATTGTTAGACAGGGTACCGAACGCTTTGCATTTTGGGAAAACTGCACGGACCCCACCGGGTGACGCCGGAACAAACCGGTGTCATGATTGGTGGTTGAAGACTTTCGGTTCTGAAATCAAGTCATTTGTTCGTGTGTTAACTGCTATTAACAGTAAAAGGAACTTGAAGCACGAATTAGTAGACAGAGCCATCTGCTATGCTACCTGCAAGCCTTCCGCGGGAAATAAAGGCGAATCATGGTTCGAGGCCCTCAAGGAACGATCCAAAAGAATGATTGCGCAAGCTTTGGTACCAGAATTGGAGAAAAGAGCTGGGAGCAGACTCGAAGAGGCTACGTTGAAGATTTCTGATTCCTTGCTATACTAA
>CTI12_AA002220_rna278
ATGAGTAGATTCTCAATCAGCGAAGTAGAAGAAGAAGAAAACAACATTGTTCCAATTAGTTACAAACGTCGTCGATGCATTGCTCCGACATCTCAATCTCAAATGCAGGAAAGAGAATATGGAGAATATGTTGTTGAGTATGCTGACGAAATGGGTGGACCGATAAATCTTGTTCTTCCCGATTATAAGCCCTATGATACAAAAATCCTACTCGCGTATGGTGGTGACGTGGCGGAGAATTCTGTTACGGATGTGGTTAGTAACGCGAGTGGAGCGTTATCGGCTGTGTTTACGGATCCTGATGTGTTGGATTGTCCTATTTGTCTCGAACCGTTACACGCGCCTGTTTTTCAGTGTGAGAACGGCCATATAGCGTGCGACTCATGCTGCTCCAAGGTGAAAAGAAAATGTCCTTCTTGCTGCATGCCGATTGGTTACAATCGTTGCCGAGCTATCGAGAAGGTCATTGAATCAGTCCAAGTATCATGCAGATATGCTCAGCGTGGTTGCAAAAAGACTGTGACTTACAATAAGAAACACGAGCACGAACAAATGTGTCCCCATGTCACATGCTTTTGCCCTCACCCATCATGTCCTTTTGCCGGTTCTTCCAAGGACCTTTATCTTCACTTTGGCATCCAACATGCAGCTTCCGCCACCCGATTCACCTACAACACCACCTTTACTCTTCCTGTAGAACGAAACCAGAAGCATATTATTCTTCAAGAACAACATGAAAGTGTCATATTCATTCTCAATCATGAAGTGAAAGAACATGGACGGGCTTTTAATGTTGATTGTGTGGGCCCAAGTACTCTAAAAACTTCTTTTGAATATCAACTGATTGCTAAAAATACAGAGACGTCTCTGTCGATTCAGTCTGTACCAGAGATTTACTCAAAGTGGTCTGAACATACACTCAAAAAGAGTTACTTGACTGTCCCTTCTGACTTTTTGGGTTACAGTGGGAATCTGTCACTACATGTCTGCATAAAGAAAGCTATCTTATCTGCACGAACGGTACCTTGTATGCAGGGGCAGGGGCGTCTCAAGCCTTGCGGTGGCTAAAAGCGAAGTTGGGAGATGAGGCCTTTTCGCTTAAAAAGTTTCTGTTTTAATATGTTATTTAATAGAACACCAAAAGATACTTTCATATACGTTAAGTTGGGCTTTTATCTCGGAACACAAAGGACTTGAAAATCAAAAATTGAGGCCTACATAGCCACAAAACTTAACGATATATACTGTTTTATTTAATGTCTAAGTGTAGCAGCAAATTTGTTGTGATTTTAAGGTTCGGGTTGAACAATCTTAATTAGAATTGGAACTTATACTTTGTT
>CTI12_AA005100_rna332
ATCATTTCCAGCACAACAAAACATTGTTTTATCAATGACAGGAGATCATAGATTTCGGACTCTTAACAAACCATGTGTTCTTCTGATAGCGATTGCTGGGATCGAACGTTTTGTATTCAAAGGAGTCGCGTCGAATCTTGTTATTTATTTAACGGACGTGATGGGAATGAGTAGCTCATCAGCCGTGAGAACTGTTAACAATTGGAGCGGGTTTACATCTATGTTGCCATTACTCGTGGCACCACTTGTCGATTCTTACTGGAATCGACACTCGACTATTCTAACCTCTTCTTTTCTCTATCTGGGGCTTTTGGCATTAACATCAACTGCATTAAACAAAACAAACTCATCATCTTCATCTTCGTCTTCGTCATTATATTGGTCACTTTATTTAATTTCGTTAGGGATGGGAGGGTACAACCCGTCCTTGCAAGCATTCGGGGCTGATCAACTCGACACGGATGAAGAGCTTCCTATGACGAAAAATGAAAACAAGCCCGATAAGAAAAGCATGTTTTTTCAATGGTGGTATTTTGGTATTTGTACTGGAAGTCTTTTAGGAGTGTCGATCATGCCGAATGTACAAGACTCTGTTGGTTGGGGTTTCGGGTTCGCTATGCCCGCTATGGCCATGGTTGTGTCTATGATTATGTTTTCTTGTGGCAACCGGTTTTATTCATATAGCCATGATCGGGGAAATGATGCTAGATCGTTGGAAAAAATCATTCAATCGGTTAAATGTTCCATCTCCAAATTTGTACACTCGAAAACTGATGAAAAATTGAGCCTCGTTGAGCTAGAGCTCGAAGATAAACCATTCTGTACAAAACAAGAAAACGAAACAGAATGTTTGACCAACCAAAAGTCAAACGAAAGTAATCATCTGGTCAAGATCACGAAAGTTGTTATTGGTCTACTACCAATCTGGACAACATTGTTGATGTTCGCAGTCATTTTCCAACAACCAGCAACATTTTTCATTAAACAAGGAATCACAATGAAAAGAAACATAGGAGACAGTTACAAGATCCCACCTGCCACACTCCAAAGTGCCATAACCATATCTATAATACTTTTAATGCCATTTTATGATACAATCTTTATTCCTTTTACTCGTTTAATCTTACGTAACGAAAAAGGAATCACAACGATGCAAAGAATTGCTATAGGGATGTTCCTTTCTGTGATCGCGATGATATTTGCAGCCATGGTTGAAATGAAGAGGTTGGAAGTATCTAATGGCGAGTCAATGTCCGAGACTTTGAGTATATTTTGGTTGCTACCACAATATATATTGTTGGGCATTTCTGATATTTTTACTGTGGTTGGAATGCAAGAGTTTTTTTATAGTGCGGTACCTGAGGGGATGAGGACAATGGGGATTGCTTTGTATACGAGCGTGTTTGGCGTTGGAAGCTTTTTGAGTGCGTTACTGGTGTATTTGGTTGAGCATTTTACGACTTCAAGTGATGGCAAAGGGAACTGGTTTTCGGATGACATGAAAGAAGCAAGGCTTGACAAGTATTATTGGTTGTTGGCTGGTACAAGTGCTTTGAGCTTGGTGGTTTTTATGGTACTTTGCTCATTTCAAAAGACAAATCACTGAATTCAAACTCTCTATTGGATGAAAGGGAGCGAGCCACTTTAGGAGGTCATGAACATCGGTTGATAGAAAGATAATACCTTAAAGTTCAAAGCTTTAAAAAATTTACTATAGATGTGTACCAAGGAAATGCAGTGTTTTGAGTTTCTGTCTAGTTTATGTACATATTGTTGTTTTGTTTCATCTCACATTTCGTTTAGTATAGATACATGTAGCTTCTGGTTTCTTATCTAAAATAAGAGTTAGTTTTGGTTTCGTACGTATGTCTCACATCGTTTGAGTGATCAGCATTTTTGAATTCTTATGGTTGGAAACTTGGAATGGTGCTTATAAT
>CTI12_AA005700_rna357
ATGGATCCTGGAACTGAATTTATGAAAAGTAGGAACCGAGAACCGAACCAAATACAGTTTTTGGTTCCAGTTCTGTGTCCGGTTCCGGTTTCTAAGGTTTTCTTCAAATTCAAGTTTAATGACTCACAAACAGAATCATCATCCTCGTACAACATCAACTCAACGTCACGAGAAGAAGATTCATATGACTGGCCAAAAGAATCGAGATTTAAGGATAAACAAGGAGGTGATTCCCAAACTGATACCAATGGAGCTTTTCCTAGGTCAAGACGACGAAAGTCAGAGACAAGTAGAGCACAGTACATTGACGCAAAAGAACTCAAAGTATGTGTTAACACATGGAATGTTGGAGGGAAACTACCACCAGAAGACTTGGATATCAGTGATTTGCTTGATGTCGACAATCCTGCTGACATATATGTGCTTGGTTTTCAGGAGATCATACCCTTAAATGCTGGCAATATTTTCGGAGCTGAAGATAGCCGTCCTGTCCCAGTATGGGAAAACGTTATTCGTGGGACCCTTAATAAAGTTCAACCGGATACAAAGTTCAAATGCTATAGTAACCCTACATCTCCATCGAGGTTTAAACCATCTGATGATGCTCCAGATATAGAAGACGAAGTAGTTCTGGAAAGTGATAGTGAGGGCGAAGAGGAAGTCCACCCGTTTAATGATGAATCCAATTTTGATGACCTCATGGAGGGTCCAAAAGCGCTAAATGGTAATTTGAACACACTCGCAAGTATGGAACCTGCAGGGGACTCAGAGAAACGGTTTTCGTCTCAAAAGACACTTGACAGGGTAAATTGCTTTTCAATTGAAGATTCAGAAGAAAAAGTAAAACCGTCACCTCCAGTCAACAGTAGAATGTTGACCCGGATACTCAGTGGGACTGAAAGGGTGGGGTTGTCCTGGCCAGAGCCGCCGTTGGATTTGCTGGCTCAGTGTGTATCAGAGAGGCCAAACCCGTTGAAAACTGTTAAATCATTCAAATCTTCTAAATCTTTTAGGACGTATGCTTCTTTTAGGTCATATGTAAGTGTTGACAATCGAATCATGCCAGAGGATGTTTTTCTTGGGGACCTTGATTCCACCATGTACCGGAAAAGAAGACCACCATATGTGAGAATAGTAAGCAAGCAAATGGTTGGTATATTTATCACAGTATGGGTGCGTAGACGCCTGAGGAAGCATATTCAAAACGTGCATGTCTCAGCTGTTGGTGTTGGTGTAATGGGCTACATCGGTAACAAGGGGTCCATATCAGTGAGCATGTCAATATATCAGACACTCTTCTGTTTCATCTGCACTCACTTAACTTCCGGTGAAAAGGAAACTGATGCTGTTAAAAGAAATGCTGATGTTCATGAAATACATAAAAGAACACGGTTTCACTCAATTTCAAAATCCAAGAGGATAGTGAGCCATGATCGAATTATCTGGTTGGGTGATCTCAATTACCGTCTCAATTTGTCATATGAGAAGACACGCGATTTAATTTCCAAAAATGACTGGCCCAGGTTGTTAGAGTGTGATCAGCTCATGGTGGAGCTACGAAAAGGCCGTGCATTTGATGGATGGTCAGAAGGCTTATTAGATTTCGCCCCAACTTATAAATACGAGGAAAATTCTGGAAAATACCGTGGCGAGGATCATAAAGTTGGGAGACGAACTCCAGCATGGTGTGACCGAATTCTTTCATTTGGGAAAGGAATAAGGCAGTTGAGCTACAGAAGGTCTGAACTTAGACTATCGGACCATAGGCCCGTGAGTGCATTGTACATGATAGAGGTTGAAGTTTTCTCTCAAAGAAAGTTACAAAAGGCCCTTACATTCACTACTGCAGAGATTGAGAATGATCACATGGTTGCTGAAACAGGGTTAGATAGTGGAATAAAAGGCTTAAGTTTATGAGGATAAATATTGGCAGGCAACATGCACAAGCTATAACGTGCTGCCGAGTTGAGTTGACCGGACCTTTTGGACTTTATTACTCATATCATTGGTTGTCCTCAAACTATTTATCTGGTGTTGTATAGTTGTAATCCAAATTAGTTTAGCAGAGATAAGTTACCTTCAGCAAGTTTACAAAAATGCTATTTGCACTCTATTGCTTTTTATATACTTGTTGTCCCTATACGTGAAAGAGATATAAAGTTCAAATAACAAGTTCCCTTATACGAGTAGTTTTTAGTAAAGGGTTTTGTAGCTATTGTCATTATAGTGTATGTTGGGCGATTTCGATGTGTGATATAATTGTGTATCATCTATGTAATGAGAGCATTTGATTGTATAACGTTCTGAGGGAGGGTTATAGTCCCGTTACATTAGTAGAACTTCTGTGCCGATTTTCATGATTATTTGTG
>CTI12_AA006270_rna397
ATGATGGACTTTTTTTTTAAGGGCGGTTTACATCAAGTGTCATGGTTTCAGTACCTCCCGAGTGAATCTGATCCCAACCTATCTGATAGAAGTGGAAAGTTAAATCAAAGAGATGTTGGTGCACAGCTGGTGCTTTCAGCCCATCTGCAATTGCAGAAGGATGGGTTCCTAAGCACATGGGGTAATTCTTTTGTCGGGCCTTGGGATCCATCTCAGGGCCTCCATAACCCTGATGAGAAAATTAAGCTATGGCTTTTTATCCCGGGCCGCCATTCATCCGTCCCTGATAAGGCTAAAGCTGCTTTATCTAAACTGAGAGGTCTTGCATCGGGTGTCTGGTTGGCACCTGGGGATTCCGAAGAGGTGGCTGCTGCACTTTCTCAAGCTTTAAGAAATAGTATCGAAAGAGCGTTGATAGGACTCTCATATATGAGATTTGGAGATGTGTTCTCAAGATACCATTCATCTTCGCAAGGAGAAGTTTTTAGGAGAGGCCAACCAGTACTTGAATTTACCTTCACGGCAACTGAAGAGGCTGTATTCGTACATGTCATAATATCCGCAAAGCATGTTCGGGCACTTTCAAATAATGACATGGAGACAATAGTAAAACGCACATCTAGTCAATCCAGTGACAGGCTTCCAGTTATTGTGTCACCTCATGGAATGCGTGGCAGGCTTACTGGATTTTGTCCAGGTGATCTTGTGAAGCAGTTATATTTCAGATTTTGGCTTCAAAATTGGATGGGGCCATCATTGTCTGGTTCGTCTTTTTCTGTGCAGTGTGATGCTTTCGGTACCATGGAAGGATCTTGGCATGATAATGGTATCCGCTCTCAACATGGTTACAACAGTAGCGGGAATAGTAATAGCAGTAGTAGCACTAGTTCATCTAGTGATAGGATGACCGGCGATGATCTTGAGGCTGATGCTGATTCTATATCATGCATAAAATCTGGCTTAACTAATGCAGATCAAATGAATATTGATGGTTCCAAAATGGGTAATAAGAGAACTCGGGCTGGAATGAATGAGTCATACGGTCAGGCCAGTGGAGCCGATGCATACAATTCAATGGAAATCAACAACGAGCAAGGTGGGTCCCAGTGGGACTGGGACGATGACGACAGAGGTGTTGTCATGGATATCCAAGCACTTCTCTCGGAGTTTGGAGATTTTGGTGATTTTTTTGAGAATGACGCTCTGCCATTTGGGGAGCCGCCCGGGACTGAAGAGTCACAGACTCCCACTCCCATGTTTTCTGCAACAGACGGTGGAGATGTAAGTAGCAGCCCATTTACCGCGATGATGGATACGACTGACCCGATGATTTTGACAGGGGGTTTTTCTTCTTTTGAGAGCTTTAATCCGCCATTGCCCGTTATTGAAGAGTCAACAAGCAAAAATCAAGAAATCGTTATAAAAGATAATGTATCCTCTGGATCAATGACTTATAATCCACCACCTAATAACACCGAGTTTGAATATCTGATAAAGGCTGAAGCTATGATGACGTTTGCTCCAGAATATGGAGCCGTTGAAACCCCAACGACCGACTTGATATCCTCCGTTATTAAAACCCCGTATGTTCCGAAATCGCGAACAGTCGAGAGTGCAAATTCAAGTACAAATAGTTACGTCTACTCTGCAGTACCTCCTCGTCGTGATGCAACTGACGATAAATCAGGACCCGGTACAAATTCAAAAGACAAATATTTACTTCAATCGAAGAAATACTACACTCATGTCGAGAACGGAACCGATAAAAAAGACGAAAAACCGTCATCTCGTGACATCGTTGTCACGTCACGTGAAGATGTTACACCGTCAACATTATCTGGTAATACAGGTCTGCGATCGTCTACCCGGAATAAGTTGACAGGAGCAGAGAGTATTGTTGTATCATCGAAAACGGGTATTGCTAATGAACTCGAGTGCTTGATGTTTCAAGCTTTTATGTGTAGAATAAGACATACGTTATTAACTCCCGCAAGCTCGTTGCCAGCTGGATTGAATCGGTTATCTGGAAATAATAATGTTCTGTATCAAATGCATGGTGAATCAAATGTTTTGCAAGATAATAATATAACAAGTAAATATGATATAAAGAAGAAGGATATACCTATTAGAATCGCGGGTGATTTAGATAGCGGGCTGCTTGATGGGTCTCTTAACTCGCCTGTTGGTGTTTGGCGAACAGTTGGTGTCACTAAAGGTTCAAAACCAATGTCAAATATGGAACCATTTGGTTCATTGCCTCATAACTCATTTAATGAAGAAGGGATGTTGTCGTACGGGCAAAGGCAACCGCTTTTGGAGCTTCTTGATGGAATGCCATTACTTTTTCAACAAGCAGCGTCTTTTGTGGATGTGACATTAGATGCAGATTGTGGGGACGGTCCGTACGGCTGGCTGGCGATGCAGGAACAATGGAGGCGCGGGTTTTCTTGTGGGCCATCTTTTGCTCACGCCGGTTGTGGTGGGGTATTGGCTTCTTGTCATTCTCTTGACATCGCTGGTGTGGAGTTAGCGGACCCACTCTCGGCTGAGGTGCATGCATCGTATGCTATTACATTACTACAATCTGACATTAAATCAGCATTAAAATCCGCGTTTGCCACCTTTGATGGTCCCTTGACAGTCACTGATTGGTGCAAAGGTCGTAATGGTGGTGATGGATTTCCAGCTGAATCATCTGCAAGCATAAATGATTCTTCAGTTGAACCAATGAGCCCACCTCAGTCTGCTGGTGGATCTACTCTTAGCAAAGGAATGGATGACATGACCGATTCAGAGCATCAATTAATCAGACCTGCACTTCTTGTAGTTCCTATTCCTGCTATTCTTGTCGGTTACCAGGATGATTGGCTAAAGACCTCAGCGACCTCGCTTCAACACTGGGAAAAAGCTCCTTTTGAACCTTATGCTATGCAGAAACATATGAATTATTGTGTTGTATGCCCGGACATCGATCCCCTGACAACTGCTGCTGCAGATTTCTTCCAACAACTCGAGACTGTGTATGAGACATGCAAATTGGGGACTCATTCAGCTCAGAACATGGGGAACCAAACTAGCAAAGACTCAGGGAAATGGTCGTCTTCTGGTTTTGTTTTGCTTGATTGTCCTCAATCAATGAAGATCGAAAGCAACAGTGCATCTTTAGTGGGGTCAATTAGTGACTATTTTCTTTCTTTATCCAACGGTTGGGATTTAACAAGCTTCTTAAAGTCCCTTTCTAAGGTTTTAAAAGCCCTAAAGCTAAACTCCATCTTCGCTCCAAACTCAAAAGAAGGAAACAGCACTCCTTGTACGGTAATATATGTGGTGTGCCCGTTTCCCGAGCCTGTTGCTGTTCTAAAGACTGTCGTTGAATCTTGTGTAGCTGTTGGTTCAGCCGTCTTTCCATCATCAGATAAAGAAAGACGATCCGCGATGCAAAATCAAGTTGGGAAGGCATTAAGTTGCTCAACGGCAGTAGATGAAGCATCAATATCCAACGTTGTGACAATTTCAGGTTTTAGTATCCCTAAATTGGTGTTACAAATTGTGACAGTTGATGCAATCTTTAGGGTGACTAGTCCATCCCTTAACGAACCCATCATCCTTAAAGAAATTGCTTTCACGGTTTATAACAAAGCACGAAGGATTTCTCGAAGTTCATCTGATATCATTCCATCAGTTTCGATGCCGGGTAGATCTCAATCTCATTCAGGTATGATGCAAATGAATTCACCGATGCAGGGGATGTGGAAAGATTCTGTAGGACCTAGAATGGGCCAGAGAGAGGGTGAACTTGATGCTAGTATGAGAGGTGGTACTTGGGATAACTCGTGGCAAATGTCTCGGCCAGGGGGGTTAGGAAGTGATCCGAATCGAAGTGGTGAATATTCTCTTCATGATGAGTTAAAATACATGTTTGAGCCACTTTTTATTCTTGCGGAACCAGGCTCTTTAGAACGTGGTCTTTCACCGGATTCTATGAAGCTTTTATCAGATGACGGTACGAGTTCTGATGCTGGGATGGGCTCTCAAATGGATGGTTCGGATGATGGTTTTGGGTCGACCCATCAGAAAGCACCCCCAAGTCTACATTGTTGCTATGGATGGACCGAGGATTGGCGTTGGCTTGTCTGCATATGGACAGATGCGAGAGGTGAACTGCTTGACAGCTGTACATTTCCGTTTGGTGGAATCAGCAGTAGACAGGACACAAAGGGTCTACAATTTCTTTTCGTTCAAATTTTGCAGCAAGGATGTCAGATACTTCAGGCGTGTTCTCCTGATACAAGTACGGCTAGGCCTCGGGATTTTGTTATCACACGCATTGGATCCTTCTTTGAACTCGAGTGCCAAGAATGGCAGAAAGCGCTGTATTCTATTGGCGGTTCGGAGGTCAAAAAATGGTCTTTGCAGCTTCGACGATCAGTACCAGATGGAATACCCGCAAGCAGCAATGGAGGTCCTTTGCAACAGCAAGAAATGAGTATAATGCAAGATAGAAATCACGGTAAAGGTTCCGCCTATATGAAAGGTGGATTAGGTCAACCGTCAGGTAGAAAGCAGCAGCACTTAGGTGGCGGTGGTGGTGGCGGGCATGTTGCCATGGATAATTCAAAGGGTTTGCTTCAATGGGTCCAAAGCATCACTTTTGTAGCAGTCTCTGTTGACCATTCATTACAGTTAGTCTATCAAGCAGATTCATCTCCAGGCACGACTCAAGGCAGTGGAGTAATGGGTCAGTCATGCTACGTTGAAGGTTTCACACCTGTAAAATCTTTGGGGTCCGCATCTGCATCCTATATCTTTGTACCGTCACCTAGCATGCGATTTCTCCCCCCAAACCCGCTCCAACTTCCAACCTGTCTAACATCAGAATCACCACCATTAGCGCACCTCCTTCACAGCAAAGGTTCCGCCATTCCCATTTCAACTGGTTTCGTTGTCTCAAAAGCCGTACCCTCAATGAGGAAAGACTCTAGAAGCAATTGCAAAGAAGAATGGCCTTCGGTTCTCTCGGTTGGACTTTGTGACTATTATGGAGGTAATAACAATAATGGTGGTAATAATGAGAAAATGAAAAACATGGGCAAGTCCGGAGTAGAGAATAATTTAATTTTGGAGCGTGTGGCGGCTGAATTACACGCCTTGTCTTGGATGACGGTGAGCCCGGGATACCTTGAAAGAAGATCGTCACTTCCGTTTCATTGTGATATGGTGCTAAGGCTTAGAAGGCTTTTACACTTTGCCGATAAAGAACTCTCACAGATTTCTGTCAAATCAGAACTTTAGCGATATTGGTATGTTTTAGTGATTATGTGCAGAAATAGTTGTAAAACTTAACTAATTGCATAGTTGTAGTTTTGCTGATTAGGAAATCATTTAGAAAGTTACATAGAATTATTAAGTTGCGTAGTGGTAGATTTTGAACGTTTGTACAAAAACATTTTGGGTTTTGATTGCGATTGTGAAGCAAATGCTGGGTTTATAGATGAACACTTTATGTTTCCAGTCCATACCAGTGTATAAACTTGCA
>CTI12_AA006290_rna400
CAATTGGGTATCTGAAAAACCAATCTTTTTCACCTTTTGAAGCTCAAATTCTGTAAAAAAATGGCACATGCGCATGTTAGCACAAGCAGGGGTTTAAAGGGTGTTTTGCTGCTTGTTTTCTTGTTTGTGGATCTGGGTTTGCTATCTTGCGCTGCTAGAGTTGAGAAAGTTACAAGACAGAAGATGCAAGTGAATAAGCACTTGAAAAGACTTAATAAGAAACCTGTTAAGACCATTGAGAGCCCAGATGGGGATAAAATTGATTGTGTCCACATCTCTCATCAGCCAGCTTTTGATCATCCATTCCTTAAAGACCACAAAATTCAGATGAGGCCTAACTATCATCCAGAAGGACTTTATGATGACAACAAGATGAGCACAGAGTCCAAAGGAAAGGATAACACAATGCATCAGCTGTGGCATGTGAATGGCATGTGCCCTGAGGATACTATACCGATAAGGCGTACAAAAGAAGATGATGTGTTGAGAGCAAGTTCGGTAAAAACGTATGGAAAGAAGCATCATAAGAGTGTTCCCGTGCCTAGAAATGTCAATATCCCTAAATCTGCTGATCCTGATATCGACAATGAAAGTGGTCATCAGCATGCCATAGCTTATGTGGAAGGAGACAAATATTATGGAGCAAAAGCAACGATGAATGTTTGGGAGCCGAAAATACAGCAATCAAATGAGTTTAGCTTGTCACAAATTTGGATTTTAGGTGGCTCGTTTGGCCAAGATCTTAACAGCATTGAAGCTGGATGGCAGGTCAGTCCAGATCTTTATGGTGACAACAACACAAGGCTATTCACTTATTGGACTAGTGATGCATATCAAGCTACTGGCTGCTACAATCTATTGTGCTCAGGTTTTATTCAAATCAATAGTAACATAGCAATGGGAGCAAGCATATCTCCTGTATCTGGATTTAGGAACTCACAATATGATATAAGCATCCTTGTCTGGAAGGACCAAAAAGAAGGAAATTGGTGGATGCAATTTGGAAACGGATACGTGTTAGGCTACTGGCCATCGTTCTTGTTTTCATATCTAGCCGACAGTGCATCAATGATTGAATGGGGAGGTGAGGTGGTTAATTCCGAACCCGACGGACACCACACATCAACCCAAATGGGCAGCGGGCGTTTTCCAGAAGAAGGGTTTGGAAAAGCAAGTTATTTCCGAAACATTCAAGTAGTCGATAAAGAAAACAATCTCAAAACGCCTAAAGATCTTGGCACATTCACTGAACAGTCCAATTGTTATGATGTTCAAACCGGAAGCAATAGCGATTGGGGTCACTACTTTTACTACGGAGGCCCTGGTAAAAACCCGAATTGCCCTTGACCCGGTAGTTCACGTTCGACCTCCTGTTATATAATTTTTTTTCTTTTTTTTTTGGCTTTGTTTGTTTGATCCATCTTTTTAGAGGTCTTTAGTGAGAAGTTTTGGTGGTCTTTTTTTGGGTCTTTTTTTTTGTGGGGTTTGAATGTAAAAGTGGCATAGTTTCTCAAAAGTGTGAAAGAAACAGCCTCTTGTAAGTTTTTAGTGAATCTCTATTTGTGGAATTTGCTCTTCTTGGCAAAGTTTCTCAAATAAATGAATTGGTTTTAGCTCTAGTTTAGAAACACAACTTTCTCCCCGGCAATGCGCAATGGACTAAATGTTGGAACACATAAAACGTAAAACAGACAGTTTGAGTTCAA
>CTI12_AA006290_rna401
GAATCTTGAAACACTAAAGAGAGAGAAAGAGAGTAAGTGAGTGGTCACACCACCAAATGCAAGTGTCTCACTAACTGTGTGTTTTCCAGTGTGTTTCCACTGTGTGTGTTGTTCCTCACTCAAAAACCACACAACCCATGAACTCAAATCCAACACTTTAAAACATTTTAGCCAATTGGGTATCTGAAAAACCAATCTTTTTCACCTTTTGAAGCTCAAATTTAGTAAAAATGGCACATGCGCATGTTAGCACAAGCAGGGGTCTAAAGGGTGTTTTGCTGCTTGTTTTCTTGTTTGTGGATCTGGGTTTGCTATCTTGCGCTGCTAGAGTTGAGAAAGTTACAAGACAGAAGATGCAAGTGAATAAGCACTTGAAAAGATTGAATAAGAAGCCTGTTAAGACCATTGAGAGCCCAGATGGGGATAAAATTGATTGTGTACACATCTCTCATCAGCCAGCTTTTGATCATCCATTCCTTAAAGACCACAAAATTCAGATGAGGCCTAACTTTCATCCAGAAGGACTTTATGATGACAACAAAATGAACACAGAGTCCAAAGGAAAAGAAAACACAATGCATCAGCTGTGGCATGTGAATGGCATGTGCCCCGAGGATACTATACCGATAAGGCGTACAAAAGAAGATGATGTGTTGAGAGCAAGTTCGGTAAAAACATATGGAAAGAAGCATCATAAGAGTGTTCCCGTGCCTAGAAATGTCAATATCCCAAAATCTGCGGATCCTGATATCGACAATGAAAGTGGTCATCAGCATGCCATAGCTTATGTGGAGGGAGACAAATATTATGGAGCAAAAGCAACGATGAACGTTTGGGAACCAAAAATACAGCAATCAAACGAGTTTAGCTTGTCGCAAATTTGGATTTTAGGTGGCTCGTTTGGCCAAGATCTTAACAGCATTGAAGCTGGATGGCAGGTCAGTCCAGATCTTTATGGTGACAACAACACAAGGCTATTCACTTATTGGACTAGTGATGCATATCAAGCTACTGGCTGCTACAATCTATTGTGTTCAGGTTTCATTCAAATCAATAGTAATATAGCCATGGGAGCAAGCATATCTCCTGTATCTGGATTTAGGAACTCACAATATGATATAAGCATCCTTGTCTGGAAGTCCCATGTTTATTTCAGGGAATCTGATGCGTATTTAAGATGAAAAGTTTGATTAGTAAGAGATATAGATTGATGTAGGATGGTATTATTGATTCGTAATTTGCTGCATTGGTCGTATTCTATATATATAGACGATTAGTTTAAATGATTAGTATGATTCATTGGCGTGTCATATGCATAAAGATTGATGTAACACAACCTTAATAATTAGTTAAAATTCTTT
>CTI12_AA006290_rna402
GAATCTTGAAACACTAAAGAGAGAGAAAGAGAGTAAGTGAGTGGTCACACCACCAAATGCAAGTGTCTCACTAACTGTGTGTTTTCCAGTGTGTTTCCACTGTGTGTGTTGTTCCTCACTCAAAAACCACACAACCCATGAACTCAAATCCAACACTTTAAAACATTTTAGCCAATTGGGTATCTGAAAAACCAATCTTTTTCACCTTTTGAAGCTCAAATTTAGTAAAAATGGCACATGCGCATGTTAGCACAAGCAGGGGTCTAAAGGGTGTTTTGCTGCTTGTTTTCTTGTTTGTGGATCTGGGTTTGCTATCTTGCGCTGCTAGAGTTGAGAAAGTTACAAGACAGAAGATGCAAGTGAATAAGCACTTGAAAAGATTGAATAAGAAGCCTGTTAAGACCATTGAGAGCCCAGATGGGGATAAAATTGATTGTGTACACATCTCTCATCAGCCAGCTTTTGATCATCCATTCCTTAAAGACCACAAAATTCAGATGAGGCCTAACTTTCATCCAGAAGGACTTTATGATGACAACAAAATGAACACAGAGTCCAAAGGAAAAGAAAACACAATGCATCAGCTGTGGCATGTGAATGGCATGTGCCCCGAGGATACTATACCGATAAGGCGTACAAAAGAAGATGATGTGTTGAGAGCAAGTTCGGTAAAAACATATGGAAAGAAGCATCATAAGAGTGTTCCCGTGCCTAGAAATGTCAATATCCCAAAATCTGCGGATCCTGATATCGACAATGAAAGTGGTCATCAGCATGCCATAGCTTATGTGGAGGGAGACAAATATTATGGAGCAAAAGCAACGATGAACGTTTGGGAACCAAAAATACAGCAATCAAACGAGTTTAGCTTGTCGCAAATTTGGATTTTAGGTGGCTCGTTTGGCCAAGATCTTAACAGCATTGAAGCTGGATGGCAGGTCAGTCCAGATCTTTATGGTGACAACAACACAAGGCTATTCACTTATTGGACTAGTGATGCATATCAAGCTACTGGCTGCTACAATCTATTGTGTTCAGGTTTCATTCAAATCAATAGTAATATAGCCATGGGAGCAAGCATATCTCCTGTATCTGGATTTAGGAACTCACAATATGATATAAGCATCCTTGTCTGGAAGGACCAAAAAGAAGGAAATTGGTGGATGCAATTTGGAAACGGATACGTGTTAGGCTACTGGCCATCGTTCTTATTTTCATATTTGGCCGACAGTGCATCAATGATTGAATGGGGAGGTGAGGTGGTTAATTCCGAACCCGATGGACACCACACATCAACCCAAATGGGCAGCGGGCGTTTTCCAGAAGAAGGTTTTGGAAAAGCAAGTTATTTCCGAAACATTCAAGTTGTCGATAAAGAAAACAATCTCAAAACGCCTAAAGATCTTGGCACATTCACTGAACAGTCCAATTGTTATGATGTTCAAACCGGAAGCAATAGCGATTGGGGTCACTACTTTTACTACGGAGGCCCTGGTAAAAACCCGAATTGCCCTTGACCCGGTAGTTCACGTTCGACCTTCTTCTGTTATATATATTTTTTTTTTCTTTTTTTGGGCTTTGTTTGTTTGATCCATCTTTTTAGAGGTCTTTAGTGAGAAGTTTTGGTGGTCTTTTTTTGGGTCTTTTTTTTTTGTGGGGTTTGAATGTAAAAGTGGGCATAGTTTCTCAAAAGTGTGAAAGAAACAGCCTCTTGTAAGTTTTTAGTGAATCTCTATTTGTGGAATTTGCTCTTCTTGGCAAAGTTTCTCAAATGTATGAATTGGTTTTAGCTC
>CTI12_AA005970_rna431
ATTTAGTTACCTCTCGTGCTATATATGTTTTTGCGGAACTAGATGATTAGGAAATATTATGAGATGATGATTACATAGATCTTATGGTAATGATAGCCTCTAGCTTTTTAGAACTGTTTATTGTGTGAATGGCTTCGTCCGTATGTCGATTTTTAGTACTCGTGTTATGTTAGCATGTCGTGTTTTAGTGTGGTAATTTAGTTATTGATTTCTCTCTTTATTTGTTGCAGACACTTGGAATAGGTCATGCGTTCTCCTCGTTTATTTGGCTGTGTGGTCCAATTACAGGTCTTGTGGTTCAACCTTGTGTTGGCATTTGGAGTGACAAATGCACTTCGAAATATGGCAGAAGGCGACCATTTATTTTGCTTGGATCTATCATGATATCAATTTCTGTGGTAATTATCGGGTTTTCTGCAGACATTGGATATTTGATTGGAGATACGGAAGAACATTGCAGCACTTTTAAAGGTACACGTACAAGGGCAGCATTTGTTTTCATTTTAGGATTTTGGATGTTGGACCTTGCTAATAACACGGTTCAGGGCCCTGCCCGAGCTCTTCTGGCTGATTTAGCAGGCCCTAGTCAGAGAAACTCGGCCAATGCTATATTCTGCACATGGATGGCAATTGGAAACATTTTAGGGTTTTCTTCTGGTTCTAGTGGAAAGTGGCATAGTTGGTTCCCTTTCTTGACAAGTAGAGCTTGTTGTGAGGCATGCGGAAATTTGAAGGCAGCCTTTTTAATTGCAGTGATTTTTTTAACTTTCTGCACACTGGTGACACTCTACTTTGCGAAAGAGGTTCCATTAGCACCAAAGCAGCAGCAGCATCTCAGGTTATCAGATGTGGATCCTCTTCTGGAAGATACTCAGCCGCATGGTCTGGACCACTCAGAATCAAAACCTCGAAAAAAAGCAGTTGACCACAAAGTAGGTAATATGCCTGAGAGTGTTTTTGAAAAGGATTCAACTGAGAAGAATGTAGACTCATCTGTTAAGGAAGATCAAGTCGAGAGTTTTAGTGACAGCCCAGGAGCAGTCCTGGTCAACTTGCTGACCAGCTTAAGGCATTTACCTGTAGGGATGCATTCAGTGCTTATTGTAATGGCTCTCACATGGTTGTCCTGGTTTCCCTTTTTCCTTTTTGATACAGATTGGATGGGTAGAGAGGTTTACCACGGTGACCCAAAAGGGAATGATGCTCAAGTAAAAGGTTATGATGAAGGTGTCAGAGAAGGTGCATTTGGTTTGCTATTGAATTCAGTGGTTCTTGGTATCAGTTCTTTCCTCATTGAACCAATGTGTCGGTGGATAGGTTCAAAATCTGTGTGGGCTGTAAGCAATTTTATTGTGTTTGCCTGCATGGCAGGCACTGCCATCATAACTGTAATATCTCTAGAAGAGTCTCGAGGGAGTGACAGTGCTGTAGGAGGAAATGAGTCAATCAAGACTGCTTCATTGGTTGTCTTCGCCATTTTGGGTCTTCCTCTTGCTATAACTTACAGTGTGCCATTCTCCGTCACAGCAGATTTGACTGCTGATACAGGAGGCGGTCAAGGATTGGCAATTGGAGTTTTGAACCTCGCAATAGTAATACCACAGATGATTGTGTCACTTGGAGCGGGCCCATGGGATGCGTTATTTGGTGGAGGCAATGTACCAGCATTTGTTCTTGCATCAGTAAGTGCCCTTGCAGCTTGCATTATTGCAATTTTAAAGCTTCCAAAACCAAGCAATTCCTACAGACCAATAGGTATGCATTTTGGATGACAAACATCCCCCATGCAACTCCCACACATAGATGTAGACATGTTCAATATGTACCTTAATGCAGACACGATATTACTTATATTGGAAAGAGTATAGTTATAAATTTAGAATAGCCGGTTAATGTCTCTTCAATGATTGTTTTGTTCTTTTGACCGTCTGTTAGTCTGTTACATCTAAAATAAACCCATGCCTGTATCCTCATAAATTGTTGGTATAGTTAGTGATTTTTTTTTTCAAGTTTGCTTTTCCGTAGCAGTAACC
>CTI12_AA006040_rna438
AAAGCTCTCCCAAAATCAAATCTGAAACACTACAAAATCAGATCTCCCTTCTCCAACGTCCGATCTCCAATCCCTATTCTTCCCGCCAATTTCACCTTTCTCTTCTTTTTTTCCCTCTACAGGGTTATATGGCGGATGTGCCTGGGAGTCCGGCAGGGGGGAGCCATGAGAGTGGAGGTGAGCAGAGTCCGCATTCGAATATAAGGGAGCAAGATAGGTTCCTTCCGATTGCGAATATTAGTAGGATTATGAAGAAAGGTTTGCCTGCTAATGGTAAGATTGCTAAAGATGCTAAAGATACTGTTCAGGAATGTGTTTCTGAGTTCATCAGTTTCGTCACTAGCGAGGCGAGTGATAAGTGTCAGAAAGAGAAGAGGAAGACTATTAATGGTGATGATTTGCTATGGGCAATGGCTACACTTGGTTTTGAAGATTATATTGATCCCCTCAAGGCTTACCTGTCGCGGTACAGAGAGTTAGAGGGTGATACAAAGGGTTCTGCGAGGGGTGGAGATGGATCGGGCAAGAAAGATGCAGTTGGATCGCAGCTTGTTCCAAACGCACAGTACACTCATCAAGGATCTTTTGCACAGGGAATGAATTTTTTGAATTCACACGTTTGACTTCCAACAAAGAAGACATGAACTAGTAGTTCCTTACGCATCTTGAACTAGTGTGGGATTTTCAAGCTTCCTTCGTTTACTGATTCGTTTGATTGCTATTAATTGGTCAGTAAACAATGTTCGCTGTGATTGGTATCTTTAGTAGTATTAT
>CTI12_AA002790_rna450
AAATCTACAAAATATAAATACCCCCAAAAAAATAAAAACAAATCGATCCAATCTCTTCTTCTTCATCCACCCCCCTTTGTTCAAATTAAAATACTGATTTGAAACCCTAACATCAAGAATGAAGAAGGGAACTAAACGAAAGTCTGCTGCTGCCGCTAAAACCAAGGAAGAAGAACAACAACCTCATCAGGAAGAGGCGAAGAAACCTAAACGTGCCAAGACTGCTAAAGTTGTCTCTGAGCCTGAGTATTTCGATGACCACCGTGAATTGGAGGATTTATGGAAGCAGGTTTTCCCTGTTGGAACAGAGTGGGACCAGCTTGATTTGCTTTCTGAATACAAATGGAATTTCAAAAACCTTGAAGATGCATTTGAAGAGGGCGGTGTATTACATGGGAGGAAAGTCTACCTCTTCAGTGTTACAGAACCTCAATTGCTTTTTATGAATGGTCAATCCAAAGTAACCTGCATACCTGTAGTGGTTGCGGTTGTTTCTCCATTTCCACCTTCTAATAAGATTGGAATCAACTCTGTACAAAGAGAGGCGGAAGAAATTGTTGATATGAAGCAGATGAAGATGGATTGGGTTCCATATATTCCTTACGGAAAACGGGGTGCTTCTGTTGAAAGACTAAATTCTCAAATCTTCATACTAAGCTGTGTTCAAAGAAGGGCTGGTTTAAAACATATGAAGGAGGATCGTGTCAAGAAGTTTGAATACTGCTTACCATATTTCTATCACCCCTTTAGGGAAGATGAGACGGAACAGAGTACTATTGTGGATATTATGTTTCCAGCGGAACCACCGGTTGTCTGTGAGTTTGATTGGGAGATGGATGAACTTGAGGAATTCACCAATGAACTCATTGCTTCAGAGGAGTTGACTGAAGATCAGAAGGATGAATTTAAGGAATTTGTCAAGGAAAAGGTTCGAGAAGCAAAGAGAGCTAATCGAGAGGCTAGGGAGAAGCGAAAAAAAGCTCGAGAGGAAATGGATCAAAACGCAGTGGCTGCATTTGAGAACATGAGGTTTTATAAATTCTATCCTGTTGCCACACCCGATACCCCAGATGTCTCGCAAGTCAAGTCGTCATTCATAAATAGGTATTATGGTAAGGCGCATCAAGTACTCTGAAGTGAATGCTGAGATGGGTGCTTTACGTCCTCTATGTTTCTCAGGATTACCATTTAATGAAGGATTGTCGTGCCACACTACACATCCAACTCATACAAATGTTATCAGCTTTCTGTAGCAGTGGTGGTGGTTAAAGAGACTAGGAAAATAGCAAAATTGCTGTTTATGATTTCATTACTTGATATATTTGTAGTCGTAGGAATTTTGTTCATTAAATTCGAATTTGATTACCTACAAGATTCGCTTATTATTGTATTAGACTAAATAGAGCCGTAGAGGCGACTGTTTATCACAATCGCAATTTCAAAACCTTATCAACGAGAAATGTGACTTATTTCTTATAA
>CTI12_AA002890_rna462
CACACACACACAAAACTACTTTTCAACCAAAGAAAAAAAAGAGAAAAATGGGCGAAAACACAGGAGACACCGAGATGTCAAACGGCAACGGAGCAGCAAATGGAAAATGTCTAAGCACATTTGTTGACACTGGTTCTGTTGAGAGTCACCGTTATTATCTTTCAAGAAGAACCCTTTGCGAGATGCTAAGAGATAGAGGCTATGATATATCTAATGAAGATATTGATATGTCTTTGCAACAGTTTCGTGACCTTCATGGTCAAACTGTTGATGTTGACCGTCTTCGGATTAGTGCTTCTCATGTTTCGGATGTTAATGATAAGATTCTAGCTGTTTTCTGCGGCACGGGTGCGGTAAAAGTAAATGTCATCCGTTGGATTGCAACACAAATAATGAACATGGACAGTTTAAACCGGCTGATAATAGTAGTGCAAAGTCCCATTACAAACCAGGCTCAGAAAGCTGTGGATCTTTTCTCATGCAAGACCGAAATATTCCAAATAACAGATTTGCTTGTTAACATTACTAAGCATGTTTTAAAGCCGAAACATAGGGTCATAACTGATGCAGAGAAAGAAAAGCTTTTAAAGAAGTTCAATTTGGATGAGAAACAGCTTCCAAGAATGTCACAAAAGGATGCCATTGCTCAGTACTATGGGCTTGAGAAAGGACAGGTGATTGAAGTCACTTACAATGGTGAAATAACTGGATTGCATGTCACTTACCGTTGCATTTGGTGAATCTGTAGCAT
>CTI12_AA002930_rna466
GTCACAACAACCCCAGAAATTTGGTCATTTTTTCCCTCCCTCAAAAATTCACAAAATTCCCCCATTCCTTCCCTTCCCTAATTTTTCTTTTTCCAAATTTTCTTTTCCACATCAAATCTTTACAATCAAATATTATCATCATAATTCATAAGCTAACAGATCCCTAACGGGTCTTATTGGTGTTTTGTTTAGTGGAGGTGTGTTGATGGATTTGTGGGGAATTAAGACGAGGGAAAAGTTAGATCTTATATAGTTATATCATTACAGTGACTGAAATACTGCAATATTTTGGATAATAAAAGCTGGATTGATTGATTTATATGTTCAGTTGATCTGAATATGGAGTCAGAAATCACGAGTCCTTCGACGAGTATGGTCAAATGTTGTGATTGTGGTTGTAGTTATTGTCATCCAAGTAATGGGTCTTACTCCGGGACATGGTTAAGATCAGTTAAACGGAAAGTAGACGAGTATGAAGAAGATGGTGACAAATTCTTTATACCAGGTCTTGTAATTCCTGCTGTAGCTCGTGTGGAGATTGAAAATGAATGTGATGTGTTGCGTGAAATGGTTAGTAACCAACAACAAACGATTCAAGATCTCATTGCTGATTTAGAGGAAGAAAGATACGCCTCTTCTTCAGCTGCTAATGAAGCCATGTCTATGATCTTGAAATTACAACGTGAAAAAGCTGAAGTACAAATGGAGGCTCGACAGTTCAAACGATTTTCTGAAGAAAAAATGGCTCATGATCAACAAGAGCTTATGGCATTAGAGGAATTGTTGTATAGAAGGGAGCAGTCGATTCAATCTTTGACATGTGAAGTTCAAGCTTATAAACATAGGATGATTAGTTTTGGGCTTACGGAATCAGAAGCAGATGGGGATAAAAGTTTTTTAACACATGAAAATAGTATCGCCACGAATTTAGAAAGCCAATTTGATTTCATGGCATATGATTACCCTCCTTTGAAATGCGACAATTTGAATGAAAATACTGTGTACCCAGAAAACAATAGTGAAACAGTTGATATAGAAAAATATGCATTTGGCGAAACCCCGCGTTCTTTAAAAGATATAGAAGAAAGAATTAACCAACTGGAGAATACTCCTCCACATAGTCAACCGATTCTTGAAAAGGTTATTGTCGGTCATTCACCAATGAAGAAACACTCGAGAAGATTTTCCAGTGATAGCGCTAGCTCGTATTTTGCAACGGTTAAGGAAGATGCGGTATCAGATTCTTCTAGGCTTGCAAACGAATTTCCTAGTGTCAAAAAGGTGGAGACGGTATCTGATTTTGGAGATGAAATGAGTGACAGGATTTATACTATTGACTCGATACATAACACAAATAGTGATCCTAAGGCTAATATTGACACTTATGATGGTTTCATGAGTAGTCCTAAAGAGTCGTCATCTTGTGATGATATTGAAGATCCAGAAGTTAAGAAATTATATGCTAGGATTCAAGCACTCGAGGCAGATAGAGAATCCATGAGGCAGACACTTATTTCTATGAGGACAGATAAGGCTCAGTTGGTATTGTTGAAAGAAATAGCTCAACATTTGTGCAAAGAAATTTCACCACCAAGCAGGAAGCCTATAAAAAAACCCGCTGCTACTGTGGGTTCCGCCTTACGTTCAGTGTTCATGTGGATTGCATCACTTGGTTACTGGAGAAGGAAATCACAGCGAAACAAGCACATTTTTAAAGCGTTGGCGAGCAATGCAGGCTTGCTAATGCTTCTAGACAAGGGACCTCAGATGGGGCAATGGAGGTGCCTTTCAAGTACCCAAGTTTGAAAAATCAATCTCAAAAATATTTGTATCCATCTCTCTACTGGTTTCAGCTATTCCATTTCTTCGATTTCTAATATCAGTCTCATATTCTTTTAGAATTTATGATTTTTTTCAGATTTATATTGAAATATCCTCACGGGATTTGTTTAATTGCACCGCTCTGATAGCTTGTGAAGTGTTATTCGTTATTTTATTGCGAGTGTGGATACAAATGTGGTCCTTGTAAGATTTGATGGAATTTGCGGGTAGCATTAGTGTAATATGGATTACCTTGCTCATGTATGTTGCATGCATTGCATAACTACATTTTCAAATATGATTTCTGCAACTTTATCTAATCTGGAATTTATGTTCACC
>CTI12_AA007420_rna484
AAATCATTAACTCTACTTTTTAACAATTTCCCGCCAAAACATCTCATATTTCCCCCCATTTTTATAAAAACTAAAGATAACAAACCCTAACCCTTGCCCATCTTCACAATATCACCAACTACTCAAATCAAAATCAATAGAAAGAAAAATGAAAGGAGGAACACTTCAGATCAACTGGCACGACACCAAACCCGTCCTAACTCTCGACTTCCACCCAATCTCCGGCCTCCTCGCAACCGCCGGTGCCGATTTCGATATCAAGTTGTGGCTGATAGGTTCCGAAGAAGGCGATAAGAAAGTTCCGACCGCGACTTATCAGAATAGTCTTTCGTATCACGGATCCGCTATCAACGCTATTCGCTTTGCTCCCTCTGGAGAGCTGCTTGCTTCTGGGGCTGACGGCGGTGAGCTGATATTATGGAAACTGCACAATACTGATTCTGCTCATGTGTGGAAGGTCCTCAAGACATTGTCGTTTCACCGAAAGGATGTATTGGACTTGGAGTGGTCTACTGATGGCGCATTTCTCATTTCTGGATCAGTTGATAACTCTTGCATCATCTGGGATGTTAATAAAGGATCTGTTCATCAGATTTTAGATGGTCATTTCCATTATGTTCAGGGGGTAGCGTGGGATCCCTTAAACAAGTATGCTGCTTCACTTAGTTCAGATAGAACATGCCGCATATATGTGAAGAAACCACAAAGTAAAGCAAAAGGAAGTGAGAGGACAGATTATGTTTGTCAGCACGTCCTTGCAAAAGTGGAATCACAAGTGGTAGAGGAAACTAAGGCTGCGAAGCACCATCTTTTCCATGACGAGACATTGCCATCCTTCTTTAGAAGATTATCCTGGTCACCTGATGGTTCATTTCTTCTTGTGCCTGCTGGTTCGTATAAACTCTCACCCACCTCAGAACCTGTAAACACTGCTTATGTCATGTCCAGAAAAGATCTTTCAAGGCCTGCTTTAATGCTCCCTGGTGCCAGCAAAGCTGTTGTGGCAGTGCGCTTCTGTCCTAAAGCCTTTGGTCTTCGTGGGTTGAGCACATCTTCATCTTTCAAGCTTCCATATCGCTTGATCTTTGCTGTTGCCACATTAAACTCTTTGTATGTATATGACACCGAAGGCGTTGAGCCAATTGCAGTTTTAGCCGGACTTCATTATGCAGCCATAACTGACATAGCCTGGTCACCCACAGCCAAGTTCTTGGCGTTGTCATCCCAGGACGGTTATTGTACGCTTGTAGAATTTGAGAACGATGAACTGGGAATACCCGTCTCTTTTTCAGGCGATAAGCAAGTTGCAGCAGATCAAAATACTATGGCAGTTGGTAATATGGCCAGCAAGGAAATAACAGAAGAGATTGGAAAAGAGAAAGACATTGTCAATAATGCTTCTGATACTCAGGAAATGGAAACAGATAAACCACGAGAAGAACCGGCAAGACCAAGTTTAGTGACTTCAACAGAGAAACCGAACGTAAAACAAGCATCAGCAAGCACAGTGTCTGCAAGTAAACCAGCAAAAAGAAGAATCACTCCAATGGCCATAGATTGATCTAAAAGTTTGTTTTGTATCAGTTCTTATAATATTCAAGTGTTTCTTGCAACCCTTTTCCAATATAATTGGTCTGTATAACTTGCAAGAGGCCGAATGATGGTCTTTATATTGAAATCCAATTATTTTTTCGTCCATGTCTAGTAGTTTCAATATTCAAACCCGAGTTCGATTGATCAA
>CTI12_AA008060_rna517
AAAAAAGATGTATTGTAGTAAAATGCTACCCTAGTCCGTGACTAAATTCCAATCACCCAATCAGGGTCATAAATGAAAGGAAATCGTGGACACAATTAAACAACCACATGACATGACATACAACATGCTCCTCCTCATCATCATTAACATCATGTTTTTTTATTTGACTTAACTTACAAGATCACTAATTCAGAATTGTTCAAAAAAGTCGCCCCCACGTTACACCCTACACCAACCCTACCACTTTTCCTCTATACCCACTTGAATTCACATCTCCAAATCTTTGTGACTGTTGTTCATTACAACACGATTAGGTAATTATTGTATCATAAGTTTTGGTTTTTGTTGTTGGGTTTTGTAGTCTACTCTAGGACTTACTAAATTTTGTACTGCATTTTGAATCTTAGTTTTTGTTATTGTTAGAACCTTGAATTTTGAGATTTGGGATTTTGGTGCATTGTTTTATGAGATCTTGAGATTTAGTGAAGATTTATATATAGGGTTATTGGTGATTTATGTGTGTATGCTACATTGGGACATTAATGATGGGAATTTAGATTTGAAGTTAGAGTTTTTTTTGTTGTTGAACTGGTTTTGATGGCTTCACCCGGTTCTTCGCCCACTGCGTTTGCTCCTGTTTCTTCGAATGAGCAGGCTGATGTATCACCACCTGCTCCTGTTACTCCTGCGACTGCTGCCCCGCCTTTGCAGCTGCCTCCATTGCCTGGTGCAAATTCGCCTCCACCTGATGTATCGTCCCCCCCTCCACCAGATGAAGTATCGCCTCCGCCACCAGATGTGTCCTCACCTCCACCTGCAGTGCCTGATGCTCCTCCCCCTGCTACGCCTGCTGCACCACCACCCGCTCCACCCACGGATATTAGTCCACCGCCTTTGCCACCTGTCATTTCCCCTCCTCCGGCTGTAAACTCACCGCCTCCTCCGGTTTTATCCCCACCTCCACCGGCAGATGTTTCTCCTCCTCCACCAGAACAAACGGCTTCTCCTCCGGCTCCAACCCAACCAGACCCCTCTCCACCGCCTCCTGCACCAATTGTGCCTTCCCCACCTCCTCCAGAAAACGTCCCATCTCCCCCACCTTCCAACTCTCCACCTCCACCACGTGCTACCCCACCCGAAAAATCCCCACCAAGTCAGCAACAAACACCCCCTCCACCCCCTCCCCCGTCAAACACTACTATCTCCCCTCCTTCAACATCAACGCCTCCTCCTTTAGCACCTCCAACCAATTCATCCACCCCCGGAACCCCGTCACAATTGCCACCTGGACCCGCAGCGAAACCTACAGCACGGTCAACAGATACTAGCTCAACTGGTAGAGTAAATGGTTCACCAGGTGGGTCGGGTGGTAAATCAAATAACGGAACTGTGATGGCAATTGGGCTTGTTGTTGGGTTTGTCACACTTGGTCTCTTGATAATGGCTGTGTGGTTTAAACGAAGACATAAGAGACGACATAGACATTCTCATGTATACATTATGCCATCACCATCTGCGTCCTCTCAAAAGTCAGACTCATTATTTCTGAGGTCCCAACAATCAACTCATCAATTAGCCGCAAGCCCGTCAGTAAGCAACTCCGTCTACTCCCCCGAGAATGGTGGTGTAGGAAATACCAGGGCATGGTTCACCTATGAAGAATTATCTGACGCCACAGATGGATTTTCAGGAAGCAATCTTTTAGGTGAAGGTGGGTTTGGGTGTGTTTACAAGGGATTGCTACCAGATGGGAGAGAAGTTGCAGTTAAACAGTTGAAAATTGGTGGTGGACAAGGAGAGCGAGAATTCAGAGCTGAAGTTGAGATTATTAGTCGAGTTCACCATCGCCATTTAGTTTCCCTTGTTGGTTATTGCATCTCTGATCATCAAAGATTGCTCGTTTATCAATTTGTCGCAAATGATACCCTTCATTACCATCTTCATGGCCAAGGCAGGCCGGTTATGGACTGGCCGTCAAGAATTAAAGTGGCAGCTGGTGCAGCTCGCGGTTTGGCTTACCTGCACGAAGATTGTCATCCACGCATCATTCACAGGGACATTAAGTCATCCAACATTTTATTGGATGAAAACTTTGATTCCCAGGTAGCTGATTTTGGGCTAGCAAAGTTAGCAATGGATGCAAATACACATGTGACAACTCGTGTCATGGGAACCTTTGGTTACATGGCTCCAGAGTATGCTTCAAGCGGGAAGTTGACTGAAAAATCTGATGTTTTCTCATTCGGGGTAGTACTCTTGGAGCTGATCACTGGGCGTAAGCCTGTGGACGGGTCTCAACCTCTTGGCGACGAGAGTCTGGTTGAATGGGTAGGTTTTTACTGGAGTTAACTCACTACACCGTCTCCATATATCAAACGTCAAACTACTCAATTTCTGTAATGTTG
>CTI12_AA008230_rna535
TCATTATCACACTTATCAATATCTTCCTGTGCTATTTGTCTTCACCTACCAACCTTCCTCTTCTTCTTCTTATTACAAATTTCCTAATAAATTTGGAGAAAAAAAAAAATCAAGGTTAGCGATTGTTTTATAATAATCAGAGATGGAAACAGCAACTGCTCTTCGATCTTCATTCAGTACTTGTGTTATTCGACCAACTACTGATTTTGGTCGCTCACGTACTCGATCTGTTGCCTTTGCTAAGGGATTCTCTTCATTTTCTCATCCCAAAGGACTTAGAAGTACATCTTTTCAGAGTCAAAAGAAAAGATTCGCAATAAAGGCCTCATCGTCATCCTCTGATTCTTCTGGACCTGCTGCACCAATTGCTCCACTTCAGCTCGAGTCCCCAATCGGGCAGTTCCTTTCTCAGATTCTGGTTAGCCACCCACATCTGGTACCTGCAGCAGTTGAACAGCAGCTTGAACAGCTTCAAACTGACCGTGATGCTCAGAAAGAAAATGAGGAACCTTCTGTCACCAGCACTGATCTTGTCTTGTACAAGAGGATTGCCGAGGTGAAAGCTAATGAAAGAAAGCAGGCTCTTGAGGAAATTTTATATGCGTTAGTGGTACAAAAATTCATGGATGCCGACGTGTCTTTAGTTCCATCTGTATCTCCCTCACCTTCCGCATCTTTCAAGCCAATTGACTCATGGCCCAAGCAAGATGAGAAGCTTGAGCTGCTTCATTCTCCCGAGGCACTTGAAATGATTCAGAATCACTTAGCTTTGATTATGGGAAATCGTGTAGGTGATTTAAATTCTGTTGCCGAGATAAGCAAACTCAGAGTCGGGCAGGTATATGCAGCTTCTGTGATGTACGGTTACTTCCTCAAACGAGTTGACCAAAGGTTCCAGCTTGAGAAAACCACAAGGGTTCTTCCCGAAGGTCTGGACAGAGAGAACAGTAGCATTCAGCAGCAAGCATCAGGAGATGAGAGGGTGCCTAGTTCCAACATGTCTGCACAAACTCACCCCGAAGTCACTTCTTGGTCTGAAGTCCCGAACTCAGGGGGTTTTGGGCAAGCTATTAAACCGTCACGGTTGAGGAACTATGTGATGTCATTTGATGGTGAATCGCTTCAAAGGTATGCCACCATTAGGTCCAAAGAGGCTGTTAGTATCATTGAGAAACACACGGAAGCGTTGTTTGGTAGACCCGAGATTGTGATCACACCTGAAGGAACAGTTGATTCTTCTAAAGACGAGGTTATTAAGATCAGCTTTGGTGGGTTGAGGAGACTTGTCTTGGAGGCTGTAACATTTGGTTCGTTCTTGTGGGATGTTGAGAGCTATGTGGACTCCAGGTACCATTTCGTAGCAAATTAAGTCTATTAAAGTGCATCCCTTGACAGTCATCAATTAGAACAAAGAAAGACGGGATGCCAAACTAAACCAACTCGATAGTACTGCCATAAGTTACCAGTGGTTGTGACGTTAATTAGATTGTATATAAATTACCATACTTTTTCTTTTTGATTTAGACTATACCTTGATTTGGGATTCTTTTCCGTTGTTTGAACATATTTTGAGATGTTGCTCAGCATGGGTGTTCCCTCATAAAAACATGTTTCTGTCTTTATGAATGTGTTATTCAGTTTCCATCTATAACGAATCGGTCCTCTGTTTGACATGGAGGTTCTTGGGACCGTTAAATCTGGGTGGTTCAAAAGGCTACAAAGTCTTGGGCATAAAAAAATTGTAAACAATTAATGTAAATATTAAAAATATTTGCTGCGAATCGCAACATATAAAACTTAATGAAGTTTTNAACTGAGATTATATTAAGCTCTTCCAGCCTTGTGTTAATATGTAGGTCTTGCTATCTTAGTATATTTGAAATGAGTTGTGGTTATAAGATACAGTTTGTTATGTCTTCAAGCCTATCTGAGCCGCGAGCTTGAGCCGAACCTTTGAATTTTCTTGAGCTCGGCTTGAGTCTGTGTAGTAATGGTGTATTGTTAAATGTTTAGAGGTTTATTGTATAGCTTGCATACAGTCTTAGCACTTGAAGGACAATCATTAAGATATATCGCAAACCAAACATTATTTTGTTTTTAATAATTAGAGAAGTAGAACATGAAGTGCATAATTCCAAGTTACAAACATTTTATTGCTTTAACCTACCATGATCGATGACCCACTCCGCCACTCGAGTTTAATCCCTTCCCAACCCATCAAGTAGCAAGTATGCTATTTTGATTATAAACGCCTAAACAGACTTTCCAAGTTTCCAGACTATTGCTTATCAAATAGTTTCTGAAATATTTTGGTCTAACCACCATTGGACACACATACAAGATAGAAACAAAACTGTGACAACGATTTCAACGAGGGTGTACTTGTTGCACAGGCAAAAAAGGTATAATGGCTACATAAACTAGTCATGGAGGTTTCATGATTGAACTTTCATGGAACGTGATCTACAAGTGAATTTCAAGTTGTAGGATTGCTAATCAGAGCTGGTATAGAACGTAACTACGGATTATGGTACTACAATTGTAGGAGCTATCATAAATATTGGGTACCTTGGTATATGTTGGATTATGGAAACCAAATCAACATATAGTCCCACATAAATTAGGTACCCCTTAAGTTGAATTGCAAAAAATGTTTTATTTAATTCGCTCGGGAAATATTTTAGATAGTTTATTTACATGGATTTAGTTTATTTACATGGATTCTTAAGCTTGCTCATCGAACAAAAAAACATGATATATCTTCAATAATGAGGATGTGGTGGACTGGTGCGAAAACATGGACTGTTTTTTAGTGAGATTCTAACATTTAGCTTCAAATTTTCCTTGAAGAAACATGGTGTAGAACTGTAGATCATGTCATTATGATACTAAAAGCGTAATAGCTATCATAAACATTGGGCATGATTGTATGTTTTTTCTTACGGAAAACGAACTAGCATATATTTCCCACATAGGTTGAGGTAATGATATGTTACCTGCTTATCAGCTTATATACAACATGTATCAAGCATATATATATTAAGATGAGTATTATGTTACCAAAGGCTAGTCAGAGTCTGGCAGCTAACACAGATTTTTAACTTTTTGCCTAGAACAATATGATACATACCAATATGAATCTGCTCTTTTGGTTGAGCAACAATGTGTGGTACTGGTCTTCCTGATATTACCTTGGATGATGATGTAGTCTCCAAAAGGTTTGAAATGGGGAGAAAAACCAGTTCCGTTTCCGTATGTACACTATGGGTGTTGATCAACACTTCTCCAAAACCAGCCCCTAGCAATGTTTACTATTTTTGCGAATTGGAGAGAGTTAAAATTAAACCATAATCTATTTATCCGAAAGCCCTCTTTTACTTGACCTCAAAAGGACGTTTATGCTGGGACGACTGCCTCAAAGTTTCCGCCTGTGTAGTTCTAGTGTTAGCTCATTTAGGTTTTGATGTGTACCAATATTTCCAGGTTTTTCTTGAGGAACTAATATTTAAATCGTTTTAATTTTTTCTCATTTTGTAGAATTTTTCGCCTTAAACAAGAGATGCACTATTAGCCGGTTTATTGATACAAACATAATAACGCGGTGCAAGTACATAACCTGCCCCTATTAATTTTAG
>CTI12_AA008940_rna546
ATGGCTACAGATTTAACTTCGTCAACCGAGCCCCATCCTTCTTGGTTTACTCCTAAAAGGTTGCTTGTAGTATTCTGTGTGATCAACATGGTAAATTATATTGATCGAGGAGCAATTGCGAGTAATGGTGTTAATGGGAGTCTCAGAACTTGCACAGAGAGTGGTGTGTGCTCAGATGGTAGTGGAATTCAAGGTGATTTTGACTTGAGCAATTTCGAAGATGGTGTGCTATCCTCTGCGTTCATGGTTGGACTTCTAATTGCCTCGCCGATATTTGCATCCTTGGCTAAGAGGGACTGGCCTGTAGCCATCGTTGTAAATTGTAGAGGTAACCTAGGTCGTATGAGTTTTCTCATAGGCAAGAGTCTAGGTCAAATAGATTCAGCTGTAAAATCCTTATCCAGAGAAACTGGTGAAGTGGTGAAAAGCATCAATCCTTTTAGACTTATCGGAGTTGGATTGTCAGTGTGGACTTTCGCTGCAGCTGGTTGTGGGATTTCAGTTGATTTTTGGTCCATCACAATTTGCCGAATGTTAGTTGGTGTTGGTGAAGCTTCATTCATAAGTCTTGCTGCCCCATTCATTGATGACAATGCTCCAGCAGCTCAGGTACTCCTTCTCACTGAAAAACTTACATCCATTTGTTGTGCAGAGAACAGCATGGCTGGGAATATTCTACATGTGCATACCAACTGGAGTTNGTTTTTTGGTGAGGCAATTCTGATGTTGCCATTTGCTATATTGGGCTTTACAATGAAACCCTTACAAATGAAAGGTATGTCAAATAACAAAAAGATCCAAGGGTCTTTGAATGAAGACTTAACCAACCACAGCTCTAAGGAACATTACAGCTATTTTGCATATGTATCCAATCAGTTGTCCAGATTTTTGGTGGATATGAAGGATCTTTTGAGTGAACGGATATATGTCGTCAATGTGTTAGGTTATATTGCATATAATTTTGTCATTGGTGCATATTCATACTGGGGACCAAAGGCTGGTTATAGTATATATCAAATGAACAATGCTGATATATTATTTGGAGGAATCACAATTATTGGTGGAATTGTGGGTACATTGGGAGGAAGTATTATCCTGGATCGTATGAATTCCACAATCCCTAATGCTTTTAAGCTTCTTTCCACAGCAACGTTTTTCGGAGGAATATTTTGCTTTAGCGCCTTTTGTTTCAGTAACTTGTACTTTTTCATGTTTTTCTTTCTCATTGGGGAGATTCTCGTATTTGCCACTCAGGGTCCTGTGAATTTTGTGTGTCTGCATACTGTTAAACCAAGTTTGAGACCATTATCTATGGCTATGTCAACTGTATCGATTCACATATTTGGTGATGTGCCATCTTCTCCACTTGTTGGTATTCTTCAGGACAAAGTTGACAACTGGAGGACATCTGCTTTGATCCTAACTTCAGTATTCTTTTTGTCAGCTGGAATATGGTTTATAGGTATCTTTCTAAACAGTGTGGACAGATACAATGAAGATAGCGAGCACCACGTGACCACTGCAGAGCGCTCAGATGTATTACCGTTGCTTACAAATAAGGCAAATGACACAACTGTGGCTTCCGTTTAAAGTTTAAACATTGCAACTTCGATTGATTCAACACGGAGTATATGTACAGCTTTTCCAGCCTTTCTTGTTTGTAACCACTCCCAGTCTCGTAGTAAATCTCCCTTTTGGGTTGTAACTTATAATATACTTTGTAAAAGATTTACTTTTACTGTAACGGTAACGTTATACTTTTCTAAATATTTTCTTTTAAGTAATGTTATAGTTTTCCAAACTTATTTATATTGCATCTTCAAGTAAAGTTATCCATACATATCAGTCAATCCATCATAAACAGATTACATAATGGATAATGGACATGAACAAAAACTGAAAACAGATAATATTGGGGACCATTTATGTAAATATAAACTTAACCAAAAAACAATCTTCATACTTACTCAAGTTATAGGACACCTTTGGAACCATAATTTTATTATTATTTATTTATTATTTTTTTTCATTTTCTAAATAAAGCAACATATAACAAGTAAAACATTACATAAAGCGCACACACATAAACACACAAAAAAACCCACCAAAAACTAAAA
>CTI12_AA009030_rna556
GATTCAACTTCCTTCCTTCTTCTTCATTCATCCTCAACTACAGCATATCGTAGCCAGAATGTCTTTATTTGACAGATTCTTGTTCTATGTTGTGCATATGGTGGACAAGTTGGGTTTATGGCATAGGCTGCCGGTTCTAATTGGGCTGGGTTATTTGGCTCTAAGAAGACACTTGCATCAGAGATACAATCTCCTACATGTTGAAACGACCATGAGTGGCAAGAAATATGATGTTCATCAGTACCCTCATCGGACGGCTGATGGGAAGTGCAATCATCCGACGGATGATATTGTAGGCAGCCAAGGAACGATTTTTGGTCGTAATATGCATCCATCCACTACCAAGTACGGGTTACTGGAGCCTCATCCATCAGTTGTAGCTACAAAGCTACTAGAAAGAAGGAAAATTGTTGATTGCGGGAAGCAATTCAATATGATAGCTTGCTCTTGGTTACAATTCATGATTCATGACTGGATTGATCACATGGAGGACACCCATCAGGTTGAAATTGTTGCGCCAAAAGAGGTTGCTGGACAATGTCCCTTAAAGTCCTTTAAGTTTTACAAAAGCAAAGAAATTTCTACAGGATCGCTTCAAACTAAGACTGGTTTTGTTAATTCTAGGACACCATGGTGGGATGGAAGTGTTATTTATGGAAATAATGAAGCGGGCATGGGAAAAGTAAGGGCGTATAAAGATGGAAAGTTAAAGATTTCCAGCGATGGACTTCTTGAACATGATGAGAAGGGAATTCCAATATCAGGAGATGTCCGAAATTGTTGGGCTGGTTTCTCCCTCTTGCAAGCTTTATTTGTAAAAGAGCACAATCTTGTTTGTGATATGCTCAAAGAGAATTATCCAGATTTTGATGACGAGAAGCTGTACCAGCTTTCAAGATTAGTAACCTCAGCAGTTATTGCCAAGATCCACACCATTGATTGGACTGTTGAACTCCTAAAGACTGATACCTTGTTAGCAGCCATGAGAATTAACTGGTACGGTCTTTTAGGTAAGAAAATAAAGGACAAATTCGGAAATATTTTTGGACCCGAACTAAGTGGACTAGTTGGTCTAAAAAGCCCACAAGATCATGGTGTCCCCTATTCCTTGACGGAAGAGTTTGTGAGCGTCTACAGAATGCATACTACATTGCCAGAGAAAATACTTCTTCGTGACATCGATTCTAAAGCTTCAAAACAAAAATATACTCCACCGATCGAAGAAGAGGTGAATATGAAGGATTTGATTGGGAAAGAAGGTGAAAATAGACTGTCTAAGATCGGTATGGAGAAGATGTTGGTATCCATGGGTTATCAAGCTTGTGGAGCTGTGACATTGTGGAACTATCCATCATGGATGAGAGACCTTGTTGCTCATGACATTGACGGAGATGAGAGACCGGATCGAGTAGACATGGCTTCATTGGAAATTTATAGAGATAGAGAAAGGAAGGTTCCTCGATACAATGAGTTTAGGAGGAACTTGTTAATGATTCCTATTAGTAAATGGGAAGATTTAACTGATGATGAAGAGGTCATTGATGCTCTCTATGAAGTATACGGTGATGATGTTGAGAAGCTTGATTTACTAGTAGGAATACATGCGGAGAAAAAGATAAAAGGTTTTGCCATCAGTGAGACTGCTTTCTTTATCTTTGTGCTAATTGCTTCAAGGCGGCTTGAAGCAGATCGCTTCTTTACGACCAATTTTAACTCACAAACATACACGGAGGAAGGACTACAATGGGTAAATAGAACAGAGTGTTTGAAAGATGTTATAGACCGACATTTCCCTGAGATGTCTAGGAACTACATGAGATGTTCGAGTGCATTTTCTGTATGGGATTCAGATCCAAATGCTCCAAACTACATACCCTTGTATCTGCGCCCAGCCTCATAATATATATGTTAGCATACAGTCGGTTAGTAATATACGGTGCATTGGATTCTTTAGAAAATAATGTCTTCTTATGCTTTCAGGAATGACCTGTAAATCTGTAATTTATTTGTTGGCATAATGTTGCAGCTCTTTCTTATAGATCAATCCTTCTTTTTTA
>CTI12_AA000830_rna587
ATGAAATACGTGTTGGTGACCGGTGGTGTGGTTAGCGGTCTCGGTAAAGGCGTCACCGCTAGTAGCATCGGTGTCGTTCTCAAAGCTTGTGGCCTCCGTGTTACCTCTATTAAAATCGATCCGTATTTGAACACAGATGCTGGTACCATGTCTCCGTTTGAACACGGAGAGGTTTTTGTTCTTGATGATGGTGGAGAGGTTGATCTAGATCTTGGTAACTATGAACGGTTCTTAGATTTGAGGCTCACCAGGGATAACAACATTACTACCGGAAAGATCTATCAGTCTGTTCTTGAGAAGGAGCGAAAAGGAGATTATCTCGGAAAGACTGTTCAGGCAAATGCTATTAAGGATTGGATTGAGAAGGTTTCTGCTATTCCTGTGGATGGCAAAGAGGGATCCGCAGATGTGTGCGTGATAGAATTAGGCGGGACAGTTGGTGACATCGAGTCTATGCCCTTCATAGAGGCTTTGCGGCAATTATTCTTTTCAACAGGACCAGATAATTTCTGCCTCATTCATGTTAGCCTTGTACCCGTGCTTGGTGTTGTTGGGGAACAGAAAACGAAGCCTACACAACACAGTGTCAGGGAATTGCGAGCACTGGGCCTGACCCCTCACTTTTTAGCATGTCGCTCTGCTCAGCCATTGTTGGACAACACAAAGCAGAAACTCTCACAATTTTGCCATGTACCTGGTGCTAACATTCTTAATATACATGATGTTCCGAACATTTGGCACGTTCCTCTTTTACTCCGAAACCAAAATGCTCATGAGGCAATTTTGAAACAGCTAGCACTTTTCAGTGTAGCCACTCCTCCAAATTTACAAGAGTGGACAACTAGAGCAGAAACCTTTGACAACCTCACCAACTCTGTCAAAATTGCAATGGTGGGAAAATATGTTGGCCTAACAGACTCCTATTTGTCTGTTGTTAAGTCCCTTCTTCATGCTTGCATTGCATGTTCGTTGAAACCATCCATTGAATGGATTGCAGCTTCTGATCTTGAAGATGAAAGTGCCAAATCGGCACCAGAAGCTCATACAAAGGCTTGGGAGACGCTAAGGAACTCTGCATGTGTTTTGGTTCCTGGTGGATTTGGAGATCGTGGTGTGAAGGGAATGATACTAGCTGCCAAATATGCCCGAGAGAATAAAGTTCCATACCTTGGCATTTGCTTAGGAATGCAGATATCTGTGATTGAGATTGCTAGATCTATCTTGGGGTGGAAAGATGCAAACAGTACTGAGTTTGACGAGCATGCACCCAATCCTGTTGTTATATTCATGCCAGAGGGTTCAAGAACACACATGGGAAACACAATGAGACTTGGCTCTCGAAGAACTTTACTGCAGAGCCCTGATTGTATCACTGCAAAACTGTATCACAATCCTGACTATGTGGATGAGCGACATCGACATCGTTACGAGGTGAATCCTGAGGTGGTTGAAGATTTAGAGAAAACGGGATTAAGATTTGTTGGGAAGGATGAAAGTGGCCAACGAATGGAGATATTAGAAATTCCAAGTCATCCATTCTATGTGGGAGTACAATTCCATCCCGAATATAAATCGCGACCTGGAAAACCTTCGGCCTTATTTTTAGGTCTTATATTAGCAGCAACAGGGCAGTTAGAAGCATATGTGAAGACACATCAGAACGGATCAATATAATTATCAGCACCAGACTCTTTAATGACAGGTACCATATAAAGTTGATAAAAACTTGAATGCTCATGTAAAGTTCATTGTATTACCACCACCAAACTCGTTATTAAATTTATGTGTTTTGTTTACATACAGGGGAACAAAGGTTTTGTGTTTTAGAGAATCTTTAAGTTTAGGTGCAACATAGATACAATGGACAAGGACACACATGGTGCCGTTTAGCAATATTCTAAGTTTGGAAATGTTGAATGGGGCATGTCTTTTGGTAATCTTTTGTGAAGTTTGTTTTTTAGGAAATGACATGGTACTATGTTTCTGACCCAGAAATTTTTTATGCTTGGCATCTTGTTTTGATAAATTGCAATATGGTTAAAGTAAGTGAGGGTGTGGTTGAGCCAAGCTTGAGCTCGACTAAACCTCAAAACTCAAAAGATTGAAACTCGACAACAATTAAAAACTGTAAGACTCGAAGCTTAAGAGCGTTGGGTACAGTTGGAGCCGTGTAAAAAGTGTTGTCACCTCAACACCTTTTCCCATAACACAAAAATCTACCATACCACCCTAAACACCCCTGCCTCCCTTTTCTGGTGCCATGTGGACCAAACATAACCCGTTA
>CTI12_AA001140_rna619
ATGATTCCCTCCGGCATATACGTCAACAAAAAGATACTATCTGCCACCAACAACTTTAGCACATATGGAATAAATTCTGCGGGATACAAGGCACAACTCTTGCGGTGGCACGGTCACGTGATTGATATTTTTGCACGGAGGTTAGGAAAATATCAAGAAGGAGAGTTTTGGATGGAGGTTTCATTGCTTTCTAGTCTGAAGCATAAAAATCTGGTTTCATTAGTTGGGTTTTGTGATGAGAATGATGAGAAAATCATCATTACCAAGCGTGAGACCAGGGGAAGTCTTTTCAAATATCTACGTAACCCGATGATGTTGACATGGGTGCGAAGATTGGAGATATCTGTCGGTATTGCGCAAGCGTTGAGTTACATTCATTATGACGAGTCACGTGATTTCAGCGTAATACACCGGAACATCAGCCGTTACACAGTTCTATTAAATGATGACTGGGAACCCAAGTTATCTCATTTTGAATATTCCATGAAGATCCAAGCATCTCAGAGGCACAATTCATTTCATGCTAATACACTTAGGATATGGGTAAATGATAATCATTTGGCTCCGTTATTCATTGCCCATTATCGAGAGAAAAAACTCGATAATTTAATTAATCGGGATCTATGGGTACAAATTGACTTGCATTCATTCAACATGTTGGCGGAAATAGCGTATGCGTGTTTGGACAAAGAACGATCCCGACGCCCAAATATAGATGACATTGCCCCAAGACTCGAGAAAGCTTTGCAACTAGCACGTGAAAATAGGCGATTCCCTGTTAAGTATAAAAGATGAAGAATAGTTTGACAAGAGCTTAAAGTTAGAAAGCCTCGGTGTACAAATGGCCAAACTAAAACACAAGATCAGATTGTGGGTCTCATATTAGAGATTGTGGCATCAGTTTTACAAAGTGGGGGGAACAAAGGGAAAGATGGACTACAAAAAGACAAGTTGTGCAATTGAAGAGGGGTGAACAGTTACTCAAACTCTCGACATCACAAAACACAAAACAGAGAAACAGAATTGAAGAGAGAAGACGAAGAGCTCATCATCTGTAGTTGTGATTTATTCCGCTTGTCATGCGTAGCTAATTTATTTTACTTTCTAGTTGAAGGATTTTCTTTGTTTATGAATCCAATTAGTTTTTAAGACCTGTTAATTTACTTGATTCAGTACTTAGGCGTATTTGCAAATTCTCAGTTTGAATTTTGCCACCACCACCACCACCACCTATTTTATGTTAATCTTCC
>CTI12_AA009800_rna631
ATGGTCGGACCACTAATCCGTTCCCTCATCTCCACCACCAGAAAAGCCACATCCCTATCCTCACATCTCAAACCTATCACTCACCCACGCGCCACACGCGCCTTCTCAACCGCCACCGCAGCAGCAGCAGCCGCCGCGACTGCTCCCGGCGGCGCGTTGGATCCAAACAGGCTTCGGAACGTGGCGGTGATAGCTCATGTTGACCATGGAAAGACGACGCTTATGGATCGGTTGTTGCGTCAATGTGGAGCTGATATTCCTCATGAACGTGCTCTTGATTCTAATCAGCTCGAAAAGGAACGCGGTATTACTATCGCCTCTAAGATCACATCTATTCCATGGAAAGAACATGAGCTAAACATGGTCGATACACCTGGACACGCAGATTTTGGCGGTGAGGTTGAGCGTGTTATTGGCATGGTTGAGGGAGCAATATTAGTTGTGGATGCTGGTGAAGGGCCGCTTGCACAAACAAAATTTGTTTTAGCTAAAGCTTTACGAAACAAAGAGCTACGACTTATTCTAGTCATGAATAAAGTAGATAGACCTTCAGTTAGTGAGGAGAGGTGTGATGAAGTTGAGAGCTCAGTATTCGACCTCTTTGCAGACCTAGGTGCAACAGAGGAGCAACTTGAGTTCCCAGTTCTATATGCTTCTGCCAAAGAAGGATGGGCTTCTTTAACATACACCAAAAATCCTCCAGATGATGCCAAGAATATGTCGCAGTTACTTGATGCAATAGTAAAATCTGTCCCCCCTCCAACAGCAAGCCTTGACGAGCCTTTTCAAATGCTGGTTTCTATGATCGCGAAAGATGATTACGTGGGGCGAATCTTGACTGGGCGTATTATATCTGGTGTTGTTCGTCTTGGTGATAAGGTCCATGCACTACGCCAAGCTGGCCCGGAGGATGTAAAAGGGGTCATACATGCAGATTCTGAGGATGATAAAGGAGTTGTAAAAATTGAAGAAGGGAGAATCGTGAAGCTAAGGAAAAACAAAGGTATGGTCTCATTTGATGTTGAGAGTGCTGGTGCTGGCGATATTATTTCACTGGCAGGGTTGAAGATTCCATCAATTGGGCACACAATAGCAAATGTGGAGGTCATAACGGCGTTGAAACCTGTTGAGCTGGATCCTGCAACCATCTCAATGACTTTTGGTGTGAATGACTCTCCGTTGGCCGGTCTTGATGGTACTCAATTAACTGGAGGAAAGATTGGTGATCGTCTATTTGCTGAAGCTGAAACAAATTTAGCCATAAATGTAAAACAAGATATAGCAGAAACATATATTGTTGAAGGCAGGGGAGAACTTCAATTAGGTATCTTGCTTGAGAATATGAGACGTGAAAAGTTCGAGCTTTGTGTCTCGCCCCCAAAAGTGAAGTATGAGTTCGAGAATGGCTCAAAGCTAGAGCCAATAGAGGAAGTAACTGTTGTGGTGAATGAAGAGCATGTGGGCTTGGTAATGGAAGCTCTTTCTCACAGGCGAGCTGAGATTACTGAGATGGGCCCTGCGGAAGGAGAATCTGGCAGGACTAAAATGAAACTAACTTGTCCGACAAGGGGACTAATTGGCTACAGAAGCGTGTTCAGCAGTGACACTCGTGGCACAGGATTTATGCACAGTGCATACCTAAGATATGAAAAATATCGGGGTCCTCTTGGAAACGTCAGAAAAGGAGTGCTGGTATCATGTGCTCGTGGAACAGTCACAGCCTATGCACTAATCAGTTTGGAACCACGTGGAACACTTTTTGTGTCTCCTGGGGCAGAGGCATATGATGGAATGATTGTCGGTGAACACACACGAGATACAGATCTTGATGTAAGTTAACCCCGTACGAAACAAGGCACTTACAAATATTAGATCTGCTGGGAACGATGAGAATGTTAAGCTGTCTCCTCCACGTAGAGTACGTCTTATATAATCTTTCTATTGAATCTTTATTTTGCGTTGGTACACTTTATGTTTGTTATCAACTTAACTTTACCAAAGTATTCAAATGTTGCCCTTTTGTTCTATAAACAATTATTTCTCAGACAAGTGGACGTCCACCGACC
>CTI12_AA009820_rna634
CCTCTACATAAAAAAGCCTCTTCCTTTCTTCACTTCAACAACCACACCACCACCACCGGGCCTTTAAAATAATTAATTTATATATTCACACTTGTTACTTATTACAAGCCCTAAATCCCCAAAATCAATTTTAACCCTAAAATTCAAGATCACCATGTGAAATCAAAAACCAAAAACATTTAATTAGAAGTTATAGCAACGATCTTGTACCTGTATCAGTGAGAAGTGAACATGGCCGCAACTCCACAAAATGTTGAAATGGAAGCAGCAAAGTTCTTGCATAAGCTTATTCAGGAATCGACAGATGAGCCGACGAAGTTGGCTACAAAACTACATGTGATTTTGCAGCATATGAGATCCAGCGGAAAGGAAAATTCAATGCCATACCAAGTTATATCAAGGGCTATGGAGACAGTTATAAATCGACATGGTCTTGATATTGAGGCTTTAATGTCATCAAGACAACCTTTGACTAGTGGAACCCAGGGCGGAGATGCATCCTTATCCCACATTGCAGGTCCTTCACAGCAAACTCCAGTGGAAGTTGAGTCCAAAAAACCTTTAATGTCAGAAGAAGCAGCAAAAATTGCAGCATTTTCAAGCAAGCCACTCCAGGGTCCTAGCAGTACAGGGCAGGACATCTATCAAGGTTCTGCAAATCAACTCAACTCTGTCAAGAGCCATGGATCGAGCGCCGGTCTTTCGGGTTCATATGAATCAGCTGAACCTGGGAGCTCAAGACCTATGCAGTTCAGCAGTTCATACGATAATCAGAATGCTGCAAATATGATGCATAAAGTTCCAGCTGGAAAAGCATTGGATCATGAAGGCGGCTTTCCAAATGTTACACCAAATGCTAGCAAGGCAGTTCAGGGTGGTATCTCAAGCAATGTTTCTGAATTCGGAATGCTTAGAAATGAAGCTTCAAGAGATACTGGAAAATTACCTGTCTTACCGTCTTCTGCAGTTGGACCTTCCATGCCTTTTAAGGAACATCATTTAAAACAGCTCAGAGCTCAATGCCTTGTGTTTCTGGCGTTCAGGAACAATATGATGCCGAAAAAGTTGCATCTTGAGATTGCACTGGGGAATGTCTTTCCCAAAGAAGATATATCTAACAAAGAACAAAGTGACCAGAAGGGTTCTATGGGTCCGGGGTCCTCAAGCAGTGGATTCTTTTCAGAAGCAAACCTCTTAAAAGAAGGCGAGAAACTTGATCCATCACATGGCCTTGTTGAACATGGAGATGGGGTGAGAAATAACGTAATTCCAAGGAAAATTGAGGCAGAGATGCAAGCCCCTGAAGCTAAAGAACCACAAACATCTGCAACAAAAGTAGCACATCCAGATACTACTAACACTGCAGTACATCCAGGCCTTTTTGCTATGCCTGATATCCATGGAAGTCGGAATGCTCAAGCTCATTTACCAAGTTTTCCTCTTAGTGAAAGGCAAATGGTGGTGCCTAAGAATCCCAATGTTCTGGAAAATAATGTAACGCATGGAACCAATCACGAGGCGGAAGATAGTTCTGCACTCAGTACTTCACCAGCATCGCCCAAGTATACCACGTCTGAAAAATGGATTGCAGATTGCCAAAAGAGAAAAGTTGCTGCTGATTATAACTGGGCTGTCAAAAAGAAGAAAACGGAGCAGAGGATCTCGGCTTGTGTTGAGAAGCTAAAGGAAACTGTTAGCTCTTCTGAAGACATTTCTGCAAAAACCAAAAGTGTCATTGAATTGAAAAAACTTGGACTTCTAAATCTCCAGCGTCGTCTCCGAAATGAGGTCCTGAATGATTTTTTTAGACCTACATCTACTGAGATGGATCGTTTGAAATCAATCAAGAAACATAGGATAGGCCGACGATCCAAGCAAATTGAGAGGCATGAGCAGAAGATGAAAGAAGAGCGTCAAAAGAGAATCCGAGAAAGACAGAAGGATTTCTTTGGTGAAATGGAATCGCACAGGGAAAAACTCGAAGATGTATTTAAGTATAAGAGAGAACGTGTTAAGGGCTTTAACAAGTATGCAAGAGAGTTCCATAAAAGGAAGGAAAGACTTCATCGTGAGAAGATTGACAGAATCCAGAGGGAAAAGATCAATCTTCTAAAAGTCAATGATGTTGAGGGCTATCTTCGGATGGTTAAGGATGCAAAATCGGATCGAGTAAAGCAACTATTGAAAGAGACTGAGAAGTATCTTCAGAAGCTTGGATCTAAGCTGAAAGAGGCAAAGGTCATCAGTAGATGCTTTGAGGCAGATATGGGTGTAGACAGTAGTGAATTTACTATTGAGAATGAAGACGAAACAGACCAGGCGAAGCACTATATGGAGAGCAATGAAAAGTACTATCTGATGGCTCATAGCATAAAAGAGACCGTAGCAGAGCAGCCGGCAACTCTTATTGGTGGAAAATTGCGAGAGTACCAGATGAATGGGTTGAGGTGGTTACTGTCACTGTACAACAATCATTTAAATGGAATTCTTGCAGATGAAATGGGCTTGGGAAAAACTGTTCAGGTTATTTCTCTACTCTGTTACCTAATGGAAAATAAAAATGATAATGGGCCCTTCTTGGTGGTTGTGCCATCCTCAGTTCTGCCTGGATGGGAGTCAGAAATTAACTTTTGGGCTCCAAGTATCAACAAAATTGTCTATTCTGGGCCTCCTGAGGAGCGTCGAAAGTTATTCAAGGAGAGAATTGTCCAGCAAAAATTCAATGTTCTTTTAACAACGTACGAGTATCTCATGAACAAGCATGATAGACCAAAATTGAGCAAAATACATTGGCATTATGTTATAATTGACGAAGGTCATCGTATAAAGAATGCTTCTTGCAAGCTAAATGCCGATTTGAAGTATTATCATAGCTCTCACAGACTGCTTTTGACTGGAACTCCATTGCAGAACAATCTTGAGGAACTGTGGGCACTTCTTAACTTTCTGTTGCCAAATATTTTTAATTCGTCTGAAGATTTTTCTCAGTGGTTCAATAAACCGTTTGAAAGTAATGCGGATAGCTCCCTTGAAGAAGCTTTACTCTCTGAAGAGGAGAATCTGTTGATCATTAATCGTCTTCATCAAGTTTTGAGACCATTTGTTCTCAGGAGGCTGAAACACAAGGTTGAGAACGAGTTGCCTGAAAAAATAGAGAGACTCGTAAGATGTGAGGCGTCTGCATATCAGAACTTGTTGATGCGGAGGGTAGAAGATAATCTTGGTGCATTTGGTGCTATCAAGGCTCGATCAGTGCACAATAGTGTTGTTGAACTACGAAATATTTGCAATCATCCTTACCTCAGCCAGCTTCATACAGAAGAGGTTCATGATTACATGCCCAAGCATTATCTTCCTAATGTTATAAGGTTTTGTGGGAAGCTTGAGATGTTAGATCGACTACTTCCCAAGCTAAAAGCTACTGATCATCGGATTCTTCTCTTTTCTACAATGACTAGGCTGCTTGATGTTATGGAGGATTATTTGTACTGGAAACAGTACAAGTACCTTCGCTTAGATGGACACACATCTGGTGGTGACCGTGGTGCCCTAATTGACCAGTTCAACAAACCAGGATCTCCATATTTCATATTCCTGCTCAGTATACGAGCTGGAGGTGTAGGAGTGAATCTTCAAGCTGCAGATACAGTCATCATTTTTGACACAGATTGGAATCCGCAGGTTGATCTGCAAGCACAAGCCAGAGCTCACAGAATTGGTCAGAAGAAGGAAGTACTTGTTCTTCGATTAGAAACTGTTAGAACGGTGGAGGAACAAGTCAGAGCTTCAGCTGAGCACAAACTTGGAGTTGCTAATCAGAGTATTACTGCTGGCTTCTTTGACAATAACACAAGTGCTGAAGACCGAAGAGAATACTTAGAGGCTCTGCTGAGAGAATGTAAGAAAGAGGAAGCTGCTCCTGTTCTAAATGATGATGCTCTCAATGATCTCATAGCCCGGAGTGAATCCGAAATTGATGTATTTGAGGAAATTGATAAGAAACGCCACGAAGAGGAGCAGGCTGTATGGAAAAAGTTGGTATCGGAACAAGGGGGGACAAGTAGTGAAGTGACATCTTCCCTTCCCTCCAGGCTTGTGACAGATAATGACATGAAAACATTCTGTGAAGCTATGAAGGCAATTGAAGTCCCTAAACCTGTAGTTGTACCTGGTATTGGAGGTAAACGGAAGGGTGAGCTTGGGAACTTAGACACTCAACATTATGGAAGAGGAAAACGAGCAAGAGAGGTGCGTTCTTATGAGGAGCAATGGACAGAAGACGAATTTGAGAAGTTGTGTCAAGTTGAAAATCCAAATTCACCCAACCATAAAGAACTAAAAGAACAGGACTTGTCTGTTGTCAAAAGTGAATCTGGCATGACTACTGTTGCAGAAGGTAGCGGGCTGCCAAAAGTAGACTCCATGCAACCTTCTGAAGATGTCACCCTTCAACAAGTCAATGACGAAACTCCATCATCAAGAAGGGGTCGTGGAAGGCCTAAAAAGAAGTCAACTCCAATTGGTTTTCCAGCTTCTTCAATACCTATTCCTTCTCCTGCTAAAAGTGTTGTTCCAACTGCTGGTCAAATCCCTCAGTTGAATGTTACTAGCCCTTCTGACAGTGGAAAGTCAACAGCTACTTTGACTTCTGCTACTAATGCCACCCTGGCAGTGCCTCCTGGTTTTCAGCAAACCGCCGATCATCCTCCTGGTTTTCAGCCAACAACCACTGATCATCCTCCTGGTTTTGAATCATTGACCACACCCCCTCCAGGCTATAAGCCAATCACCACTCCTCCTGGTTTTCAACAAATTACACCTCCACCCCCTGGATTTCAACCAAAAACCACTTCGACCCCACCTTTGGTAGTTTCTCAATCCACCCCTACTGTTATATCCGGTTCTCAATTAACCCCAACTGTTACTGCTGTATCCCAGGAAACCTCTGCACCTACCTTACCGGTGGGTCCCATTTCGCTCCCAGTGGTTTCTCCAACCTCTGCTGAGTCTCAGCCTGCTATATCTCCTGCAGAGACAACTGGCAGAGGTAGGGGGCGTGGTCGGGGTCGGGGTCGAGGCCGGGGAAGAGGTCGTGGTAGAGGTCGTGGTGAAATAAATGAAAGTGAGGCTGATGTGCCCCTAGCTGATGTGCCCCAGCCCAGGGGTAAGAAGTCGCATAATGTGGTATTAGGTATTCCAGGTGTTAAAGCATCATCTCCAGTCAGCAAGCCAGAAACAGTTAGCCTTGCGGTTCCATCTACTGCTTCTCAAAAAGTCAATGAGCCTTTAGCTTCCGGGTCAACTACTGTAAATGCTGCAACTAACACACCTGTTGCGGCGACAGTTGGTACTTCTGTAGCTGTAACTGTGCCCCCTTTTGACACCTCCAAATCTGATATAGCATCACCAGTAGCATCAGTGCCTGCTACCTCTCTGGCTACTACTCCTGATGTTGGGACACCAAAGACTCCGGTTTCTGTTCCTGTTAGTTCTGAGACAGCCACACCAGCTGTTACTGTTACGTCTGGGTCTCTTTCTGTGTCTCCTAATCCTGAATTGAAGCCAGGTAGAGGACGTGGAAGAAAGTCTCAGAGTGGAACTGACCCACCACGTCGCAGGCAAAGGAAGAAAGATGATTCAGTAGATGCTCAAGAGCCAAATTCTGATGAGCCTGCACAGAAGAAAACACGAGTTTCTTCTGGTAGAAAACCTGTTGCAACTAGAAGAACATTAAGGAGTGAAGCTCAAAAGAACAACCAAGATTCCAAATTAGCTGAACCATCTTCCTTGAATGTGAAAGAAAACACGAGTACATTAGCAGATGTAAATGTCTCAAGCAAGTCTGCTGATGCTAGCACAGCAGATACTAGTGCAAGTATCCATGGGGAGAAGGTTGCTGGACCTAAGGAAAGCTCGGTGGCAACTAGGTCAGTTTCAAAAGCTCATGATATTAATGTACTAAGCAAGTCTCCTGATGCTAGCACAGTGGATGCTAGTGTAAGTACCAAAGCGGAAAAGGTTGCTGGACCAAAGGACAGCTCGGTGGCAACTAAGTCAGTTTCGAAAGCTCATGATGTTAATGTATCAAGCAAGTCTGCTGATGATAGCACAGTAGATACCAGTGCAAGTATCCAAGGGGAGAAGGTTGCTGGACCAAAGGACAGCTCGGTGTCAACTAAGTCAGTTTTAAAAGCTCATGATATTAATGTAGTAAGCAAGTCTGCTGATGTTAGCATGGTTGATACTATTGTAAGTACTCAAGCGGGGAAGGTTGTGGAACCAAAGGACAGCTCAATGGTTACTGAATCAGTTCCAGAAGCTCATGATGTTAATTTATTAAGAAAGTCTGCTGATGCTAGCGCAATAGATACTAGTGTTACAGAAGGGGAGAAGGTTGTGGAACCAAAGGCGAGTTCAGTGGCAACTGAATCAGTTTCGAAAACTCAAGATGTTAATGTATTAAGCACATCTGATGCTGGCATAGTAGATGGTCGTGTAAGTACCCAAGTGGAGATGGTTGTGGAACCAAAGGAGAGTTCTGTGGCAACTGAATCAGTTTCAAAAACTCAAGATGTTAATGTATTAAGCAAGTCTGATGCTAGCACAGCTGGTGGTAGTGCAAGTACCCAAGGGGAAAAGGTTGTCAAACTCAAGGTAGCAACCGAGAACAAAGATAAGGCAACTGAGTGCAGTGGTTCAGAAAATGCTGACATGGATACAACAGACACTTTGGGGCCCAAAAATGAACTTTCTGCTGAAAATAAGTCTGAAGAAAAAGATCCTGCGTTGAATGACGCAGGCATTCTGCAAACCGTGGAAGCTAAACCTTCTGAAGAAATTCCCGTTGAAGAAAGTGTAGTTGAAATTGTTCAGAAGGCACCTTCCCCTGTTCTGCAGAGTGAATCAAAGAAGACTGAGATCACTGGAAACGCCCCACTGGAAACTGAAGCCACTTCTTCTGGAAAGCTGGAAGAGATCTCTCAGGGAGAAGTTGAGCATGGGGATAAGGAACAAGTAGCTGATGAACCTACAAAGGAAGTTGAGGATGTACAAGGAACTGATGAACCCTCAAAGGAAGTTGTGGATGAACCAGGTGCCATTGAACCCACAATGGAAGTTGTGGATGAACAAGGTGCCGATGAACCCGCAAAGGAAGTTGCGGATATACAAGGAGTGGATGAGCCTGCAAAGGAAGTTGTGGATGAACAAGGTGCCTATGAACCTGCAAAGGAAGTTGCGGATATACAAGGAGTGGATGAGCCTGCAAAGGAAGTTGTGGATGAACAAGATGCCGATGAACCAGCAAAGGAAGTTGCGGATATACAAGGAGTGGATGAGCCTGCAAAGGAAGTTGTGGATGAACAAGTTGCTGATGAACCCACAAAGGAAGTTGTGGATGATAGCAACAAGGAATCATCAGAGCTTTCTGCTACGCAGGTAAACTCAAGCACACTTTAGCCATGCAGTTTCTAAGAAATTTATAGGAGTTGAAGTCTGCGTACATCTATCTACTTGCATCATTCTAGTTTGTGCTGTTGAGTGTTAACCGAGGCGGAGCTACGGAGGGGGCAGGGTGGGCAGCTGCCCCCTCAAAACTTTCCAGCGTAGTGTAGTTTTTTCAGAAATTCTCGTGTTTGTCGTCGTTTTGCCCCCCTTTAAAACCAAATAAATAAATAAGTCGATTGGTAAAGTTGAACAAAAGAGCTCCATGGTCTGGATGGTCCGGTGTTGCCGGAGATGGAGTTGCTTTTTTAAAAGAAGATGGAGTCGTTATATCAAAAGGGTGGACAAATTAATGTTGGTTTTGTTGACTGTTTTGTGTCGGTGGTGAAGGCCACTTGTATTTAGTCTTTTTTTGTTGTAATTTGTAAGTTAAAAGTACATTGATCTTTTGATCTATTTCTCTATTAATAAAAGTAAATTCTTCTTAATAAAATGTA
>CTI12_AA010210_rna673
ATGAATATTAGCAGCTCTGATCTGATTGATGCAAAGCTTGAAGAACATCAATTATGTGGATCCAAGCAGTGTCCCGGTTGTGGTCATCGACTTGAAGGAAAACCGGATTGGGTAGGTCTACCAGCTGGAGTGAAATTTGATCCAACAGACCAAGAATTGATTGAACATCTTGAAGCCAAAGTTGAAGCCAAGAACTTGAAATCTCACCCTTTGATAGATGAGTTCATCCCTACGATTGAAGGCGAAGATGGGATTTGTTATACACATCCTGAAAAGCTTCCAGGAGTTACTAGAGACGGACTGAGCAGACACTTCTTCCATCGTCCATCGAAAGCTTACACTACGGGGACCAGAAAAAGAAGAAAGATCCAAACCGAATGTGATCTACAAGGTGGAGAGACACGGTGGCACAAAACTGGCAAAACCCGACCTGTTATGGTTAATGGAAAGCAAAAAGGGTGCAAGAAAATCTTGGTACTATACACAAACTTTGGTAAAAACCGAAAGCCTGAAAAGACTAATTGGGTGATGCACCAATATCACTTGGGACAACATGAAGAGGAGCGTGAGGGCGAGCTTGTGGTGTCTAAGATATTTTATCAAACTCAACCTAGACAATGCAATTGGTCCGAAAGGGCTAATAATAATGTGTTATCAAATGTGATCCCCATTGAGGGCACGAATGAAATGAACAGAAGAGAAAGCAGGAGTGGAAGCGGGAGTTGTTCATCTAAAGAAATAAACATAGCCACCACTACCACTCCTGCTCATAATAACATGGATGAACTCTCCGCGGTTAGTGTTAGTGCAGTTATGTCGAGCTACAATCCAATGGATCAAATGCAACATTTGAAAGGTGTCGATCACTTTAGTTTTGCACCATTTCGGAAAAGCTTCGACGAGGTGGGTACGACTGGAGGAGAGGCTTCAACTACAAGGGACATAGGTGTTGTGGGAGGTATCACGTGCGATGAGCATGACCTACAAAGACAACAACAACAACATCAACATCATGTGACCCAACAAAATCCACATCAGCACCAGATGGCTTTCCACATCAGCAGACCAACTCATCCTGTATCCAACATCATCTTGCCACATCAGCAAGCACATCATCACAACTCCATTATGCTTGATGAAGACTCATTCCATGTCTCAAGAATCATGGACAATTTTCAGCAGCAAGAGCAACATCATCATAAGATGGGAGGAGGGAGATCAACATCAGGATTGGAAGAACTCATAATGGGGTGCACACCATCATCATCAACTGATATCAAAGAAGAGTCATCCATCACAAACCACCAAGAGGCAGATTGGTTGAAGTACTCCAATTTCTGGCCTGATCCTGACAGTCATGATCATCATTGA
>CTI12_AA010250_rna678
ATGAATAATTTAGATGATTTTGTAAAGGTTGATGAAGAATATGAAGATATAGATCCAAATAAGATTGTTCAAGGAACACTTAGCTTGTCAAATGCAGCTGTCTTAAGCTTTTGTCTTCCTCATGATGCTGCGTCCGAGTTTGAATTAATTGCAGAAGAACTTTTAATGAGTGATTCAGTAATCAAGATATACGGGGCTTTGCGAATGTCTGTTAAATTGCACTTGATGTTGAATTCCAAGATGCTTATAGATGGTGATGGTGAGGGGGATCCAATCATTGCCACTTCATTACTTGAAGCTAGCAATTTATTGGTTCTCAAGGGAGGATCCGTGATACAATCAAATGCAAATCTTGGTGTTCATGGACAAGGTTCTTTGAATTTGACTGGGGCAGACAATGTTATAGAAGCTCAGCATCTGGTTTTATCAATATTTTGCTGTATCAATGTTGAACCTGGATCGGTGCTCCGAGGTCCATTAGAGAACACAACTGATAAAAACTTGTCCAATTGTGAACTTGAAGTTTGCCCCATGGAACTAATTCATCCGCCTGAAGATTGCAACGTCAACTCCACATTGTCCTTCACTCTTCAGATATGTCGGGTTGAAGAGATAATTGTGGAGGGTTCCATTGAAGGATCCGTTGTTCATTTTCAATGGGTCGGAACTGTTATTGTCCGACCTTCTGGAGCAATAAGCGCTTCTGGATTAGGCTGCATTGGTGGGGCGGGCAAAGGAAAATACTTGAGTGCTGGTCCTAGTGGTGGCGGAGGACATGGTGGCAGAGGTGGGAATGGATACTATAATGACACTATGATGGTGGAGGGTGGTCGTACTTATGGGGATGCTGATTTTCCGTGTGAGCTTGGTAGTGGCAGTGGGAATGCTAGTTTGGGTGGTGCAACTGCTGGTGGTGGTATTATAGTGATGGGTTCGCTAGATCATTCTTTGTCAAGTTTGTACATCTATGGCTCTCTCACAGCCGATGGTGAAAGTTTTGGAGAAAATCTAAGAAAACAAGATGTCAACCCTAATCTTGAGACTAGTTCTGGAGGTGGATCTGGTGGAAGTGTTCTTCTCTTTGTTGACAGACTGACACTTGGCAGTTCATCATCCATCTCAGCTATTGGAGGCCATGGTAGTCAGAATGCTGGTGGCGGTGGTGGTGGTAGGATTCATTTTCATTGGTCAGATATCACTGTTGGGGATGAATATATGCCTGTTGCAAGTGTAAATGGAAGCATTAACATGGGAGGAGGAGTTGGTAAAGGTCTGGGCCAAGCAGGGGATGATGGAACTATCACCGGTATAGCCTGTCCAGAAGGGCTCTATGGTATCTTTTGTGAGGAATGCCCACTTGGAACCTACAAGAATGTCAGTGGGTCTGAAAGAGCTCTTTGCTATGATTGCCCGGCTCTAGAGTTTCCACATCGTGCCGTCTTTACCCCTGTTCGAGGTGGCGTTGCTGATACTCCATGCCCTTACAAGTGTGTTTCCGAGATATACCATATGCCACACTGTTATACAACCTTTGAGGAATTGATTTACACATTTGGAGGACCGTGGCTCTTTGGTTTCACGATATTAAGTTTGCTCATTCTTTTTGCTCTTGTCCTTAGTGTTGCTCGTGTGAAATTTATTAGTGGGGATGAAGTGCCTGGCGTAGTTCCCGCTCGACGTGGCTTGCAATTGGATCGCTCAGTTCCTTTTTTAGAGTCATTAAACGAGGTTCTTGAGACAAATAGAAATGAGGAATCTCATAATCATGTGCACAGGATGTACTTCTTGGGATCAAATACTTTCAGTGAACCTTGGCATCTTCCTCATTCCCCTTCAGAGCAAGTAGCTGAAATAGTATATGAAGATGCCTTCAATAGATTTGCCGAGGAGATCAATAGTTTAGCAGCTTATCAGTGGTGGGAAGGATCATTTTATAGCATCCTTTCTATCATCGCCTATCCATTTTCCTGGACATGGCTACAGTGGTGTCGCAAAAAGAAAATACAGCAACTGCGTGAGTTTGTTAGATCAGAGTATGATCATGCGTGCTTGCGTTCATGTCGTTCCCGTGCTCTGTATGAGGGGCTTAAGGTCTCTGCAACATCGGATATGATGCTTGCATATGTAGATTTTTACCTTGGTGGAGATGAGAAGCGAGATGACCTTCCTCCTCCACTTCATCAAAGATTTCCCCTTTCTTTAGTTTTTGGTGGAGACGGAAGTTACATGGCTCCTTTCGTACTTCATAGTGACAATATTTTAACCAGCCTAATGAGTCAGTCTGTCCCGTCCACCATTTGGTATCGGTTAGTTGCGGGTCTAAATGTCCAGCTACGCCTTGTGCGATGTGATCAACTAAAGTCAACTTTCCGGCCAATTATAAGTTGGCTCGAAACACATGCAAATCCAACTTTAAGTGTTTACAATATACGCCTGGATTTAGCTCGCTTTCAGCCTACTGCCTCTGGTTATTATCAATTTGGATTGGTAGTATGTGCTGTTGAAAATGAGCGTTCACCACCTTCAATTGACAGCCTACATGGTTTACCTGAGGTGCAGACGAGGCATCGAGTCAATGTTGTAGAGCCTAGAAGAGAATCTGAACTCTTGATGACACATAGAAGAGCATCCGGTTGGATTTTAAATCAAGATAGCTTACGAACACTTAGAGAGAATATGCTGTGGTACCCTTTATCTTTTATTATCTGCAACACCAAACCAATTGGTCATCAGGATCTTGTTGGGTTGGTGATATCTATTCTTCTTTTGGGAGATTTTATCCTTGTATTGCTCATGTTGCTTCAGCTTTACTCTAATTCCACATTGGATTTCTTTTTGGTATTACTTATACCCCCTATTGGTATTCTGCTTCCATTCCCAGCCGGAATTAGTGCTTTATTTAGTCATACACCTAAGCGTTCATCAGGCCTTGCGCGTTTTTATGCTTTGTGGAACATCACGTCCTTGGTGAACGTTGTGGTCGCATTTATATGTGGATATTTTCATTACAAGAATCAACTCCCACCTAGTGACGATAGTTTAAATCTTTTATCATGGAGCATAAGCATGGATGATGGCGGATGGTGGATGCTTCCATTCGGGCTGATGCTGTGTAAAATAGTGCAGGCACAACTAATTGATTATCATGTGGCTAATCAAGAAATTCAAGATCGAACATTGTACTGTAATGACCCGAATGTTTTTTGGCAGTCCTAAACCATCCATGAGTCCAAGTAGGGTTACAAAGTCTTTTCTTATATACCTCGTGCGTGTTCTTTGTCTATATCAAAATAAAGAAAATACACAAATTTTAAACTTAGAATACCCCCTAACCCTCGATACACGCATGTGCACAGAATGCTGGCCCTAGTATTAGAGCAGGGTATGACGGTTTGTCGTGTCTTGTATTTTGTTTGGACGATATCTGATTATTAGATGAGTAGCGGTTTTGTTATAGTTTCCATCCACCTTGTATGTACATTTGGATTTTGATGACAAATTGATCCTGTTGTAATATTGTTTGATTATCATTTATGAAAGTTGTTGGGGTACTATTCACGGTTAN
>CTI12_AA010360_rna690
CGCAAACAAGCCCCACTCTCTTTCACACACAAATATATAATCACAGAAAGTTCTGATTATGTCCCCTCTTCTCCTCAACAAATCTCTCGATCTCCATACCCATTAAACCCCTCTTCTTAACCAACACACACACTTTCCAATTTCAATCTTCAATCCAAAGGATGTTTTGGATACCCTTTTGGCTGCTTGATGTTCTTGTGATGTCTTTTTGTGTAATTTGATTGTATATGATGAAATTGGAAATTTAGGGACTAGGGTTTTGGTTGTAATTTTGTATTTTTTTTTAAAGGATTGGTTTTTGGGTAAAAATGGGGAATAAATTGGGTAGAAGGAGACAAATAGTTGATGAAAAGTATACAAAGCCACAAGGGTTGTATCAACATAAAGATGTTGATCATAAGAAGCTTAGGAAGCTTATACTTGATGCGAAACTAGCTCCGTGTTATCCCGGTGATGATGATTGTAGTTGTGATCTTGAAGAATGTCCAATTTGTTTCTTGTATTATCCAAGTTTGAATAGATCAAGATGTTGCACAAAAGGCATTTGCACTGAGTGTTTTCTCCAAATGAAGACACCGAATTCTACACGGCCTACGCAATGTCCGTTTTGTAAAACGTTGAATTACGCCGTGGAGTATAGAGGCGTGAAGAGTAAAGAGGAAAAGGGGCAGGAGCAAATTGAAGAACAAAGGGTGATAGAAGCAAAAATAAGAATGAGACAACAAGAAATTCTAGATGAAGAGGAAAGAATGATAAAAAGGCAAGAGATGAGCTCTTCAAGCGGCATAATTGAACCAAACGAGACTGAATATTTCTCCAGAGCAGCATCTTCTTCTGAAAGTGAGGAAATTGTGTCTGCTCCACAGCCAAGTGGCACAGAAATTCGACATTCTCTGCGCTCTAGGGAGAACAGAGATGATGAATTTGACCTTGATCCTGAGAACATAATGCTTATGGAAGCCATCTGGTTGTCCTATCAGGAGGATAACAAGCACCAACACCATAACCCAAACTATGGCGACGCTGCGCAACTAGCAAAATATGCAACAGAAGTTCGTGTATTAGCATCCATGGCTCCGCAATCTGAAATGGCATCAGCATCTTCATCCTCATCACCTTCTGGAGGTCTAGCATGCGCTATAGCCGCACTAGCCGAACGCCAACAAACGGGAGCAGAATCATCAACTAATTACAACAACTATGGCGTTAATACCTCAACATACAACATACATCCCGACCATAGCTCAACAGGGTTGTCACTTAATAACCATCTACAAATAAGCAGACAAGAACATGAATCATGGGGTGAAAATGTAGTTGAACCTGAAACTGGTTATGGGTATGATCATTATGAAGATGTCCACAGAGGAGGACAGTACGTGCAACAAGATGAGAATATAGTTCCTGAAAGCTTTGAAGAGCAGATGATGTTAGCCATGGCGGTTTCGTTGGCAGAGGCTCGAGCTAGGACTAGTAGTAGTACACCAGAAGTTGCTTGGATTTAGTTTAGTGTGTGCGTGTGTGTTTGAAGGTGTATTTGTATTGGTGGTATACGGTATGTAAAAACAGAAAAGATAAAAAATGTAGATTTCTGGGTAAGAGCTTTGAATCATGAAGCATACGGATAATATAGCTCATTCCCTCACTCCCTCTTGAGATATGTAGTCTTTGTATTATTGCCGTTGGCGAGGGAATTCAAATTTCGGTGTAAAAAAGTGAAATTAATCATCATCGGCTCTACACATTACATACCATTTCCTCGATAATTTAGCGTTCAGTTTAATCATTTCTTGTTTCTAAGTAGCCTGATGGACTTCTTAACAAGTAGTACATATATACACGAGAGAACTTTGGTGTTGGCGCAATCGTCTAGTTTATGCAGATCCTGATTCGGTTAAATCTATTCTTCTAGAAGACATAATGGTA
>CTI12_AA010580_rna725
AAACACAAAAACAAAAACAAAAACACAAACCCAATTACCACTTGATGTGATTATTATTGTTCTTGGAAATCTCAACCGACTTTTTTCTTTTTTTTATATACAAGATCATAAGAGTTACTAAATTTGGTTACACACCATTCATAATAAGTAAGTAAAAGTAGGGATGGCGATAACCGAGGAATACATAAGGAGACATCATAAGCATGAGTCTGTTAAAGACAACCAGTGTACTTCTTCTCTCGTTAAACATATCAAAGCCCCTCTTCATCGGGTATGGTCTTTGGTGAGGAGGTTCGATCAACCACAGAAGTACAAACCCTTTGTCAGTGGGTGTAATGTGCAAGGTCACCTTGAAATTGGGAGTGTTAGAGAAGTGAATGTTCGATCTGGGCTTCCTGCTACCACGAGTATGGAAAGGTTGGAACTTCTCGATGAAGAAGAGCATATCTTGGGCATGAGAATAGTTGGTGGTGATCACAGACTCCGGAACTACTCGTCAGTCATTACCCTTCATCCAGAGATTATTGACGGGAGACCAGGAACTTTGGTAATCGAGTCATTTGTGGTGGATGTACCAGAAGGCAACACAAAAGACGAGACATGCTACTTTGTGGAGGCACTGATCAAGTGCAATCTTAAGTCGTTGGCTGATGTCTCAGAGCGTTTGGCTGTGCAAGACAGGACGGAATCCATAGTTGGAGTGTGATTTTAGTGGAAACAGAGATTAGTAGTAGACTGGGAAATCTTCCATCTTTGTGCATATAGCAGTAGAGACTTTCTTCTTAAATTGACAAAAAACTACGATTGTGTTTCGTAAATTTCATTCCTCTTTGTGAGCAATTATGTTTGGATTTCATTATCAAATCTCTTTCTCTGTGCCCTGAACAAATGCTTGGGGGCATT
>CTI12_AA010610_rna729
AAAAAATATAACATTGGCTTATTTTACAATGGAGGTTTTTATGAGACTTTATGCAATGGCAACTTGTTTGTTTCTACTTATTGGGATTGTGCCTTTAGCTTTAGCTGGTGCTCATAACTATGGTCAAGCTCTAACTAAGAGCATTCTCTTTTTTGAAGCTCAGAGATCTGGTTACCTTCCTGGTAATCAAAGAGTTAAATGGAGAGGTCATTCTGGTCTCATGGATGGCAAAGCCAATGGGGTGGATCTTGTTGGAGGGTACTATGATGCAGGAGACAATGTGAAATTTGGTTTGCCAATGGCATTTACAGTGACAATGATGTCTTGGAGCATAATTGAATATGGTAAACAATTAGCTCAAAGTGGTGAGCTTGGTCATGCTATGGATGCAGTCAAATGGGGAACTGATTATCTCATTAAAGCTCACCCTCAACCCCATGTGCTTTATGGAGAGGTTGGAGATGGTAATACTGACCATTATTGTTGGCAAAGGCCTGAGGATATGACCACTTCAAGAAAAGCTTACAGAATTGACCAAAATAACCCTGGTTCGGACCTCGCTGGAGAAACTGCGGCCGCTATGGCCGCAGCCTCAATCGTGTTCCGTCGCTACAATCCTGCTTATTCTAGATTGCTCCTCACTCATGCTACACAGGTTTTTATGAGACTTTATGCAATGGCAACTTGTTTGTTTCTTCTTATTGGGATTGTGCCTTTAGCTCTAGCTGGTGCTCATAACTATGGTCAAGCTCTAACTAAGAGCATTCTCTTTTTTGAAGCTCAAAGATCTGGTTACCTTCCTGGTAATCAAAGAGTTAAATGGAGAGGTCATTCTGGTCTCATGGATGGCAAAGCCAATGGGGTGGATCTTGTTGGAGGGTACTATGATGCAGGAGACAATGTGAAATTTGGTTTGCCAATGGCATTTACAGTGACAATGATGTCTTGGAGCATAATTGAATATGGTAAACAATTAGCTCAAAGTGGTGAGCTTGGTCATGCTATGGATGCAGTCAAATGGGGAACTGATTATCTCATTAAAGCTCACCCTCAACCCCATGTGCTTTATGGAGAGGTTGGAGATGGTAATACTGACCATTATTGTTGGCAAAGGCCTGAGGATATGACCACTTCAAGAAAGGCTTACAGAATTGACCAAAATAACCCTGGTTCGGACCTCGCTGGAGAAACTGCGGCCGCTATGGCCGCAGCCTCAATCGTGTTCCGTCGCTACAATCCTGCTTATTCTAGATTGCTCCTCACTCATGCTACACAGCTATTTGATTTTGCGGACAAGTACAGAGGTAAATACGACAGTAGTATTACCGTGGCGCAAAAGTACTACCGGTCTGTCAGTGGATACGCGGATGAGTTGCTATGGGGAGCTGCTTGGATGTACAAGGCAACAAACAATAAGTTTTATTTGGATTACCTAGGTAGAAACGGTGACGCCCTCGGTGGGACCGGTTGGTCCATGACTGAGTTCGGTTGGGATGTTAAGTATGCCGGTGTTCAGACCCTTGTCGCTAAGTTCTTAATGAGCGGAAAAGGCCGTCGTCATGGGGCAGTGTTTGGGAAGTACCAACAAAAGGCAGAGAGTTTCATGTGTTCATGCCTTGGCAAGAATACTCGGAATGCTCAAAAGACTCCTGCAGGCTTAATTTATCGACAAAGATGGAACAATTTGCAGTTTGTCACTAGTGCATCTTTCCTTCTAACTGTTTACGCCGATTATCTGACTTCTGCCCGGAGAAACTTAAGGTGTTCTTCCGGTACGGTCACCCCACCTCAGCTTCTAGCGTTTGCGAAATCACAGGTGGATTATATTCTCGGAGACAACCCGAGAGCAACAAGTTATATGGTTGGATATGGGAACAACTATCCACGACAAGTGCACCACAGAGCCTCCTCGATTGTGTCTATTAAGGTTAACCCTTCATTTGTAAGCTGCAGAGGTGGTTATGCTACATGGTTTAGCCGAAAAGCAAGTGACCCAAATCTCCTAACGGGTGCTATTGTTGGTGGCCCCGATGCATATGATAATTTTGCTGATCAAAGAAACAACTATCAGCAGACTGAGCCAGCTACATATAACAACGCTCCTCTTCTTGGAGTATTGGCAAGACTAAATGCTGGTCATGCTGGTTATAACCAGCTCCTTCAAGTCGAAGTTCCTCTTCGTGAAACTGATGCTGTACAACCAGAACAAACTCCAGAAGCTAAAGTAACTCCATCTGCAGGCTTGATTGCAATTGAACAAAAGACTACAAGTTCATGGACAGCAAATGGAAAAACACATTACAGATACTCAGTTACATTGACTAACAAATCAAACAAGACAATCAAGAACGTTAACATATCAGTAACAAAGCTCTATGGTCCACTGTGGGGTCTTACCAAGACTTCAAGCGGTTCGTACGGGTTCCCAACATGGGTTAACTCATTAGCAGCCGGAAAAAGTATAGAGTTTGTGTACATTCATACTAATTCTCCAGCTGAGGTGTCGGTTTCAAGTTACACATTGGCTTGA
>CTI12_AA010620_rna732
GCTTGATGGAAGATTAAAAGGATAGTGGAAAATAAGTTACAGTATAACCTTCAAGTGATTTGCATTCAATAAAATGTTGCTATATCATGAAACTTTAGCATTGATACAAGTTATGTACTATAATTTCCCTTCTCTTTTGGGGGCATATACGCTGAAATAATAATTTTGCGTCTTTTCATTTTTATCAGGTGGTTAAGCATAGTAATAACAACCCTTATTATTAGAACATTATCAGTACCAATCATGATTAATCAGCTGAAAGCTACCTCAAAGTTAACTATATTGAGACCAGAGTTGGAGGCGATTAAGCAGGAGATGCAAGATAAGGGCATGAGTCCGTCAGCTGTAGCTGAAGGCCAGACCAAAATGAAGGCGGTATTCACTGAGCATGGTGTTAGTACGTTTACTCCTTTGAAGGGGCTCTTCATCCAAGGCCCCGTCTTCGTTAGTTTTTTTCTTGCTATTCAGAACATGGTGGAAAAGGTTCCGTCCTTTACGACTGGTGGGGCATCTTGGTTCCTCGATCTTACAACTGCCGATGCTTTCTATTTCCTTCCTTGTTTGACTGCATTTTCATTCTGGATAACTGTAGAGTTAAACATGCAAGAAGGTTTGGAAGGTAATCCTGCTGCTAACACAATGAAAAATGTTTCAAGGGGTTTTGCTGCTCTTACAGTTCCCCTTACAGCTAGTTTCCCAAAGGCTCTCTTCTGTTATTGGATCACTTCCAACTTATTCTCCCTTGTATATGGAGCAATAATGAAAAGACCTGCCGTGAAGAAGCTCTTGAACATACCAATAATAGTACCTCCACCACCACCTCCCGCCGGTGAATCAAAACCAGCTTTCTCCTTCTTTGAAGGTTTGAAAAAGTATGCTGCTGCACAAGCATATCAGCAACGACAAGCAGAACAAACAAATTCAAGCATAGCTTCATCGTCACCACTTCTCAGTCAAAAGCCGAGTTCTGAACAAAAGTCTTCAAATCCAAGAGTATCATCATCCTCGGTTCTGAGCCATAGGATAAAAAATCTAGAGAAGGAAGTTAAAGGAAGAAAGAAGAACAAGAGGAGGTGAGTATAAGGCGTCATGGATTGAAGTTTATGGTTTCAAATCCTTTGATCTTACGGCCACTGGATAAGTGTAATAACTTATTTGTGATATTATTTTTGATCCATTTAGACATTATATAGCGAGACATATCAACACAAGGGATAGTGATGTTTGAGGGTTCCTCAAAAGAATTCTCTTGATGTAATGTGTTTACTATTTTTGTACGCTAGGAGGAAGACTGAGAGTCTTCGTTTTTCCATAGGAAATTCAGAAACTTGTGATAGACAAAAGAGTTTGACATTAACTACATAAGCTTATTGTAACAGTTACAGTGGTTTTTATTGTGTGTAATAAGACTATTATATGTGGAACACGATAATAAAGTGTGATGTCAAGTAATGGCACCAAATCTTTTTTGCGGAG
>CTI12_AA011130_rna752
ATGGCTTCATTGGTATCAACACCATTTACATTACCCACAAATAAAGTTGATCAATTGTCTTCAATCTCACAAAAACACTACTTTCTTCATTCTTTTTTGCCTAAGAAGTCGTCAAATGCATCAACTTCAAGAACACAAAGTTTGAATGTGAAATGTGTTGTTGCTGGCAATGGCCTTTTCACTCAAACTACGCAAGAAGTACGTCGAATAGTGCCCGAAAACAAGCAAGGTCTCCCTGTTGTTAAGATTGTGTATGTTGTGTTGGAAGCTCAGTATCAGTCATCACTCTCAGCTGCAGTTAGGACTTTGAATAAAAGTAATAAGTTTGCTTCATATGAAGTGGTGGGCTATTTGGTTGAAGAGCTTAGAGATGAGAATAATTATAAAAGCTTCTGTTTAGACCTTGAAGATGCAAATATCTTTATTGGGTCTTTGATATTTGTGGAGGAATTGGCTTTGAAAGTGAAGGCTGCAGTTGAGAAGCAAAGGGATAGAATGGATGCAGTTTTGGTGTTTCCTTCAATGCCTGAAGTTATGAGGTTGAATAAATTGGGATCTTTTAGTATGTCTCAACTTGGTCAATCTAAAAGCCCATTTTTTCAGCTTTTCAAGAACAAAAAGAAGTCATCAGCTGGCTTTTCTGATCAGATGTTGAAATTGGTCAGGACTTTGCCAAAGGTTTTGAAGTATTTGCCAAGTGATAAAGCTCAAGATGCCAGGCTTTATATCTTGAGTTTGCAGTTTTGGCTTGGTGGGTCCCCTGATAATTTGGTTAACTTTGTGAAGATGATTTCGGGTTCTTACGTTCCGGCTTTGAAAGGGATGGATATCTCGTATTCGGACCCGGTTGTGTTTTTGGATAATGGAATATGGCACCCTTTGGCTCCTTGTATGTATGATGATGTGAAGGAGTACTTGAATTGGTATGATACGAGAAGGGATACCAATGAGAAGCTAAAGAAACGGGATGCGCCTGTTGTTGGTCTGATTTTGCAGAGGAGTCATATTGTGACTGGAGATGAGAGTCATTATGTGGCTGTGATCATGGAGTTGGAGGCAAAGGGTGCAAAAGTGATCCCAATTTTTGCAGGTGGGCTTGATTTTTCGGGTCCGATTGAGAAGTACTTGGTTGACCCGATCACAAAGAAGCCTTTTGTGAACTCAGTTGTGTCACTGACTGGGTTCGCACTTGTGGGAGGGCCAGCAAAGCAAGATCATCCAAGAGCTGTAGAGGCGTTGATGAAGCTGGATGTACCATACCTTTGTGCACTGCCTTTGGTGTTCCAGACAACTGAAGAGTGGCTTAACAGTACTTTGGGGCTTCACCCGATTCAGGTCGCTTTGCAAGTTGCTCTTCCAGAACTTGATGGAGGAATGGAGCCTATTATTTTCGCTGGACGTGACCCAAGAACAGGAAAATCACATGCTCTTCACAAGAGGGTAGAGCAGCTATGTACTAGAGCAATCAGATGGGCTGATCTGAAGAGAAAAACAAAGAGTGAGAAGAGGGTGGCGATTACTGTATTCAGTTTCCCACCAGACAAAGGCAATGTTGGAACAGCAGCTTACCTTAATGTGTTTGCATCCATTTTCTCTGTTCTACAAGACCTCAAAAGAGATGGTTACAATGTGGAAGGCCTTCCAGCGACGTCCGCAGAGTTGATTGAAGATGTTCTTCACGACAAAGAGGCACAGTTCAGCAGTCCAAATCTGAACGTCGTTTACAAGATGGGAGTGAGAGAGTACCAACAGTTAACTCCTTACTCCACAGCATTGGAAGAGAACTGGGGAAAGCCTCCAGGGAACTTGAACTCTGATGGTGAGAACCTTTTGGTTTATGGAAAACAATACGGAAACGTCTTCATTGGTGTCCAGCCTACTTTCGGTTACGAAGGTGATCCCATGAGGCTACTTTTCTCTAAATCAGCTAGCCCACATCACGGATTTGCAGCTTATTACTCTTATGTTGAGAAAATCTTCAAAGCTGATGCGGTTCTCCATTTTGGTACCCACGGGTCGTTAGAGTTCATGCCTGGGAAACAGGTCGGGATGAGTGATGCTTGTTTCCCCGACAGTCTTATCGGTAACATCCCAAATGTCTACTATTACGCAGCTAATAATCCTTCAGAAGCCACCATTGCCAAGAGAAGAAGTTACGCCAATACCATAAGTTATTTGACTCCACCTGCTGAAAATGCTGGTCTTTACAAGGGTTTGAAGCAGCTGAGTGAGTTGATTGCATCCTATCAGTCTCTCAAAGATACAGGTCGTGGTCAGCAAATTGTGAGCTCGATCATCAGCACTGCTAAGCAATGCAATCTTGACAAAGATGTAGACCTACCCGAAGAAGGTGTGGAGATTTCAAGCAAAGAACGTGATCTTGTTGTTGGAAAGGTCTACTCCAAGATCATGGAAATCGAGTCTAGACTGCTGCCATGTGGTCTTCATGTTATCGGTGAGCCACCATCAGCCATGGAGGCTGTTGCCACTTTGGTCAACATCGCAGCCTTGGACCGCCCAGAAGAAGGGATCTCATCTCTTCCATCAATATTGGCTGAGACAGTTGGTAGAGAAATTGAAGATATATACAGAAGCAGTGATAAGGGAATCTTAAAAGATGTCGAGTTGTTGAAGCAAATTACAGATGCGTCCCGTGGTGCTGTTGATGCTTTCGTGCAGAGGAGCACCAACAGTAAGGGTCAAGTGGTTGATATGTCTGGAAAACTAAGTTCAATCCTTGGGTTCGGTCTGAATGAGCCATGGATTCAGTATTTGGCCGACACCAAGTTCTACAGAGCTGATAGGGAGAAGCTTAGAGTTCTATTCCAGTTCTTAGGTGACTGCTTGAAGCTGGTAGTAATGGACAACGAGTTGGGCGCCTTGAAACAAGCTTTAGAAGGTAAGTACGTAGAGCCAGGTCCAGGAGGAGACCCGATTAGAAACCCGAAGGTTTTACCAACCGGAAAGAACATTCATGCGTTGGACCCACAAGCAATCCCAACCACAGCTGCGATGCAAAGTGCAATGGTGGTTGTGGACAGGCTGCTCGAGAGACAAAAGGCTGACAATGGAGGAAAGTTCCCAGAAACAGTTGCATTGGTCTTATGGGGAACTGACAATATCAAGACTTATGGTGAGTCTTTGGGTCAAGTTCTATGGATGATTGGTTGTAGGCCAGTTGCAGACTCACTGGGACGAGTCAACCGGGTTGAACCTGTCAGTCTTGAAGAAGCTTGGAAGGCCTAGAATTGATGTTGTTGTCAATTGCTCAGGAGTCTTTAGGGATCTCTTCATTAACCAGATGAACCTTCTTGACCGGGCAGTGAAGATGGTGGCTGAGCTCGACGAACCATTGGAGCAAAACTATGTGAGAAAGCACGCACTCGAACAGGCTGAAACTCTTGGTGTCGATGTTAGAGAAGCCGCAACTCGTATCTTCTCCAATGCCTCTGGTTCATACTCATCAAATGTAAACCTTGCTGTTGAAAACTCATCATGGAACGATGAGAAGCAGCTTCAAGATATGTACTTGAGCCGAAAGTCGTTTGCATTTGACAGTGACGCTCCAGGAACTGGAATGGCCGAGAAACGCAAAGTCTTTGAGATGGCATTAAGTACAGCAGAAGCCACATTCCAAAACCTTGACTCATCGGAGATTTCATTGACCGACGTGAGTCATTACTTTGACTCTGACCCGACTAACCTTGTTGGGAGTCTAAGGAAAGACGGAAAGAAACCAAATGCTTATATTGCCGACACAACAACGGCTAATGCGCAGGTTCGTACCCTCTCAGAGACAGTCCGTCTAGATGCAAGGACAAAGTTACTCAACCCCAAATGGTACGAAGGCATGTTGTCCAGTGGTTATGAAGGTGTTCGTGAGATTGAGAAGCGGCTCACCAACACAGTGGGGTGGAGCGCGACTTCCGGACAAGTGGATAACTGGGTGTATGAAGAGGCAAACACAACCTTTATTCAAGACGAGGAGATGTTGAACAGGCTCATGAACACAAATCCTAATTCATTCAGGAAATTGCTGCAAACATTCTTGGAGGCGAATGGAAGAGGGTACTGGGAAACATCAGATGACAATATCGAGAAGTTAAGGCAGTTATACTCTGAGGTTGAAGACAAGATTGAGGGCATTGACCGGTAATCAATATGTATGTGATATAACATTGTAATTTGTTTTCCTTTTTCCCCAATCTGCAAGTTTTCATAGCTGGGGACTCACTGTATTTTGTAGTTTTCGAGACTCATCTCTGATTCATCAAGGATCAATGTAAAGTTAATAAATTCA
>CTI12_AA011140_rna755
ATGGCTAGCAAAGTATTGGAGCCTGCATTTCAGGGAGTTGGTCAGAAAGTGTATCCTTACTCATTTTCTAATCTAGGAATTGAAATATGGAAAATCCATAATTCTCAGCCAGTACCTTTGCCAGAGTCTGATTACGGTCGATTTCACTCTGGTGATTCATACATCATCTTGAAGACAGCCGGCAAGGCAGGCGCATATACATATAATATACACTTCTGGTTAGGCATAGATACTAGCCAGGATGAAGCTGTAATAGCAGCCGGGAAAGCTGTTGAGCTTGATGCAATTCTAGGCAGTCGGGCAATACAGTATCGGGAACTGCAGAGTTATGAATCTACTAAATTTTTGTCTTACTTTAAACCATTTATAATGCCACAAGAGCGAGGCGTTCCAACCGGAGATGAGAAACCTGAAGAAGAAGAAAGTTATGAAACACGTTTGTACACATGTCAAGGAAAGAGAGTAGTCCGACTGAAACAGGTCCCTTTTACTAGATCCACACTAAATCATGATGAAGTCTTCATCTTGGACACCAAAGATAAAATCTTTCAGTTCAACGGGGCAAACACAAATATTCAAGAAAGGACAAGAGCGTTGGATATTGTTCAGCTTTTTAAGGAAAAATATCATGAGGGGACATGCAATGTTGCAATTGTTGATGACGGAAAGCTACAATCAGAGGGGCACTCGGGTGAATTCTGGGAACTCTTTGGAGGGTTTGCTCCTATAGGCAAGAAGGTACCAAATGAAGATGATATAATTCCAGAGAAGACTCCTGCCAAACTTTATTGCATTTTTGGAGGTCAACTTCAGGAAGTCGTTGGGGAACTTTCTAAATCATCATTACGCACCGATAAATGCTATATATTGTATTGTTGCAGTGAGTTATTCGTTTGGGTTGGTCGAACAACTCGATTGGATGATAAAAAGGCTTCCGTGCAGATTGTTGAGGAGTTCATAGTGACGGAAAATGTGCCAAAGTTAACCCGTGTAACCCGGATTAGTCAGGGTCATGAGACAAATTCATTTAAATCAAACTTTGCATCTTGGCCATCAGCTTCAGCAGCTCCTGCATTTGAGGAGGGTAGGGGGAAAGTAGCAGCTATGCTGAAGCAACAAGGCAGTCTTCTTAAAGGACAGACTAAAAGTTCTCCTGTAGAGGAGGAAGTTCCACCTTTTCTTGGAGAAAATGGAAACATCGAGGTATGGCGCGTTGATGGAGAAGATAAAACAGAAGTACCCACTGAGGATATTGGCAAGTTTTACAGTGGCGATTGCTATATTTGCCTCTACTCGTACCATTCTAATGAAAAAAGAGAAGATCATTACCTCTGTTGTTGGATTGGCAAGGATAGCATCGAGGAAGACCAAACAAAGGCTACACAACTGGCTACATCAATTTTCAACTCTCTGAAGTGCAAAGCTGTGCAGGGTCGAATATATCAAGGAAAAGAGCCACCACAATTCGTGGCCATCTTTCAGCCCATGGTTGTACTCAAGGGAGGATTGAGCTCTGGCTACAAAAACTACATAGCAGAAAAAGAATTGAATGATGAAACCTACACCCCAGATACTGCTGCCCTCATCGAAATATGTGGAACTTCTGCACATAATAAAAAAGCTCTTCAAGTAGACGTGGCTGCAACGTCTTTGAATTCCTATGGGTGCTTTATCCTACAATCTGCTTCATCAGTTTTAACATGGTCTGGAAACCAGAGTACAGTTGAGCAGCAGAAATTAGCAGCAAAAGTTATTGAACTTTTGAAGCCTGGTGTGCCTGTAAAATTCGCTAGAGAAGGTAAAGAGAGCTTAGCTTTCTGGCTTGCACTCGGAGGCAAACAAGACTACACCAGTAAAAAAGTGACGCAAGAAATTGTTAGAGAACCCCACTTGTTTGCAATCCAATCCAATAAAGGAAAGTTTGAGATTGAAGAAGTATACAGTTTTGAACAAGATGACTTGTTGACGGAGGATGTTATGATATTAGATACACATGCTGAGGTTATTGTTTGGGTTGGCCAGTCAGTTGACCCGAAGGAAAAACAAAATGCTCTTGAAACTGGGCAGAAATACATAGACGTGGCTGCTACCGCTGAGGGTTTGTGTCCACATGTCCCGTTATATAGAGTACCGGAGGGAAGTGAACCTAGTTTTTTCACAACATATTTCTCATGGGATCATGCAAAAACTACTGTTCAGGGAAATTCGTTCAAAAAGAAAGCTATGCAACTCTTCGGCCCAGGTTGTACAACCGAGAGCCAAGATAATAAACCCCAGGGAAATAAAAGCAGTGGTGCGACGCAGAGAGCGTCTGCAATGGCAGCTTTGACATCTGCTTTTAACTCCTCTCCTGTTACTAAAGCTCCTATTGCTCCAAGAATATTTGCTCGCGGGTCACAAAGAGCAGCAGCTGTTGCTGCTTTATCGGCGGTCCTAACTGCTGAAAAGAAGGCACCACCAACATCTGAACCTGGTTCCCCTCGTAGGCATTCCAGAACTAATACATCATCAGAACCTGTTTCCCCTGTAGCCAGTGCCGCATCCAGGATTTTTGGCAAATCTCCAGTGAAGAATGAAGAACCCTCCGACGTTATCTCTGCATCTCCAGTGAAGAATGAAGAACCCTCCGATGTTATCTCTGAATCTCCTGTGAAGAATGAAGAGCCCTCCAACACTATCGACAATAGTGAAGTTTCTGAAGTTGCAGATGAGACATCTGAGCCAAACGTAGAGACCAATGAAGAGGACTCTTCAACAAAAGAAGCAGATGAAAATGAAAACAGTGGCAAAGAAATTCAAAGTTCATATACTTATGATCAACTCAGAGCCAAATCAGACAATCCAGTCACTGGAATAGATTTCAAGAAAAGAGAGAGTTATCTCTCTCCCGAAGAATTCGAGGAAATTTTTAAGATAACAAAGGAGGCCTTCTATAACTTTCCAAGATGGAAGCAAGACCAGATAAAGAAGAAGGTGGATCTCTTCTAGACATTTATGTCTTCCAAAATAAATGTTGTGTGCTGCAAAAACGGAGAAATCAGCACTCTGCCTTCTCACCTGATGAAAGTTTATTGTACTATTTACTGAAGTCAGTTAACTTGAATAACTCATAATGCAATACAATG
>CTI12_AA009380_rna773
ACTAACTAGAGGATCAAAAGAAATTAAAGTAAAATGGAAGAAAAGTCGTCATCATCATCAAACCTTGCAACTCTTCCCGAAGAAAATCCGGCTTCTGTTTTCTCCTCCTCCTCAAAACCCATTCGTCCTCCCACTCAGAAATCTTCAGAGAAGTACTCCCCGTTAGATTGGAAAGGATATTTTGACCAAGAGGATGATGTTTCCATCCCTGACTCAAACGATGTCTTTCACGTATATACTGCTGGAAATGAAGGACCAGTTGTTTTTTGCCTTCACGGGGGTGGTTATTCCGGTCTGTCATTTGCAATATCCGCACGTGTAATTAAGGAGAAAGCAAGGGTAGTAGCTATGGACCTTAGAGGACATGGGAAATCATCCACAGAAAATGAAGTAGACATGTCTATTGAGACTCTGTGTAACGATGTTCAAGCAGTTGTGAAGACTATGTATGGAGATTCTCCACCAGCAATTGTCCTTGTTGGTCACAGTATGGGTGGATCAGTTGCAGTGCATTTGGCAGCGAAGAAAATGCTACCTAGTTTGGCTGGACTTGTGGTTGTAGATGTTGTTGAGGGGACGGCTATGGCTTCATTGATGCATATGCAGAAAATTCTATCAAACAGAATGCAGTATTTCCCGTCTATTGAGAAAGCGATCGAGTGGAATGTGAGAGGAGGATCTTTAAGAAATATTGAATCTGCTCGAATATCAATTCCTGGGACCGTGACGTTTGATGATTCACAGCAATGTTATCGTCACAGAGCGCGATTGGAGGAAACAGAACAATATTGGAGAGGATGGTATGAAGGCCTCTCTGAAAAGTTTCTATCGTCTCCTGTCCCAAAGCTCTTGCTGTTGGCTGGAACAGATAGGCTTGACAGGGCTCTCACAATCGGACAGATGCAGGGTAAGTTCCAAATGATCGTTGTTCGACATACTGGCCATGCAATACAGGAAGATGTACCTGATGAATTCGCAACACTAATACTCAATTTTGTCTCACGCAATCGAATAGGTCCTCATGGAGTCGAGGTATCAGCAAGCCATCACAGCCACATGCTTAACAACTGGAGATATATGTAAATGGGATGTCTGGTGGTGAAATAATCATGCATCCATCATAGATGCCCGCATGCATGTTATAGAGTTTAGTTGCTAATCTTTTGCTAGGGTGTGTACTCAGACTCATCATGTATACAGATTGATCAATTAGTGTGCCCTTATCTTATAAAATATGGCACAAGTTGTGTAATAGTGTTGGGATCCATTGATGTTCTCTTTATCAAAATCACCATGAGTACTAGGACTTGATGGAAAAAATAAAAAAAAATAGCCGTTGTTTATGTAAAAAGCATGCTCCGGTAAGCATTGTTTAGCCCAAAAGTTGTTGGCCCTTGGATTCAGATGTATCGATGGAGCCTTGTTAAGCAC
>CTI12_AA009380_rna774
ACTAACTAGAGGATCAAAAGAAATTAAAGTAAAATGGAAGAAAAGTCGTCATCATCATCAAACCTTGCAACTCTTCCCGAAGAAAATCCGGCTTCTGTTTTCTCCTCCTCCTCAAAACCCATTCGTCCTCCCACTCAGAAATCTTCAGAGAAGTACTCCCCGTTAGATTGGAAAGGATATTTTGACCAAGAGGATGATGTTTCCATCCCTGACTCAAACGATGTCTTTCACGTATATACTGCTGGAAATGAAGGACCAGTTGTTTTTTGCCTTCACGGGGGTGGTTATTCCGGTCTGTCATTTGCAATATCCGCACGTGTAATTAAGGAGAAAGCAAGGGTAGTAGCTATGGACCTTAGAGGACATGGGAAATCATCCACAGAAAATGAAGTAGACATGTCTATTGAGACTCTGTGTAACGATGTTCAAGCAGTTGTGAAGACTATGTATGGAGATTCTCCACCAGCAATTGTCCTTGTTGGTCACAGTATGGGTGGATCAGTTGCAGTGCATTTGGCAGCGAAGAAAATGCTACCTAGTTTGGCTGGACTTGTGGTTGTAGATGTTGTTGAGGGGACGGCTATGGCTTCATTGATGCATATGCAGAAAATTCTATCAAACAGAATGCAGTATTTCCCGTCTATTGAGAAAGCGATCGAGTGGAATGTGAGAGGAGGATCTTTAAGAAATATTGAATCTGCTCGAATATCAATTCCTGGGACCGTGACGTTTGATGATTCACAGCAATGTTATCGTCACAGAGCGCGATTGGAGGAAACAGAACAATATTGGAGAGGATGGTATGAAGGCCTCTCTGAAAAGTTTCTATCGTCTCCTGTCCCAAAGCTCTTGCTGTTGGCTGGAACAGATAGGCTTGACAGGGCTCTCACAATCGGACAGATGCAGGGTAAGTTCCAAATGATCGTTGTTCGACATACTGGCCATGCAATACAGGAAGATGTACCTGATGAATTCGCAACACTAATACTCAATTTTGTCTCACGCAATCGAATAGGTCCTCATGGAGTCGAGATTCCAGGTATCAGCAAGCCATCACAGCCACATGCTTAACAACTGGAGATATATGTAAATGGGATGTCTGGTGGTGAAATAATCATGCATCCATCATAGATGCCCGCATGCATGTTATAGAGTTTAGTTGCTAATCTTTTGCTAGGGTGTGTACTCAGACTCATCATGTATACAGATTGATCAATTAGTGTGCCCTTATCTTATAAAATATGGCACAAGTTGTGTAATAGTGTTGGGATCCATTGATGTTCTCTTTATCAAAATCACCATGAGTACTAGGACTTGATGG
>CTI12_AA010990_rna784
CCCGTTTCCTTTTAGTTGGTCTCTTGTTGGCGACATTTTCGCTTGTTGCTTTGGCTTCGGACCCTAGTCCTCTTCAGGACTTTTGTGTGGCTGATACAGATAGCAAAGTACTAGTGAATGGTTTCGTTTGCAAAGATCCAAAGATGGTGAAAGCAGAAGATTTTACTTTCAGAGGGTTAGACAAGATGGGAGATACAAATAATGCGGTTGGGTCTAATGTGACAGCTGTAAATGTAAATCAGTTGCCAGGACTCAACACTTTTGGTATTTCCATGGTACGTATCGACTATGCTCCGTGGGGTCAAAACGCTCCACACACTCACCCACGAGCCACTGAAATCTTAGTTGTAATTGAAGGCAGCCTTCTTGTTGGTTTTGTCACATCTAACCCTGACAACAAGCTATTCACAAAACGTCTTGAGAAGGGTGATGTTTTCGTGTTTCCAGAAGGCAGCCTTCTTGTTGGTTTTGTCACATCTAACCCTGACAACAAGCTATTCACAAAACGTCTTGAGAAGGGTGATGTTTTCGTGTTTCCAGAAGGTCTAATTCACTTTCAACAAAATGTTGGAAATGGTTATGCAGTTGCTATTGCAGGTTTAAGCAGTCAAAATCCAGGTGTCATTACCATTGCAAATGCTGTTTTTGGATCAAACCCTGATATCTCTGATGATATTCTTGCAAAGGCCTTCCAAGTTGACAAAAAAGTAATTGATGAAATTCAGTCGAAGTTCTAA
>CTI12_AA011910_rna797
TGTATATTTGGTTAGTTGTTTTGCTGGTTTAATGCGGGTTACCCTTGGTCCTTATGTCTCGTTGGTTTGTCGACCTGAAGTCCTTATGCAGTCTGGTCGCCCCAAAGTCGCTTACAGCTTGCTAAAATATTCCCGGTGGTAAAGAATCAACATCTACTGCTCTGTACGCTCTTGATTGGAAATGCATTAGCAATGGAGTCTCTTCCAATATTTTTGGATAAACTTGTTCCACCATGGGCTGCAGTTCTGATATCCGTAACTCTGATCCTGATGTTTGGAGAGATATTGCCGCAAGCAATTTGTACACGTTATGGTTTGACAGTCGGAGCAACAATGGCACCTTTTGTCCAGGGTCTCCTGTGGTTGTTTTTCCCTATTTCTTATCCTATCAGCAAGGTTCTTGATTGGATGTTGGGCAAGGGGCAATCTGCCCTTTTACGTAGAGCAGAGTTAAAAACTTTTGTCAATTTTCATGGCAATGAGGCTGGGAAAGGAGGAGACTTGACCCATGATGAGACGACTATAATTGCTGGAGCACTTGAGCTGACTGAAAAGACTGCAAAGGATGCCATGACCCCTATATCGAAGGCATTTTCCCTTGACCTGGATGGAACTCTTACTTTGGATACCTTAAATGCGATTATGACAATGGGTCACAGTAGAGTTCCTGTTTATTCTGGTGATCGAACAAATATTATTGGAATCATACTGGTTAAGAATCTGTTGGCAGTTGACCCAGATGACTCAGTTCCTCTCAGAAAGATGTTATTAAGGAAAGTCCCAAGGGTTGCAGACAACATGCCACTGTATGATATCTTAAATGAATTCCAAAAAGGGCATAGTCATATTGCCGTTGTGTACAAAGATTTGAACAGGAAGATAGACACGCTGAAAAAATCCAAAGACACAGAGACACACAAATACAATTCACATGATGCTGACAGTGATTCGGTAAAGAATGATGGAGATCAACAAGCAAAGAGGAGTCCACCTTCAACTCCTGCTTTCAAGAAGAGGCATAGAGGTTGCTCCTTCTGCATACTTGATTTAGAAAACAATCCTATTCCAAAGTACCCATCAAACGAAATCGTTGTAGGAGTGATCACCATGGAAGATGTCATTGAAGAGCTTCTTCAGGAGGAAATATTGGACGAAACTGATGAATATGTAAACATCCATAACAGAATAAGGATCAACATGAATGCGTCGCAAGAGAACCTTCTTGATCCCCACCCTTCTCTACCCCCACCACTTGGTTCAGCAAAATAACAAGGTCTGTAGCTTTACATGCATGAAGATCTTATTCAACACACAATGCCATTAATTCAATGGCTTTCTTTTAGGTAAATATTTCTACAGAATCTAGTAATTTGGACTCTATGCAGTAAAAATTTTCCGTTGCTTACAAGACCATTATAGCTTGCGAAAAGCCTTACTTTTTTGTATCAATTCCAACTAGCAAATATACTGCTGTACTGTATCAGTCTAGATGTCTATTAGTATAATGTAAAGCATTGAATTATTATAAAAAGTTGCATAACTTTTGAAGTTAGAGAT
>CTI12_AA011940_rna801
GATCAACGTACTTTTAAAGATCAATGTCGATTGCAACCAAGTTATTTTCCCTCAAAAGAATTTGTCAAAACCCTAGAAAAGTTGTATCAGAAACATTACAATCAAACCCACTTCGTGTTGATCGCCCTACTCGGCATGGTTACCATAGTTCGACGAAAAATCTGGCAAGACTCCCACTTCCGTTTAAGCAACTATTGCATAAAGCAGCATATTTGAAGCCAAAACCTTCAAGCAATGACCATGGATATTTTGGGTCCCAATTTCGACGATACATCTCTAGCAAAAGCATGCTTACGTTCGGCCAAGTATTTAACTACACGGAGTCACATGTGAGAAGGATAGCAAAAACTCATGGTGCGTTAATAGGCTTGATTGCAGCAAATGTTGGTGTGCACCTGCTTTGGAAAGTTGCCGACACTAGGTTCATGCGCCAAAACTTTAGGCTGCAATTGGACGGAGTTAAAAGTGGAAGGTTTCATACTATGATAACTTATGCTTTTAGTCATGCTGATGATAATAAAATTCTCGGTTGCCTGCTCTGCCTTTGCCTTTTTGGGAAGGGGATTGGTGATAAGTTTGGCCCTAAAGTTCTACTTAAGTTGTACCTGGCTGGGGCTTTTGCTGGTTCAGCCTTCTTCCTGGCGCACAAAGCTTTTCTGGCCCAATCATCAGAGAACAAAGAAATGAGTAAAAGCGACCCTTCAAAAGTTCCAGGCATGGGAGGAATTGCTGCATTTACAAGTGTCACGATGTTTCGTTTGATCATGCTTCTAAGAGAAAAGATACATAGTAGGTCTGCCCGTGTTAAGATATTGGGGATATGTGTAGTTCTGAACGAAATTTTACAAATAGCGGCTCAGAAATATAGGAACAAAAATAGTACTATGAGTTTGGCATATGCCAACTTGGGTGGTCTTGCTGTTGCTCTCATGGTTGGGGCACCTGTTTTAGCTGGGGCACGGTTGAGGAAATGGCGTTGCTAA
>CTI12_AA012020_rna810
AATAGAATGGCAGTAGTAGGAGGCATAGCTCATAGACTCCATATCTTTCAACAACATTCATCATCAATCATCAAACCCTCCTCATCAGTAATCTCATCCAAATTCACTCATTCATTTCCATTATTTCATAACCCCAATAATAACTTATTACAAATAAATAACAACAACAACAACACTAGTCGTCGTAACACTTCATCACTCTGCTCCATCTCCACTCCCCCCGAGACTACTACTTCTGGTGCTGCGAGTGGTTCGATAGTCGGCGATCTTATCGATTATCTCAATGAGTCTTGGACTCACTTTCATGCCACTGCTGAAGCAAAACGACAACTACTCGATGCTGGATTCCATCTTCTCAGTGAGAATGATGAATGGAACCTTAAACCTGGTGGACGTTACTTCTTCACCCGCAACATGTCCTGTCTCGTTGCTTTTGCCATTGGAGAAAAGTATACCGTGGGCAATGGTTTCCACGTGATTGCTGCACACACTGACAGTCCTTGTCTGAAATTGAAGCCTAAGTCTGCATCATCAAAATCCAACTATCTTATGGTGAATGTGCAAACATATGGTGGTGGATTATGGCATACTTGGTTTGATAGAGATTTAAGTGTAGCTGGAAGGGTCATAGTGAGAAGTGGCGATGGCTCGTTTCTGCACAAATTGGTCAAAGTAAAGAGGCCCCTTTTGCGAGTACCTACACTTGCTATTCATCTTGACCGTAACGTGAATAAGGATGGTTTTAAGCCAAATTTGGAGACTCACCTCAACCCACTGTTGGCTACAAAACACGACGAATCATCCTCAGAATCAAAAGATAAAAGTAGTTCTAAAGATTATCATCACCCTCTACTCATGCAGATTTTATCAGATGAGTTGGGATGTGAAGTTGATGACATAGCGAGCATTGAGCTAAACATTTGTGATACCCAACCTAGCTGTCTCGGAGGTGCAAATGACGAATTTATATTTTCTGGAAGATTAGATAATCTTGCTTCAAGTTTTTGTGCTCTCAGAGCTCTTGTTGACTCATCCGGGTCCAAAGATCTGTCAGATGAACATGCAATTAGGATGGTTGCACTTTTCGATAATGAAGAGGTTGGTTCTGATTCAATACAAGGCGCTGGTGCACCAACCATGTTTCAAGCTATGAGGCGGATAATTGATTGCTTGGCTAATTCATATGTCAGGGAGGGCATGTTTGAACGTGCAATTCGTCAATCATTTCTTGGTTTGTATAAATTCTGTTTATTATTGCACATTATTGGAAGGAGTTTTTACTCATTTTTATAACCAACAATTGTAAGCTTTAATTCAAAGATATGCATTCATATGCGAAAAAACAATTAAAGATGAT
>CTI12_AA012020_rna809
AATAGAATGGCAGTAGTAGGAGGCATAGCTCATAGACTCCATATCTTTCAACAACATTCATCATCAATCATCAAACCCTCCTCATCAGTAATCTCATCCAAATTCACTCATTCATTTCCATTATTTCATAACCCCAATAATAACTTATTACAAATAAATAACAACAACAACAACACTAGTCGTCGTAACACTTCATCACTCTGCTCCATCTCCACTCCCCCCGAGACTACTACTTCTGGTGCTGCGAGTGGTTCGATAGTCGGCGATCTTATCGATTATCTCAATGAGTCTTGGACTCACTTTCATGCCACTGCTGAAGCAAAACGACAACTACTCGATGCTGGATTCCATCTTCTCAGTGAGAATGATGAATGGAACCTTAAACCTGGTGGACGTTACTTCTTCACCCGCAACATGTCCTGTCTCGTTGCTTTTGCCATTGGAGAAAAGTATACCGTGGGCAATGGTTTCCACGTGATTGCTGCACACACTGACAGTCCTTGTCTGAAATTGAAGCCTAAGTCTGCATCATCAAAATCCAACTATCTTATGGTGAATGTGCAAACATATGGTGGTGGATTATGGCATACTTGGTTTGATAGAGATTTAAGTGTAGCTGGAAGGGTCATAGTGAGAAGTGGCGATGGCTCGTTTCTGCACAAATTGGTCAAAGTAAAGAGGCCCCTTTTGCGAGTACCTACACTTGCTATTCATCTTGACCGTAACGTGAATAAGGATGGTTTTAAGCCAAATTTGGAGACTCACCTCAACCCACTGTTGGCTACAAAACACGACGAATCATCCTCAGAATCAAAAGATAAAAGTAGTTCTAAAGATTATCATCACCCTCTACTCATGCAGATTTTATCAGATGAGTTGGGATGTGAAGTTGATGACATAGCGAGCATTGAGCTAAACATTTGTGATACCCAACCTAGCTGTCTCGGAGGTGCAAATGACGAATTTATATTTTCTGGAAGATTAGATAATCTTGCTTCAAGTTTTTGTGCTCTCAGAGCTCTTGTTGACTCATCCGGGTCCAAAGATCTGTCAGATGAACATGCAATTAGGATGGTTGCACTTTTCGATAATGAAGAGGTTGGTTCTGATTCAATACAAGGCGCTGGTGCACCAACCATGTTTCAAGCTATGAGGCGGATAATTGATTGCTTGGCTAATTCATATGTCAGGGAGGGCATGTTTGAACGTGCAATTCGTCAATCATTTCTTGTTTCTGCTGACATGGCTCATGGAGTTCACCCTAATTTTATGGATAAACACGAAGAACACCATCGCCCAGAATTGCATAAGGGTCTTGTCATTAAGCACAATGCAAACCAACGCTATGCTACCAGTGGAATTACAGCTTTTCTTTTTAAAGAAGTCGCAAAAATCCATAACCTTCCAACTCAGGACTTTGTGGTAAGAAACGATATGGGATGCGGATCCACTATAGGTCCTATACTTGCTTCTGGAATTGGTATCCGCACAGTTGATTGTGGAATCCCTCAGCTTTCCATGCACAGTGTAAGAGAGGTATGTGGAAAGGAAGACGTAGATCTCGCCTACAAGCATTTCAAGGCATTTTACCAAACATTCTCAAGTGTCGACAAAAAACTAAACGTGGACTAGTTAGTTCCCACCAAGATTTTAGGAGCAAAACAAATGTACGACAAAAACCGACAGTAAGACATCTCAACATTCTTTATATTGTCAAAAAAAACTGTTTCTTTTATTAGTTTTTCTGGAAACATCAAGAAAGCAAAAGAGTTTGACAACCAATACGATAATTAAAGAATTGATATTGCACGAACATTAGACG
>CTI12_AA012030_rna812
GAGAGAATTAAGTAATAATGACACGTGCAAAGGAAACGTCAAACCCTATCATCTTCTTCTTCACCTTCACCTTCACCTTCCTTTATGAAATCAATCAAATCTAGGGTTTCATGACAACCACCACCACCACCACCACCACTTCACCCCCAAAACCAAATCCATCCTCAACAACAACAACCATGGCGGACGATCTCGATTCATGGGAGGCTGCTGACATAGACCTCGCCATGACCAGACTCATGCTTAATCCCAACCGTACTAGTACTACTAGTGACGTCATCATCAACGGTGTAACTGATTCTTCTTCTGTTAATGAGAGTAGTAGTTTGTTGGATTCTGTTGATCAGTTTCTTCGCGATGCTTTGCAAAACCCTAGGGAACGCCTCTCAGTACTACGGATGGAGCAAGATGTGGAGAAGTTCATTAGAGATCCTTCACAACAACAAATGGAGTTCCAACAGTTGCCTACCTCATATCTCCGGTTAGCAGCACACCGTGTGGCTCAGCATTATTCACTGCAGTCAATGGTTCTATTAGACAACACTCTTCCGGATGGTTCTGGTTCTCGAATCATCGTTCGTAAGACTTCTGAATGTCGTGTTCCTTTAATCCGTTTAGCAGACATCCCTGTTAATATACCAACAGATGACCTTAGCAGCAGTGTTGTTAAGGTTGCAATCAAACAAAGGCCTAATAAACGATCACAGGGTGGTGGAGCGGATTCAAATTCTCTGAAGAACAATAGCTTAAAGAGTGTGGAGGAGAGAAAAGAAGAATATAATCGAGCACGTGCAAGAATATTTAGCTCTAGCTCCAGCTCAAGTGGTGGGAAACAAGAGAGCGAGCCAAGGATGGAGGAAGTTTTACAGCATAATAGTTCGTTAGGGAGTTCCAGGATAGAAAAAGTCGTTTCTGAACCTAATGTGAGTATTATTGGCCGGGGATCGGTTGATTCGTCTGCCGGAAGCAGTACATCAGGTAGAAGTAGGACAGAGAAGGAGCCAGTTGTTAGGTCAAGGAGTAATAGTAGAGTGGCCATATTTCGTGACCGTGAAGTTGAGCGGAATGATCCTGATTATGACAGGAACTATGACAGATATGCGCATAGATTTGATCCAGGGTTCGGATTTACTGGAGGTTCGTATGCCATACAACCAATGTATACGCCGGTTGTGAACTACAACACTGAATTTCCTCAGCTTGGTCCAGCCCACAGGTCTCCAGTTCCTGCTGAACACCAATCTCGTGTCCTTCCTCAACATTTACCTGCCCCATGGATCCCACCATCTTCTCCTGCAGGAGTAGGCTACAGGCCTCCAGATGCTATGATGACTCAGTTTAGTCCAACCCATGCTGGGCCACATTCAGCATCCACACTGTATGTGCAGTATCCATGTCACCGGCCTGGGATGACATTCATTCATCCTCATGAACAGATTCATCAACACTATGCACAATCTCAGCAGCAGCAACAATCTGATGCAAGTTTTGGATTAGCCCGGCCCCGTTGAGGGGCGTGGGCCATGCCTGCACCCTGCCTGGGCTATCGGGGGTGCTTAATATGTGTTCTGGTTACTACCATTACACGTTATCTGAGCTGGCAGAGGTGCAGGCATAACCGAGGTTGACTGGGATGGACACATCAGCATCTTGGATATCTTATGGTCCATCTCATCAACTTCAGTATTTGAGAGCTTCAAAATTATTCTTTGAAGCTCATTGTTCCCAACATACCGTTATGTTGACTAGAAAAGCTCCTCTATGAGAGCTCT
>CTI12_AA012370_rna829
ATGGCTTCATTAACATCTTCTACTATAACTCACCCATTTTTATCCAACAATAACAGTAACCTCCTCATTTCATCAAACCATGTTGTATCCATATCATTTCCAGGTACTAGAAAGATGGTCGGGAAAAAGAAAAAGAATTACGGCGCCACTATCACAGCCATGGCTCAACCGCAAAGAAGTGCAATGCAATATAACCAACTTGGTGATTCTAACCTTGTTGTCAGTGAAATCACTTTTGGCACCATGACATTTGGGGAGCAGAACACGGAGAAGGAGGCTCATGAAATGCTTTCCTATGCAGTCGAACATGGCATTAATACTTTAGATACAGCAGAAATGTATCCGATCCCAACGAAGAAGGAGACACAAGGATTAACAGATACTTATATTGGAAGCTGGTTGAAATCTAGACCCCGTGACGAGATTATATTGGCCACTAAAGTGTCTGGTTACACAGACAGACTCACTTACGTACGAGATAATGCACCAGAGGTTCTGAGGGTTGATGCTGCCAACATTAAAGAAAGTGTGGAGAAAAGTTTAAAACGTCTAAATACTGATTACATCGATTTATTACAAATCCATTGGCCAGATCGCTATGTGGCTTTGTTTGGCGAATTCTTTTATGATCCTACAAAATGGAGGCAAAGCGTACCATTTGCTGAACAGCTTAGGGCCTTTCAAGAGCTCATTGATGAAGGAAAGGTACGCTACATTGGTGTTTCAAATGAAACTTCATATGGAGTCATGGAGTTCATTAATGCTGCAAAATCTGAAGGACTTCCAAAGATCGTCAGCATTCAAAACAGTTACAGTTTGCTTGCAAGATGCAAGTTTGAAGTCGATCTAGTTGAAGTATGTCATCCAAAGAACTGCAATGTCGGTTTACTTAGTTACTCCCCTTTGGGCGGTGGAGCATTAAGTGGAAAGTATCTAGATCCAGAGTCTGAAGCTGCTAAAAGAGGTCGACTTCAGTTATTCCCAGGATACATGGAAAGATACAATAAATCCATTGCCAAGGAAGCAACGGCACAATACATTGAGGTAGCTAAGAAACACGGACTCAGTCCAGTAGAACTAGCACTTGGATTTGTGAGGGACCGTCCTTTCATGACAAGCACAATCATCGGTGCAACATCATTAGAACAACTAAAAGAAGATATAGATGCTTTCTTGACGACAGAAAGACCCTTATCACCTGATGTGATGACAGATATTGAAACTGTCTTCAAGAGATACAAGGATCCAACAATTTTTTAGACACCAAGGTCTTTTTTTGTCACCTTGTTTGAGTAATTGCTGAGATATTGTTGTACTATGGGTAAATGTATTCATTTATTTTCTCAAGTAGCCAAACAAAGAAACAGTCAAAGGATGTAACTGGATTCTGTAATTTAGTTTCTTATACAAAATTTGGTCAAAAGTTACTGAAAAATAAAATTTGCATCATTTTCTTTAA
>CTI12_AA012390_rna832
AAAAGGGGGGAGACACAATTGGTCCATTCGAGTGATCATTCAGAGAAAAAAAAAAAAAAAAAAAAATAGTATATATTAGTTTTACTCGGCGAACGTGCAAGGATAAAAGGTATTTAATTCTCTAGTTGTTATTAACAGTACGTAGACATGCTTGACGAGACGGAGATGACGTCTACGACCGTGATGCGCGGCTAAACCATTTTGTAATCTCTCCCGATATAGCAGTTCCTTCAATAATCAGTGTGGTTTTCTTCTCTATCCTCCTTCACAACTGGTGACATCTTCATACGCTGTATATATTGTGCAGGCAATAATTAACAACTGGTTGAGATCAGAACTCGGATACAAGATTTACTTACGATGCTCTCCTTCTGGTCATTGTTTTGGGAGATCCACAACCAAAACCAAGAGCTTGCTCACATGATTCTCACCGTGTCGATAGTGGTACTTGTACTTCTATGGTACAAGTGGACAATACCGTATACTAGAAAGGAAAAAACTCGACTACCTCCAGGCCCCTACGGCTTACCAATTGTAGGTTATCTCCCATTTCTTGGCTCCAACTTGCATGAAAAATTCACGAACATGGCTGACACATATGGACCCATCTTCAGCCTCCGGCTCGGAACTAAGCTGCATGTTATCGTGAACTCCATGGACTTAGCAAAGGTCATTGCTCATGACCTAGATCACACATTTGCTAATCGTGTCCCTCCACTTACAGCATTAACCATCACTTATGGTGCGAGTGATGTTATATGGTCCAACAATAACACACACTGGCGTGACATGCGTAAGCTTCTAGTTAGTCAAGTGCTAAGTAACACAAGCATTAACGCCTGTCAGATATTTAGAACACGTGCAGTGAGAAATATGATGAACGGAGTATACGCTAAGATTGGGACAAAAGTTGATATTAACAAAATTGCTTTTGATACCGACCTTGATCTTGTAACAAGCATGTTATGGGGTTGTAGCGAAGCTGGTGAAGGGGACGATTCTATCTTTACTGGTGGTGGGTTCCGAGAAGTTGAGTACAAGATTGTCGAATTACTAGGAGCGCCAAACATCTCTGATTATCTTCCACTGTTATCTTGCTTCGATCTACAAGGAAGGCAACGCGAAATGCAGAGGCAACTAGAATACGTTGATCGAAATTTTAACAACATTATAAAAGAGAGAATCAAAGTTAACTCGAGGAATATCGAGAGAGGAGATAAAAAGGATGAAACGAAAGATTTTCTTCAAATCTTATTAGACATTGAAGATCAGAAAGATACTGAAACATCACTTAACACTGATACTGCAACATCATTCAATATCATTCATATAAAGGCCCTACTACTGGACATGGTGACTGCAGCAACAGACGCATCATCGACAATGGTAGAATGGGTGATGGCAGAGATTATGCATAATCCAAGTGTAAAGAAAAAGGTTCAGGATGAATTAACAATGGTTATTGGCAAGAATGTAGTTGAAGAATCTCATCTACCCAAATTATCATATCTAGATGCGGTCATCAAGGAGACGTTTAGACTACACCCTCCACTTCCGCTCTTAATCCAGAGATCCCCTGATGAGACTTGCAAGGTGGGAGGGTATACTATTCCAAAGGGTACTAGCGTCTCTATGAACATTTGGGCGATCCATCGGGATCCAAAGAACTGGAGCAATCCATTGGAGTTCAAACCGGAGAGGTTCCTGGATGGTAAATGGGATTACTATGGAAATAACATGAAGTATGTACCATTTGGATCAGGGAGAAGAATATGCCCTGGCATCGTCTTAGGGGAGAAAATGTTGATGTATATAGTATCATCGCTTTTGCATTCTTTTGACTGGCGCTTGCCTGAAGATGAAGTGTCGGACCTTTCTGAGGAGTTTGGTTTTGTGACCAAGAAAAAAAATTCACTAATGGCCATACCTTCTCAAAGATTCGATGATGATAGTCTCTACATTTGATGTATAAATTAATTACGATGTTCTATAAATCTCCAATATGTATGTATTTCTATTTTGGTGTTCTTCATGTTTAGAACTAAGTTGTTATCCCATAATTA
>CTI12_AA012540_rna849
TTTACTTTCACTTTTGTTTTAGATTGTGGAGATCCTTAAAGATCGAACATCTTGGTATCGAGACTGTCGAAGTCTTGAAGTTTTAACAATGTTACCTGCCGGAAACGGTGGAACAATTGAACTTGTTTATACGCAGGTGAACTTAAATCATTCTTCCCTGTATATAGTTCAATCTTTTTACTTTGTCAACATGGATTCTTTATCAGTTAATCGTGAAACCTGCATTTAGGTCTATGCTCCAACCACACTGGCTCCTGCACGGGATTTTTGGACATTGAGATATACTACAAGTTTAGACAATGGTAGTCTTGTGGTGTGCGAGAGATCCCTTTCTGGTTCTGGTGGTGGCCCGAATGCCGCCTCAGCAACCCAATTTGTAAGAGGAGAAATGCTACCCAGTGGTTACCTGATTCGTCCGTGTGATGGTGGAGGCTCGATAATCCACATAGTAGACCACCTTAATCTTGAGGCGTGGAGTGTGCCTGAGGTTTTACGCCCACTTTATGAATCTTCTAAAGTTGTAGCACAGAAGATGACCATTGCAGCATTGCGTTATATTAGGCAAATAGCTCAAGAGTCGAGTGGTGAAGTTGTTTATGGGCTTGGAAGACAACCAGCTGTTCTGCGTACTCTAAGTCAAAGATTAAGCAGAGGATTTAATGATGCTATTAATGGGTTTAACGATGATGGATGGTCGTTGATGAACTGTGATGGTGCTGAAGATGTGATAGTTGCAATTAATTCAACCAAGAATCTTACTACCTTGAATCTTGGAGGTGTTCTTTGTGCAAAGGCCTCAATGCTATTTCAAAATGTACCTCCGGCGGCGTTGGTACGATTTTTGCGTGAGCATCGATCGGAATGGGCTGATTTTAATGTAGATGCTTACTCTGCTGCTTCAGTTAAAGCTAACCCGTATGGGTTTTCTGGGATGCGGCCTACAAGGTTTACAGGTAGCCAGATCATCATGCCATTAGGCCAGACAATCGAACACGAAGAGATGCTTGAAGTTATTAGGCTTGAAGGACACGCACTCGGTCAAGAAGATCCTTTTGTGTCGAGAGATATTCATCTCTTACAGCTATGCAGCGGAATTGACGAGAATGCAGTTGGAGCTTGTTCTGAACTAATTTTCGCTCCAATTGACGAAATGTTTCCAGATGACGCGCCACTTATACCATCTGGTTTCCGTATCATTCCTTTGGATCCCAAACCAGGTGATCCAACGGATGCACATCCGACTCTTGACTTGACTTCAAGTCTAGAGGTGGGCTCATCAACAAACCAGGGATCATCAGATGCATTGAGTTGCCCAAACACAAGATCAGTCCTAACCATTGCGTTCCAGTTCCCTTTTGAGAATAATCTTGCCGAAAGTGTGGCCACCATGGCTCGGCAATACGTTCGTAGTGTGATCAACTCAGTTCAGAGGGTTGCTATGGCTATATCCCCTTCGGGACTGAGTCCATCAGTGTCACCTAAGATGTCTCCTGGCTCACCCGAAGCACTTACTCTAGCTCAATGGATCTGCCAAAGCTATACTTACCATTTAGGGACGGATTTGCTGACTTCTGGTTCGGTTGTTGGAGATTCGTTATTGAAAGATCTTTGGCAACATCAAGATGCTATTCTGTGCTGTTCTTTAAAGTCGCTTCCAGTTTTTATTTTTGCCAACCAAGCAGGACTTGACATGTTGGAAACGACCCTTGTGGCGTTGCAAGACATAACATTGGACAAAATGTTTGATGATGACGGGCGTAAGGCACTGGTTCCAGAATTTGCGAAGATAATGCAACAGGGTTTTGCATATTTGCCGGGTGGGATATGTATGTCAACAATGGGTCGTCACATCACGTATGAACAAGCCATAGCTTGGAAAGTTCTTGCTGCTGATGAAACAACGGTTCATTGCCTTGCTTTCTCCTTTGTCAACTGGTCGTTCGTGTGAGGTGTCTGAGTGCCTGGTGAGGGTTAGGTTCTAGAGCTCCCGATTTTGGTCTGTAAAAATGTGTTAATCGGTGGAGCGACGGAGTATGTTGGAAGTGTTGGGAGTTAATTTTGTGTCAATTAGATATTTGTTTAATTTAATGCCATTTCAACTGGAGTTAAATTTTTATTGATGTGATCCGGTTTTGGTTAAA
>CTI12_AA012540_rna848
AAAAAACAGTTACATATTTCACAGCTCATTTACAAAACAAACTGAGGTGAAAAATGGCAATGGTAGCACAACAACATCAGCATCACAGGGAGACAACAACAAGTAGCAGTAACAGCAGTATGAAACAACATCATAATAGTGATAATAATAATAGTCATCATCAGTTGGATAATGGGAAATATGTAAGATATACAGCTGAACAAGTTGATGCACTTGAAAGAGTTTATTCTGAGTGTCCTAAACCAAGTTCTTTAAGGAGACAACAGTTGATACGAGATTGTCCTATTTTGTCCAACATTGAACCTAAACAAATCAAAGTTTGGTTTCAAAATCGCAGATGTCGAGAGAAGCAGCGAAAAGAAGCTTCGCGGCTTCAAACGGTCAATCGGAAGTTATCTGCTATGAACAAATTGTTGATGGAGGAGAATGACCGCCTACAAAAACAGGTGTCTCAGCTTGTGTACGAAAACGGGTATATGCGTCAGCAGTTGACTGCTTCAACCGTTACAGACGCGAGCTGTGAATCAGTGGTCACCACTCCTCAGCATTCTCTTCGAGATGCTAACAACCCAGCTGGACTCCTCGCGATTGCAGAGGAAACTCTGGCAGAGTTCCTTTCAAAGGCTACAGGAACTGCTGTCGATTGGGTCCAGATGCCTGGGATGAAGCCTGGTCCGGATTCGGTTGGGATCTTTGCCATTTCACAAAGTTGCAGTGGAGTGGCAGCTAGAGCCTGCGGTCTTGTTAGTTTAGAGCCCACTAAGATTGTGGAGATCCTTAAAGATCGAACATCTTGGTATCGAGACTGTCGAAGTCTTGAAGTTTTAACAATGTTACCTGCCGGAAACGGTGGAACAATTGAACTTGTTTATACGCAGGTCTATGCTCCAACCACACTGGCTCCTGCACGGGATTTTTGGACATTGAGATATACTACAAGTTTAGACAATGGTAGTCTTGTGGTGTGCGAGAGATCCCTTTCTGGTTCTGGTGGTGGCCCGAATGCCGCCTCAGCAACCCAATTTGTAAGAGGAGAAATGCTACCCAGTGGTTACCTGATTCGTCCGTGTGATGGTGGAGGCTCGATAATCCACATAGTAGACCACCTTAATCTTGAGGCGTGGAGTGTGCCTGAGGTTTTACGCCCACTTTATGAATCTTCTAAAGTTGTAGCACAGAAGATGACCATTGCAGCATTGCGTTATATTAGGCAAATAGCTCAAGAGTCGAGTGGTGAAGTTGTTTATGGGCTTGGAAGACAACCAGCTGTTCTGCGTACTCTAAGTCAAAGATTAAGCAGAGGATTTAATGATGCTATTAATGGGTTTAACGATGATGGATGGTCGTTGATGAACTGTGATGGTGCTGAAGATGTGATAGTTGCAATTAATTCAACCAAGAATCTTACTACCTTGAATCTTGGAGGTGTTCTTTGTGCAAAGGCCTCAATGCTATTTCAAAATGTACCTCCGGCGGCGTTGGTACGATTTTTGCGTGAGCATCGATCGGAATGGGCTGATTTTAATGTAGATGCTTACTCTGCTGCTTCAGTTAAAGCTAACCCGTATGGGTTTTCTGGGATGCGGCCTACAAGGTTTACAGGTAGCCAGATCATCATGCCATTAGGCCAGACAATCGAACACGAAGAGATGCTTGAAGTTATTAGGCTTGAAGGACACGCACTCGGTCAAGAAGATCCTTTTGTGTCGAGAGATATTCATCTCTTACAGCTATGCAGCGGAATTGACGAGAATGCAGTTGGAGCTTGTTCTGAACTAATTTTCGCTCCAATTGACGAAATGTTTCCAGATGACGCGCCACTTATACCATCTGGTTTCCGTATCATTCCTTTGGATCCCAAACCAGGTGATCCAACGGATGCACATCCGACTCTTGACTTGACTTCAAGTCTAGAGGTGGGCTCATCAACAAACCAGGGATCATCAGATGCATTGAGTTGCCCAAACACAAGATCAGTCCTAACCATTGCGTTCCAGTTCCCTTTTGAGAATAATCTTGCCGAAAGTGTGGCCACCATGGCTCGGCAATACGTTCGTAGTGTGATCAACTCAGTTCAGAGGGTTGCTATGGCTATATCCCCTTCGGGACTGAGTCCATCAGTGTCACCTAAGATGTCTCCTGGCTCACCCGAAGCACTTACTCTAGCTCAATGGATCTGCCAAAGCTATACTTACCATTTAGGGACGGATTTGCTGACTTCTGGTTCGGTTGTTGGAGATTCGTTATTGAAAGATCTTTGGCAACATCAAGATGCTATTCTGTGCTGTTCTTTAAAGTCGCTTCCAGTTTTTATTTTTGCCAACCAAGCAGGACTTGACATGTTGGAAACGACCCTTGTGGCGTTGCAAGACATAACATTGGACAAAATGTTTGATGATGACGGGCGTAAGGCACTGGTTCCAGAATTTGCGAAGATAATGCAACAGGGTTTTGCATATTTGCCGGGTGGGATATGTATGTCAACAATGGGTCGTCACATCACGTATGAACAAGCCATAGCTTGGAAAGTTCTTGCTGCTGATGAAACAACGGTTCATTGCCTTGCTTTCTCCTTTGTCAACTGGTCGTTCGTGTGAGGTGTCTGAGTGCCTGGTGAGGGTTAGGTTCTAGAGCTCCCGATTTTGGTCTGTAAAAATGTGTTAATCGGTGGAGCGACGGAGTATGTTGGAAGTGTTGGGAGTTAATTTTGTGTCAATTAGATATTTGTTTAATTTAATGCCATTTCAACTGGAGTTAAATTTTTATTGATGTGATCCGGTTTTGGTTAAA
>CTI12_AA013240_rna879
TTCACTTCTCTATCAATGGATACAACAAACCCAACACACCTAGAATCTGTGGGAGACTTAGCTATTAATATAATCGTATCAAAACTCAACTCTTCAGAAGCAGCATCAGTTTCCTGTGTTAATAAAAGATTCAAAGATTGGGCTTCTGATGATTCTATATGGTCTTCTTTTTGTCATCAAGAACTTAAGCTGTCTGAACCTGTTGATCCTTTGGGGAATCATTGTGCATCTTTTAAGGCTGCATATGGAGCATGGAGGGAAGCTTATGGTATGTATCCTTGGCCCCTTGTCATGCGAGTGAAAAACGTTTGGGACAGAATCAGAAGCTGGTTAACTGATAATTTCCCGGAGGTTCTACCCACTCTTCGCAAAGGTGCATCTGAGGATGAATTAAACGAGTTAGAGAAGTCGTTAAAAGTGAAACTGCCTATTCCTACTAGGGTTATTTATCGCTTTTGTGATGGGCAAGAACTGTCCAGTGGAAGTGAACTTGCAAGAAAAAGTTTGTGTGGGCTGATTGGAGGTTACTCTTTCTATGAGTATCTTGTCAACGTTTTCTTGTTGCCACTAAATATTGTAATCGAAGAGACGACGGAAATTGTGCGCCAGCTTAGATTTTCCAGACCAAGGTATGTTATTGTGGCGGCTTCTTCTACTATCACTGAAAAGATCTTTTTTCTTGACTGTGAGGATGGTCAACTCTATGTCGGCACCAAGAATATTTTACTCAATCGTGAAATGATGCCGTGTGTACCAAATGGATTGATAACTTCAGTTCATGATTCAGAAAGTGGGTCCCAACAAGACGCCATGCTGTTATGGTTGGAAGAACATGTTCGTCGCCTTGAAACCGGGATTATTAAAGTACGCGATGAAGGAAGCATTCCGGGCATCTGTCAATTTCCTGAACAATCTCCCCTGTGTTCGGAAGCTACAACATGCGGTGTTCAGGTTCGTGCGTCTGCCGTATTTGTACCGGAGTTTAGTAACCTCATGGACGAAGAAGAGAAATACCTGTTTGCTTACTCAATTCGTCTGTCATTAAAACCTGAAGGATGTGTTGTTGATGGAGTGTCCTATGATTCCTGCCAACTCTATTGGAGAAAGTGGCTTATCAAATCTAACGATACTGTTGTGGGACGTGCCAGTGGAGAAGCTGTAATAGGCCTGTACCCCCTTTTGCGTCCTGGGGAGAAAGAATTTATTTACGAGAGCTGCTCAAACTTACCAGCTTCGTCAGGATCAATCGAGGGTTCTTTCACATTTCTCCCAGGAAGATTGAGAGATCCGAAAGGAAGTCCATTTGAGGTTGAAGTTGCCAAATTTCCTCTTCAGTTGCCAGATTACATTTTCTGATTCATGGATTTTCGCAATATCTTATTTTAGACGGTTGTGTGCTCCATCCTCTTTAGTTTTATTAAACAATGTTTTGTTCTTTGAGTTAAACTATGTTGATATCATATAACATGTGTAGTGTCTGTGCGTTTGGAAAATAAACAAACACCGAACATAAGACATATCTCTTGCTGCTTTGTGTGCTGAAAGACAATGATTTCTGTAAGTGGTATGTGAACCTTGGAAAATGTTTGGATTTTTTTTATTTTGTTACTATTTATTTATTTTTTATTT
>CTI12_AA013240_rna880
TTCACTTCTCTATCAATGGATACAACAAACCCAACACACCTAGAATCTGTGGGAGACTTAGCTATTAATATAATCGTATCAAAACTCAACTCTTCAGAAGCAGCATCAGTTTCCTGTGTTAATAAAAGATTCAAAGATTGGGCTTCTGATGATTCTATATGGTCTTCTTTTTGTCATCAAGAACTTAAGCTGTCTGAACCTGTTGATCCTTTGGGGAATCATTGTGCATCTTTTAAGGCTGCATATGGAGCATGGAGGGAAGCTTATGGTATGTATCCTTGGCCCCTTGTCATGCGAGTGAAAAACGTTTGGGACAGAATCAGAAGCTGGTTAACTGATAATTTCCCGGAGGTTCTACCCACTCTTCGCAAAGGTGCATCTGAGGATGAATTAAACGAGTTAGAGAAGTCGTTAAAAGTGAAACTGCCTATTCCTACTAGGGTTATTTATCGCTTTTGTGATGGGCAAGAACTGTCCAGTGGAAGTGAACTTGCAAGAAAAAGTTTGTGTGGGCTGATTGGAGGTTACTCTTTCTATGAGTATCTTGTCAACGTTTTCTTGTTGCCACTAAATATTGTAATCGAAGAGACGACGGAAATTGTGCGCCAGCTTAGATTTTCCAGACCAAGGTATGTTATTGTGGCGGCTTCTTCTACTATCACTGAAAAGATCTTTTTTCTTGACTGTGAGGATGGTCAACTCTATGTCGGCACCAAGAATATTTTACTCAATCGTGAAATGATGCCGTGTGTACCAAATGGATTGATAACTTCAGTTCATGATTCAGAAAGTGGGTCCCAACAAGACGCCATGCTGTTATGGTTGGAAGAACATGTTCGTCGCCTTGAAACCGGGATTATTAAAGTACGCGATGAAGGAAGCATTCCGGGCATCTGTCAATTTCCTGAACAATCTCCCCTGTGTTCGGAAGCTACAACATGCGGTGTTCAGGTTCGTGCGTCTGCCGTATTTGTACCGGAGTTTAGTAACCTCATGGACGAAGAAGAGAAATACCTGTTTGCTTACTCAATTCGTCTGTCATTAAAACCTGAAGGATGTGTTGTTGATGGAGTGTCCTATGATTCCTGCCAACTCTATTGGAGAAAGTGGCTTATCAAATCTAACGATACTGTTGTGGGACGTGCCAGTGGAGAAGCTGTAATAGGCCTGGTAAATTCTTTTCAACTTCTTTTACACAAATCTTGTGGTTACCGTACATCATCAATACTTTGCAGTACCCCCTTTTGCGTCCTGGGGAGAAAGAATTTATTTACGAGAGCTGCTCAAACTTACCAGCTTCGTCAGGATCAATCGAGGGTTCTTTCACATTTCTCCCAGGAAGATTGAGAGATCCGAAAGGAAGTCCATTTGAGGTTGAAGTTGCCAAATTTCCTCTTCAGTTGCCAGATTACATTTTCTGATTCATGGATTTTCGCAATATCTTATTTTAGACGGTTGTGTGCTCCATCCTCTTTAGTTTTATTAAACAATGTTTTGTTCTTTGAGTTAAACTATGTTGATATCATATAACATGTGTAGTGTCTGTGCGTTTGGAAAATAAACAAACACCGAACATAAGACATATCTCTTGCTGCTTTGTGTGCTGAAAGACAATGATTTCTGTAAGTGGTATGTGAACCTTGGAAAATGTTTGGATTTTTTTTATTTTGTTACTATTTATTTATTTTTTATTT
>CTI12_AA008310_rna894
TTCAGTTGTTACACACCACACAAATGTCGTCTTCTTCTTCATGGCTTCTTTTTCGACCACTTCCTTCGCCGCGATCACCGCGGGGCTCTCCGCGTAATCTGTACAGGATTCCAGCTGTGAACTTGAAGCCCAAAAAGCAGTTTTCAAAGCTGAAACCTTTTGCAAGAAATGCAGTGACTGAGTCATCATCATCATCATCTGATTCACCTAAATCATTTGACCCACCTGACCCACAATTCCTACTTCAAGAACTTGCTGATAGTTTCAATCTTCCGCCTGATTACTTTTCGCAGCTTCCTAGTGATCTTCGTCTAGATCTCAATGATGCTGCGTTTGATCTCTCGAATGGACCAGTGATGGAGCAGTGCGGACAAGAGCTAGGAATGATGTTATTAAACATATCTCGAGCATGGGAGACGGCAGATACATCGACTTCAACGGCTTTGGTCAACAATTTACCTGTACTGTTCAGCTCTTTAACCAGCAACAACAAATCAGCCCTCGGCACACGTTTGACCTCTGCCGGAAGAAGGTTTCAGTCAATGGGGCAATATGGTCAAGGTGAACTACAAAGGATTTCCAAAGCAATGATATCAACCGGAAAGCTTTTGTCTGCCACTCCCATAGTTGATGAAACCGGCGGAGGGTCGAAAGAGGAAACTCGGATGTTCAAGTTTGGAGAGCTTCAAATTGAATTAACACGAGAGAAAGCCTACATCGGTGCAGCAATTGGCTTTGTATATGGGATTATTTCATGGGAATTAAGTCAAGGCATTCAGAATGTACCCGAGAGCACATTCCAGTATGCAAATGAAAACGCTTTGTTGATTGCCAAGTCTTTGCGAGGAACTTTACTTGTTCTCTTCTATGGATCAACGGTTTTGTCTGGCTTTGCTACCCTTGGGTTACTCTTGCTTTCACGTGAACTTAAATCTGGAAAAAAGGAAGAAGGTACATAG
>CTI12_AA008430_rna907
GAGTAGTAAATAAATAAATATGAGTTCTCTTCAGTTATTACAGTTGACGGAGCGCGGCCGCTCTCTCTTTTCCTCCGCTGGTCGGAGGAAAGCACTATTGCTGGCCACTGGCATTATAGTTGCTGGTGGGACTGCTGCATACATGCAGTCACAGAGCAGGGTGAGAAGGCCCAACGGAACAGGTCAATACAATGGATTGGGAGATGACAGTGAACAGGTTGACTCGGATGTAGGAAATAATACCTCACCAAAAAAAAGTAGCCAAAAGAAAGGACTAAAGTCACTCCAGGTTCTGGCTGCGATTCTTTTATCCCATATGGGCAGAATGGGTGCAAGGGACCTTTTAGCTCTTGTGGCCACAGTGGTCTTACGAACCGCTGTCAGCAATAGATTGGCAAAAGTTCAAGGATTCCTGTTTCGTGCTGCTTTTCTTCGACGCGTGCCTATCTTCGTCCAGTTGATTATTGAAAACATTACCTTGTGTTTTGCTCAATCAGCTTTGTATTCTACATCGAAGTATATAACCGGGACCTTAAGCTTGAGGTTCAGAAAAATATTGACAAAGCTTATTCATGCACAATATTTTCAGGTTGATTGTTATCGTCTGCATTATTTTTGGTATTATTACTACTATTAACATTATATGATGTGGTGTTTCCTAATTGGCAATTGTTTGCTTGGATTCCAGAATATGATATACTACAAAATGTCCCATGTTGATGGCCGAATAACTAATCCTGAGCAAAGAATCGCAAGTGATGTACCAAAGTTCTGCTCAGAATTGAGTGATCTTGTACAAGAAGATCTTACTGCAGTTACTGATGGTCTGCTATATTCGTGGCGCCTGTGTTCTTATGCAAGTCCCAAGTATATAGTTTGGATATTGGCTTACGTGCTAGGAGCAGGAGCCACTATCAGAAACTTCTCTCCTGCATTTGGTAAATTGATGTCTAAAGAACAGGATCTTGAAGGTGAGTATAGACAACTTCACTCAAGGTTGAGGACACATTCGGAAAGCATAGCATTCTATGGCGGTGAAACTAGAGAAGAATCTCATATCCAGCAGAAGTTTAAGACACTTGTTCAGCATTTGAAAGTTGTCCAACATGACCATTGGTGGTTTGGCATGGTTCAAGATTTTTTATTGAAGTATCTTGGAGCGACTGTTGCTGTTGTCCTGATCATAGAGCCTTTCTTTTCTGGCACTTTGAGACCGGACACCTCAACTTTAGGACGTGCAGAGATGTTGAGCAATCTGAGATACCATACGAGTGTGATAATATCACTATTTCAGTCTTTGGGAACTCTTTCCATAAGTTCTAGACGGCTTAATCGTCTAAGTGGCTATGCGGATCGTATACATGAACTTATGGCTGTATCAAGAGAGTTAAGTCCAAAAGATGTACCATCTCTACAAAGAAGAGGAAGTAGGAATTATATAACTCAGGCAGACTACATTGAATTTGATAAAGTCAAGGTAGTTACTCCAAGTGGTAATGTCTTGGTTGAAGACTTGACTTTAAAGGTGGAATCAGGGTCTAATCTTTTAATCACAGGACCAAATGGTAGTGGCAAAAGCTCACTGTTCCGAGTTTTGGGAGGTTTGTGGCCTTTGGTGTCTGGACATATAGTGAAACCTGGGGTTGGTTCGGATCTCAATAAAGAGATCTTTTATGTTCCCCAACGACCGTATACAGCTGTTGGAACACTGCGTGACCAGTTGATATATCCTCTTACAACTGATCAAGAAGTTGAACCTCTCACTCACAACGAAATGGTTGACCTTTTGAAAAATGTTGACCTAGAGTATTTATTAAATCGCTACCCACCTGAAGAAGAGGTAAATTGGGGCGAGGAGTTGTCGCTTGGGGAGCAACAAAGATTAGGAATGGCGAGGCTTTTCTATCACAAACCTAGATTTGCAATTCTTGATGAATGCACGAGTGCCGTGACAACGGATATGGAAGAACGCTTCTGTGCTAAAGTCCGAGCTATGGGAACATCATGCATCACTATATCTCACCGACCGGCTCTTGTTGCATTTCATGATGTTGTACTCTCATTGGATGGGGAAGGGGGTTGGAGAGTTAATAGGAAAAGGGAGGGCTCTCTAGATAGTAGTGGTACTGATACCGAGTTTCCTAAGTTGAAGGCATCTGAATCGGAACGCCAGAGTGATGCAATGGCAGTTCAACGTGCATTTGAAAATACAAGAAATGACTCTGCCTTTTCAAGTTCCAAGTCTCAGTCGTATTTTTCAGAGTTAATAGCTGCATCTCCATCCGAGGACAGTACGTCGTTGCCCATTGTACCGCAACTACAAATTGATCCGCGGGTACTGCCATTAAGAGTAGCTGCCATGTTTAAAGTACTGGTGCCCACAGTACTTGATAAGCAAGGAGCACAACTTCTTGCTGTCGCTGTTCTGGTTCTCTCTAGGACTTGGATATCAGATCGTATAGCTTCTTTAAATGGAACGACCGTGAAGTATGTTTTGGAGCAAGATAAAGCAGCCTTTTTACGTTTGATTGGTGTTAGTGTCCTTCAAAGTGCTGCATCTTCATTTGTCGCACCATCTTTGAGGCACTTGACTGCCAGGCTTGCACTCGGATGGAGGATTCGTTTGACTGCTCACTTGTTAAAGAATTACTTGAGGAACAATGCATATTACAAGGTGTTTCACATGTCAGGAGTTAGCATTGATGCAGATCAGAGACTAACTCAAGATCTGGAAAAGTTAAGCACAGATTTGTCAGGGCTGGTAACAGGAATGGTAAAGCCGACTGTCGATATTTTATGGTTCACGTGGAGAATGAAGACGTTAACAGGTCGCCGTGGTGTTGCTATCCTATATGCATATATGCTACTTGGTCTAGGCTTTCTTAGGAGTGTTACTCCAGATTTTGGTGATCTAGGAAATCGGGAACAAGAACTCGAAGGGAGTTTTAGGTTCATGCACGAAAGGCTCCGAACCCATGCTGAATCTGTTGCTTTCTTTGGAGGTGGCGCTCGAGAAAAAGCGATGATTGAGTCAAGATTTAATGAGCTTCTTGCTCATGCCAAAATCCTTCTAAGAAAGAAATGGTTATTTGGCGTATTTGACGACTTTGTCACGAAACAACTACCTCACAATGTTACCTGGGGATTGAGCTTGTTATATGCGATGGAACACAAAGCTGACCGTTCATTGACATCTACTCAAGGTGAGCTGGCACATGCGTTGCGATTTTTGGCATCCGTTGTATCTCAAAGCTTCTTGGCGTTTGGTGACATTTTGGAGCTGCATAGGAAGTTTATTGAACTGTCTGGAGGTGTTAACCGCATTTTCGAACTAGAAGAGCTTCTTGAAGCTGCTCAATCTGATGAAAATGCTGGTATTTCATCACCGTCAGCTGAGTTGCATAAGGATTCTGATAATGCTATCTCTTTTTCGGAGGTTGATATTATCACGCCGACACAAAAATTATTAGCAAGGAAGTTGACATGTGATATAGTAGCAGGGAAAAGTCTCCTTTTAACTGGTCCAAATGGGAGTGGTAAAAGTTCGGTCTTCAGGGTTCTCAGAGGTCTTTGGCCTATAGCTGACGGACGACTTGTTAAACCTTCTCACAATGTTAATAACGGGGGTGAATCTGGTTGTGGTATATTATACATTCCTCAAAAGCCATATACTTGTTTAGGAACATTACGAGATCAGATTATTTATCCTCTTTCGCATGACCAAGCAGAAAAGAGGGCATTAACTTTGTATAGAGAAGGGCAATTAGAAGGTGACAATAAAATTCTGGATGCACATCTAAAACAAATTCTAGAGAATGTTAAGTTATCATATCTATATGATAGAGAAGGGAGTTGGGATGCCAGTAAGAACTGGGAAGACACCCTTTCTCTTGGAGAACAACAAAGATTAGGGATGGCTCGTTTATTCTTTCACAAACCTCGGTTTGGTGTCCTTGATGAATGCACCAATGCTACAAGTGTTGACGTTGAAGAGCACCTCTATAGGCTTGCACAGGAGCTGGGCATCACAGTTATTACATCATCACAGCGTCCTGCTTTAATCCCATTCCACTCCATGGAATTAAGATTGATCGATGGTGAAGGCAAGTGGGAGCTCCGGTCAATTAAGCAATGATTTCAAAACTCATGTAAGATGCAAAGGTATAACTACTTGTTAGGAAAATTCTACAGAGCCTTGTTTGGTCTTTTGGCAAGAATTAAATGAAAATAAAGGGACCAGAAATAGGTATACGGCTATATCTGATTATTTTTATGTAATATAAGAAACATATGTACATTTGTTTTATTGTAAAGAACACTAGCTTCCATAGAGTCCAGTTGATCAACCTGGTAATCGGAGAACAGGAATCCTGTATATTAAATTTGAGATGGCTGTTCTTTTAAAAATTTCTTCTTAATCAACAGGTTTGTGTAGTTATGCAAAAGAATGTTTTATTCATCTGTTGAACCTAAATAACTTGGATGGTTTTGGGAAGATTATCTAGTGGAAACAGGGTGTTAGTAAAGGAATGTAATGTGCATCAAAATGCGCCTCTCAAAATGTATGTTATGTTTGAACACCTTTATTTATTTATATGCAT
>CTI12_AA008430_rna908
TACGTAGCTGCCAAAAACACCACCACCGATCCAACCACCAAAACCAACACACAATAATATCTGATCAAAACCTTCTTCTGTCACTTCAATTTCACAATCAACAACATCTCTCTCTATCTATATATTAACTAGTGATCATCAATCAATCAATTAGGAGTAGTAAAGTAAATAAATATGAGTTCTCTTCAGTTATTACAGTTGACGGAGCGCGGCCGCTCTCTCTTTTCCTCCGCTGGTCGGAGGAAAGCACTATTGCTGGCCACTGGCATTATAGTTGCTGGTGGGACTGCTGCATACATGCAGTCACAGAGCAGGGTGAGAAGGCCCAACGGAACAGGTCAATACAATGGATTGGGAGATGACAGTGAACAGGTTGACTCGGATGTAGGAAATAATACCTCACCAAAAAAAAGTAGCCAAAAGAAAGGACTAAAGTCACTCCAGGTTCTGGCTGCGATTCTTTTATCCCATATGGGCAGAATGGGTGCAAGGGACCTTTTAGCTCTTGTGGCCACAGTGGTCTTACGAACCGCTGTCAGCAATAGATTGGCAAAAGTTCAAGGATTCCTGTTTCGTGCTGCTTTTCTTCGACGCGTGCCTATCTTCGTCCAGTTGATTATTGAAAACATTACCTTGTGTTTTGCTCAATCAGCTTTGTATTCTACATCGAAGTATATAACCGGGACCTTAAGCTTGAGGTTCAGAAAAATATTGACAAAGCTTATTCATGCACAATATTTTCAGAATATGATATACTACAAAATGTCCCATGTTGATGGCCGAATAACTAATCCTGAGCAAAGAATCGCAAGTGATGTACCAAAGTTCTGCTCAGAATTGAGTGATCTTGTACAAGAAGATCTTACTGCAGTTACTGATGGTCTGCTATATTCGTGGCGCCTGTGTTCTTATGCAAGTCCCAAGTATATAGTTTGGATATTGGCTTACGTGCTAGGAGCAGGAGCCACTATCAGAAACTTCTCTCCTGCATTTGGTAAATTGATGTCTAAAGAACAGGATCTTGAAGGTGAGTATAGACAACTTCACTCAAGGTTGAGGACACATTCGGAAAGCATAGCATTCTATGGCGGTGAAACTAGAGAAGAATCTCATATCCAGCAGAAGTTTAAGACACTTGTTCAGCATTTGAAAGTTGTCCAACATGACCATTGGTGGTTTGGCATGGTTCAAGATTTTTTATTGAAGTATCTTGGAGCGACTGTTGCTGTTGTCCTGATCATAGAGCCTTTCTTTTCTGGCACTTTGAGACCGGACACCTCAACTTTAGGACGTGCAGAGATGTTGAGCAATCTGAGATACCATACGAGTGTGATAATATCACTATTTCAGTCTTTGGGAACTCTTTCCATAAGTTCTAGACGGCTTAATCGTCTAAGTGGCTATGCGGATCGTATACATGAACTTATGGCTGTATCAAGAGAGTTAAGTCCAAAAGATGTACCATCTCTACAAAGAAGAGGAAGTAGGAATTATATAACTCAGGCAGACTACATTGAATTTGATAAAGTCAAGGTAGTTACTCCAAGTGGTAATGTCTTGGTTGAAGACTTGACTTTAAAGGTGGAATCAGGGTCTAATCTTTTAATCACAGGACCAAATGGTAGTGGCAAAAGCTCACTGTTCCGAGTTTTGGGAGGTTTGTGGCCTTTGGTGTCTGGACATATAGTGAAACCTGGGGTTGGTTCGGATCTCAATAAAGAGATCTTTTATGTTCCCCAACGACCGTATACAGCTGTTGGAACACTGCGTGACCAGTTGATATATCCTCTTACAACTGATCAAGAAGTTGAACCTCTCACTCACAACGAAATGGTTGACCTTTTGAAAAATGTTGACCTAGAGTATTTATTAAATCGCTACCCACCTGAAGAAGAGGTAAATTGGGGCGAGGAGTTGTCGCTTGGGGAGCAACAAAGATTAGGAATGGCGAGGCTTTTCTATCACAAACCTAGATTTGCAATTCTTGATGAATGCACGAGTGCCGTGACAACGGATATGGAAGAACGCTTCTGTGCTAAAGTCCGAGCTATGGGAACATCATGCATCACTATATCTCACCGACCGGCTCTTGTTGCATTTCATGATGTTGTACTCTCATTGGATGGGGAAGGGGGTTGGAGAGTTAATAGGAAAAGGGAGGGCTCTCTAGATAGTAGTGGTACTGATACCGAGTTTCCTAAGTTGAAGGCATCTGAATCGGAACGCCAGAGTGATGCAATGGCAGTTCAACGTGCATTTGAAAATACAAGAAATGACTCTGCCTTTTCAAGTTCCAAGTCTCAGTCGTATTTTTCAGAGTTAATAGCTGCATCTCCATCCGAGGACAGTACGTCGTTGCCCATTGTACCGCAACTACAAATTGATCCGCGGGTACTGCCATTAAGAGTAGCTGCCATGTTTAAAGTACTGGTGCCCACAGTACTTGATAAGCAAGGAGCACAACTTCTTGCTGTCGCTGTTCTGGTTCTCTCTAGGACTTGGATATCAGATCGTATAGCTTCTTTAAATGGAACGACCGTGAAGTATGTTTTGGAGCAAGATAAAGCAGCCTTTTTACGTTTGATTGGTGTTAGTGTCCTTCAAAGTGCTGCATCTTCATTTGTCGCACCATCTTTGAGGCACTTGACTGCCAGGCTTGCACTCGGATGGAGGATTCGTTTGACTGCTCACTTGTTAAAGAATTACTTGAGGAACAATGCATATTACAAGGTGTTTCACATGTCAGGAGTTAGCATTGATGCAGATCAGAGACTAACTCAAGATCTGGAAAAGTTAAGCACAGATTTGTCAGGGCTGGTAACAGGAATGGTAAAGCCGACTGTCGATATTTTATGGTTCACGTGGAGAATGAAGACGTTAACAGGTCGCCGTGGTGTTGCTATCCTATATGCATATATGCTACTTGGTCTAGGCTTTCTTAGGAGTGTTACTCCAGATTTTGGTGATCTAGGAAATCGGGAACAAGAACTCGAAGGGAGTTTTAGGTTCATGCACGAAAGGCTCCGAACCCATGCTGAATCTGTTGCTTTCTTTGGAGGTGGCGCTCGAGAAAAAGCGATGATTGAGTCAAGATTTAATGAGCTTCTTGCTCATGCCAAAATCCTTCTAAGAAAGAAATGGTTATTTGGCGTATTTGACGACTTTGTCACGAAACAACTACCTCACAATGTTACCTGGGGATTGAGCTTGTTATATGCGATGGAACACAAAGCTGACCGTTCATTGACATCTACTCAAGGTGAGCTGGCACATGCGTTGCGATTTTTGGCATCCGTTGTATCTCAAAGCTTCTTGGCGTTTGGTGACATTTTGGAGCTGCATAGGAAGTTTATTGAACTGTCTGGAGGTGTTAACCGCATTTTCGAACTAGAAGAGCTTCTTGAAGCTGCTCAATCTGATGAAAATGCTGGTATTTCATCACCGTCAGCTGAGTTGCATAAGGATTCTGATAATGCTATCTCTTTTTCGGAGGTTGATATTATCACGCCGACACAAAAATTATTAGCAAGGAAGTTGACATGTGATATAGTAGCAGGGAAAAGTCTCCTTTTAACTGGTCCAAATGGGAGTGGTAAAAGTTCGGTATTCAGGGTTCTCAGAGGTCTTTGGCCTATAGCTGACGGACGACTTGTTAAACCTTCTCACAATGTTAATAACGGGGGTGAATCTGGTTGTGGTATATTATACATTCCTCAAAAGCCATATACTTGTTTAGGAACATTACGAGATCAGATTATTTATCCTCTTTCGCATGACCAAGCAGAAAAGAGGGCATTAACTTTGAATAAAGGGCAATTAGAAGGTGACAGTAAAATTTTGGATGCACATCTAAAACAAATTCTAGAGAATGTTAAGTTATCATATCTATATGATAGAGAAGGGAGTTGGGATGCCAGTAAGAACTGGGAAGACACCCTTTCTCTTGGAGAACAACAAAGATTAGGGATGGCTCGTTTATTCTTTCACAAACCTCGGTTTGGTGTCCTTGATGAATGCACCAATGCTACAAGTGTTGACGTTGAAGAGCACCTCTATAGGCTTGCACAGGAGCTGGGCATCACAGTTATTACATCATCACAGCGTCCTGCTTTAATCCCATTCCACTCCATGGAATTAAGATTGATCGATGGTGAAGGCAAGTGGGAGCTCCGGTCAATTAAGCAATGATTTCAAAACTCATGTAAGATGCAAAGGTATAACTACTTGTTAGGAAAATTCTACAGAGCCTTGTTTGGTCTTTTGGCAAGAATTAAATGAAAATAAAGGGACCAGAAATAGGTATACGGCTATATCTGATTATTTTTATGTAATATAAGAAACATATGTACATTTGTTTTATTGTAAAGAACACTAGCTTCCATAGAGTCCATTTGATCAACCTGGTAATCGGAGAACAGGAATCCTGTA
>CTI12_AA013640_rna970
ACACACAGTAAACCCTAGATCATTATCATAAAGATGGACGCATCACAGGTGGTTAAACGTGTGAAATACAAATCCTCAGTTAAAGCTCCTGGTATTGACGGTATTCTCAAAATGACTAGAGAGAGGTTTACTTTTCGCCCTAATGATCCTTCCAAATCGCAATCTCTTAATGTCGACTTTAGGCTTATTAAAGGACACAAATCTAGCAAGGAGGGTTCCGGCAAACCTGCCTTACTCAATATTACCAAAGACCAGGGTGGTTACTTTTTTGAGTTTGAGAATTTCCCAGACAGGGAACTTTGTCGAGACTTTGTAGCTAAAGCTATCATAGCTAACACATCTTCTGGGGCGTCTGAAAAGGCTACTCCAATCAATAATGAACAACTTAGTTCAGCTGAAATGCAGCGTCGAATTAAGTTATTGCAAGAGGACAGTGAGTTGCAGAAGCTTCATCAGCAATTTGTGATGGGTGGTGTGCTGTCAGAGACTGAATTTTGGGCTACTAGAAAGAAATTGGTAGATGTGAATGCCAGCAGAAGAGTAAAACAGCGAGTGGGGTTGAAAAGTGACATGACTTTCAATGTCAAACCGTCATCTGATGGTCAGTCAAACAGAGTTACATTTAACTTGACACCAGAGATGATTCACCAGATTTTTGCTGAAAAACCAGCAGTGCGGCAGGCATATCTAAATTTTGTACCTAATAAGATGACTGAGAGGGACTTTTGGACGAAATATTGGAGAGCACAATACCTCCACAGTGCTAGAAATATTGTTGCTACTGCTGCAGAGGCTGCTGAAGATGAGGAGCTTGCAGTTTTCTTAAAACAAGATCCCATCTTGGCTAGTGAAACTCGGCAAAAGATTAGGAAGGTAGATCCCACTTTGGACATGGAGGCTGATGAAGGAGATGATTATACACATATTCCGGGTCATGGCCTAGCTGTTGAAAATACCAAGGATGAACTAGAAGCACAGTATGAGCCATTCAAAAGATCTTTCATGCAAGACATTAACCGCCATGCTGCAGTTGTTCTCGAAGGAAGAACTATAGATGTTGAGACAGCAGATACAAGAACTGTAGCTGAAGCGCTTGCTAGCTCAAAACGTGTTGAGTTAGCTAAAGAAGCTTCTAATGGCAATGTAAATCAAGAGCGGTTAGATAGGATATCCCGAATGTCTGAGATTGAGGACCTTCAGGCACCACGTGAGCCTCCGGTCGCGCCACTTTGTATAAAGGATCCTCGGGATTACTTTGATTCTCAACAAGTTAATGCAACAAATCAGGAAGCTGGAACGAAACAGATGAAATCTAGGCTGAGCACTTCTGAAGCTTATGGTTCTTTAAGGGTGTTCATCTCTGAAATTAGAACCGTAGGTTTGAGTGATCCTATAGTTAGACCCGAAGTGGCTGTCATGGTCTTCAACGGGTTGACCCAGAATATATCAAGCTCCAAATATCAACTTGGTAAAAACCCGCACGAGAGCATATTGGATACATTGCCACGTGTCACAAAAGAAGAGCTTTTGCTTCATTGGACATCTATTCAAGAATTACTAAAACATTTCTGGTCCTCATATCCAATTACAACAACATACCTTTATACAAAGGTAATTTCAGCTCTTTTAAGTTATTATGTAGAGTTTGTTCCATTTGTTGTCATTTTTAGTATGTAAGGCAATAACGAGAGATGTAATTAGTATTTCTGAGGTTGGATATATATTAAAATTAGCAACCTCAGTTATTTTGGGTAAAACAGAAAAGATGTAGCTATAAGCCTATAAGGAAACAGGGAAAATGCTCAAGAGTATCTATAATAAATACAACCTATAAACTAATCGTTTTAACCCATTCTCTAACCCCCTTGACCTGACAATTTATCCACCTCTAGTTTTTATAAAGTACGAATTATTAGAGAATATTGTATGATTTGCACCAATCGTTTTAACCCGTTCTCCAACCCCC
>CTI12_AA013650_rna972
ATGTCTTTGTTGCAATCGGTTTCCTTCCTGTATGGTCATCAGTTCATAAAGACACTTTCTGTTCTTTTACAGCGGGTTACAGACATGGCTTTCTTTGCTGAGGATGTGTACCTTTTAGCTAGTGCCAGCATGGATGGACGAGTTTATGTGTGGAAAATCACTGAAGGTCCAGATGATGATGATACACCACAAATTATTGGGAAGATAGTTATTGCAGTCGAGATTGTGGGTGAACGAGAATTTGTTCATCCCCGAATTTGTTGGCACTGTCATAAACAAGAAGTTTTAGTGGTTGGCATAGGAAGGCGTATTCTGAAAATTGATACCACTAAGCTCGGGCGAGGTCAGGTATACTCGGCTGAGGAACCTCTCATATGTCATGTGGATAAGTTGATCAATGGAATTCAGTTTGTCGGTAACCATGATGGGGAAGTGACAGATCTATCAATGTGCCAATGGATGACCACTCGTTTGGTTTCTGCTTCAGTAGATGGAACGATCAAGATTTGGGAAGATCGCAAGTCATCACCAATTGCAGTACTGAGACCACATGATGGGCTACCGGTCAACTCTGCTATATTTTTGACTGCTCCTCATCGTCCAGATCATATCGTACTTATCACTGGGGGTCCATTCAATCGCGAAGTGAAAATATGGGCCTCAGAAAGTGAGGAAGGATGGTTACTTCCAAGTGATGCTGAGTCATGGCAATGCACTCAGACATTAGAATTGAAGAGTTCAGCTGAACCAAGAGTCGAAGATTCATTTTTTAATCAAGTAGTTGTACTATCTCAACCAGGTGTTCTTCTACTAGCAAATGCCAAGAAAAATGCAATTTATGCGGTACACCTAGAATATGGCCCCAATCCAGAAATGACACGTATGGATTGTATTTCTGAGTTTTCTGTGACTATGCCCATACTGAGTCTTACCTGCACTAGCGATTCATTACCACACGGCGAAATTATTCAAGTTTATTGTGTCCAAACACAAGCCATCCAACAATACGCTTTGGATTTGTCCCGATGTTTACCGCCTCCAATTGATAGTGATTATGAGAAATTGGATTTGGGTTTCTTACATGATGCAGTTGTTACTGAATCTGTCACGTCTTCCGTCACTAATGATGCTGATATTTCTTCCATTTTATCACCGTCAGTTCCCATAGGTTCTAAGTTGTCACAAAAACCTCCCAGTTTTAAAACTCCAACGGGAGGAACTGAGTCTAATAATCCACCAAATGATCATGGGGATCAAAAAGTAATTGAATATGCAGTTGATAGACAAATAGCCACTGCTCTTTCGAATCTTTCAAACCTTTCATATCAATCAAATGCATCATCGTTGGATGATGATTCTAAAAATGATGAAAGCAAAGTTGTGAAAGATGATAGTAGCATGGTTAAGTTCAAGCATCCAACTCATCTGGTTACTCCTGCTGAATTGATGGCGATATCATCATCCGAACCAACTCGTGTTAGAGATCCGGATCTAATAGATATTGTAGCGAACCCTAATCAGCATAATGATATGGATGTCAAGATTGCTGGTGTAACTGGAACAACTCAAAAAGGTGATTTTGAGCCTCAAGGTTCTACATCAGAACACAAGGAAAAATCGTTTAGCCCACAAGTGTCTGATCTTGGGTTTGGGCAGGCCAGAGATCACAGTGGAACTTATTTTGTTGACGTGACAGAAGAAAGCAAGACAATGCTTCAAACCTTAAATGCTCAGGACGAATTTCGAGATGTGGGAAATGATCTCTTGGAGCCAACGAGAGTTAAATTCCCAACGCCCTTAAAAGGGAAAAAGCACAAAGGAAAGAATGCTCAAGGGTCAGGTCCATCTTCACCTTCTCTAAATGGTTTCAATTCAATTGATTCTTCTATCGAACCAGGTGTTGTTTCAAGCACTCCATCTGCTGAAGTCATACTTTCACAACTGCAGTCCATGCAAGAAACTATCTCCCAGGTTTTAATCAATCAAAAGGAAATCCTTAAGCAGATCCCAGTCCTGCTTACTGTTCCAATTACAAAGGAAGGCCGAAGAATCGAGGCAGCTATAGCAAAGAGCATGGAGAAGGCATGTAAAGTTAACGCGGATGCTCAATGGGCTCGTACCCAAGAAGAATTCTCTAAACAGGAAAAGTCAAACCGGGATCGCTATCAACAAGTTTCCAGTTTGGTCACAAATGGCTACAAGGAGGTGCTTGCGACATGGGAGAAAATGTTGAAGAAGGAAACGGCTGTACTTGTGTCAAGTGTGATGCGTTCGATTACTCCTATTATCGAGAAAACAGTGTCTACTGCAATCTTAGAGGCTTTTCAGAGACGTGTTGGAGATAAGGCTGTAAATCAACTGGAAAAATCAGTTCATTCTAAGCTTGAAGCTATTGTTGCGAGACAAATTCAAGCCCAGTTTCAAACTTCCGGCAAGCAAACTCTACAGGAAGCACTAAGATCGAGTATGGAGGGCTCTATTGTTCCTGCATTTGAAACCTCGTGCAAGGCCATGTTTGATCAAGTTGATGCTACATTTCAGAAGGAATTGCAGCAGCAAGTAGATTCTACACATTCGCCTTTGGCGGTTGCTTTGAGGGATGCCATCCACTCAGCGTCATCAATAACTCGAACCTTGAGCAGTGAAGTGGCTGATGGTCAAAGGAAGTTGGTTGCTCTTGCAGTTGCTGGAGCAAATTCCAGAACAGGAGGTTCGTTGATGACCCAATTAAGTAATGGATCGATAGACGGTTTTCTTGAAAAGATTGAAGCACCTGTGGATCCGACAAAAGAATTGTCTAGGCTGGTTTATGAGCACAAATATGAGGAGGCTTTCACTTATGCTCTACAAAGAAGTGATGTTTGGATCGTCTCCTGGTTATGCTCTCAGGTTGACCTACAGGGAATATTAACTAGCAACCCACTCCCTCTGAGTCAAGGGGTACTGCTGTCGTTGCTGCAACAGTTGGCGTGTGATATCAGCAACGACACATCCAGAAAGCTTTCATGGATGATGGATACGGTGGTGGCCATTAAACCATCTGATGGAATGATTGCTATGCATGTACGCCCAATCTTAGATCAAGTCTATTCTATATTAAATCATCAGGTCAGCCTTCCGAATAAGTCTGTTTCTGAGCTCTCAAGCATTCGTGTTCTCATGAAACTCATCAACTCCACAATAAGAGGCTTGTAGCTAATTCGTTATATATTTGTTTTGTACAAAGCACAGTTTTACAGGAAAAAAAAAAATGTTTTGTTGAGGAAGATGATTTTGATATAGAAATTTTTACTTTTGTTACATC
>CTI12_AA013710_rna979
ACACAACATATTCTGTCTGCAAATCCAACAATTCTCATACATTTCTCATTTCATTTCATCATCAAATCCAACAAAAATCTTTATACATTTTTACATATTTTTTAACTTCTTTTTTAAAAACTTTATTTTGTTTATCATAAGTTTATAATGGCCGAAACGAAAGATGTCCAACATCACATAGTCGAGATCCCAGTAACCATGGATCACGAAAAGCAAATAATGTCGGCTCTCGAAGCAATCCAAGACCACCCTCTAATGGAAATATCCGAATCACCCGGACATCTTCTTCTCTTAAAGCTTTGGCAAAGAGAAGAAGATTTATTCGGGCGTCGGATATCTCAAAGAGAGAAAAGACTTGATACCATCCGAAGCGAAATTTTCCACCTTTGTTTATTTTTCTTAGCTTTTCATGGGTTTTTCTTTACGATTTTGTTCACGTCTTTTGAAAATAGTACTAGTGATAATTTTTCGTGTCGTAAAAAATGGTGGGTGCCGATGATTGTGAATTTATGTACTTCTTGTATGACGGTTTTCTTGGTTCATATGAAACTTTGTAGGTATTGGAAAGTGTATGGAGATATGCAAAGGGAAAGAAATGAGAGCCGCGCGTTGACTAGATGTGTTCAAGAGTTGAGGATGAAAGGGGCGAGTTTTGATCTGTCGAAAGAGTGGGCGAGTGGGAAGAGGATGAAGAGTTCGAGCGTTGAGATTAAGTGGAATGTTTTGAGTTTGTGTTCGCGGTATTTGGTTACTGTTTGGCTTGTTGGTGTTATGGGCTTGGCTGCTGTTGCTTGCAGATTCATGACTTGTGCTTAGG
>CTI12_AA013720_rna980
CTAGACCCCTCAACTCCTACAAAACCAAAATCTTTCTCACAGACCCAAAATCAATTGCAACAATGGCGGAAACCATACCATTCAAAAACCTTCACAGCAGAGAATACCAAGGCCACAAGAAAAAGGTTCATTCAGTAGCATGGAACTGTGTTGGAACAAAGCTTGCTTCTGGCTCTGTTGATCAAACTGCACGTGTTTGGCATATTGAACCTCATGGTCATAGCAAGGTTAAAGATCTTGAGCTAAAGGGGCATACAGATAGCGTAGATCAGCTGTGTTGGGATCCTAAACATTCTGATTTGATTGCCACTGCATCAGGTGACAAGACTGTTCGTCTATGGGATGTTCGCAGTGGAAAATGTTCACAACAAGCAGAACTTAGTGGGGAGAACATTAATATCACTTATAAACCAGACGGGACTCATGTAGCTGTTGGGAACAGGGACGATGAACTGACAATACTGGATGTTCGAAAATTCAAGCCCATTCATAAACGCAAATTCAACTATGAGGTGAATGAGATTGCATGGAACATGAAGGGGGATATGTTCTTCCTAACTACTGGAAATGGTACTGTTGAAGTACTGGCATACCCATCTCTTCGAGCAGTTGACACCTTGACAGCTCATACTGCTGGTTGTTATTGCATAGCAATTGAACCTTTAGGAAGATATTTTGCTGTCGGAAGTGCTGATTCGTTAGTCAGCCTTTGGGATATCTCAGAGATGCTCTGTGTGCGTACATTTACAAAGCTCGAATGGCCAGTGAGGACCATAAGCTTCAATCACACGGGTGAATATATTGCTTCTGCTAGTGAAGACTTGTTCATTGACATATCGAATGTACAAACTGGACGATCGATCCACCAAATCCCATGTCGGGCAGCCATGAACAGTGTGGAGTGGAATCCAAAATACAATTTGCTTGCATATGCTGGAGATGACAAAAACAAGTATTCTACTGATGAAGGTGTTTTCAGGATATTTGGCTTTGACAGTGCATAGCTTGGGTATTGGAACATCTAGGTGTACTTTTGTACTTTATCGGTTATTAACATTATGGACAGTCTTTCTCGTCATCTTTTTCTCAATTTTGGAAACTAATTTTATTGGGTTGAGCGGCACATAACAGTGTGAAAGAATCCCCTTTGTAAAACTATGACATGTTCCTCATCATATCCGTTTCAACTTCGTTGGAAAAGTAGCATTAGCTTACACAATTAATGTAACGGTTAACTTCATTTGCCACAACTGAGCTTGGCCTGTGACAATGTGTCAGTTCGATCTTCATTTGCCACAGCTGCTGAGCTATGACTATATGTTGTTCGCAACTAGGAGAAACTGAATTCAGAGGTTTGAGCAATTAAAGCATGTGTAATGCTTTTTAACTGCAAATGATGTATCTTTTTTTCTAGCTAATTCAAATTTACCCATCCGATCTTG
>CTI12_AA013870_rna997
CTTTAAAAATAAGGCACAAATGAGACTCGAGCTTTTTTGATACTAAATGAACCGAACTTGAGCATTGTTGAGCTCGAGATCGGTTCAACTTATTTACACCCCATTGTTATTCACTAATACTCCAACAAGTGTGACAGGATTAATATTTTATTAAGCTGGTAATTAACTAGATTTTCTAAAGTATCATTAAAAGATGATTGCATAAATACACAAACACACAGATACTGTGCACTTTATTTTTTGGACAAGCACTGTACTCATATCCTCCTCACACCAACTGCAAATCTACCAAAACAAATAATCCTCCCCTAAAGTTAAAGACAGTAGGCCACACCACACCACCCCACCCCCAAACCCTAATCAAATCTATCTCAAATTCAAAAACCACCCACCCACCCATGATTTAACACCTTAAAAAAAAAACCATTTTGACCCATTTTCACCCATGAAACCCTTACTTGTTTCTTCCATCATAGTCACCACTTTGGTTGCAGTTCTTGTTTCTGGTGCACCAGACAACTCAAACCTAGTCTACAAAGGATGTGCAAAGCAACCACTTTCAGATCCCACTGGTGTCTACTCATCAGCACTCTCTGCCATCTTTGGCACCCTCATCCAACAATCTTCAAAGTCAAAGTTTTACAAAACAACTAGTGGAGCTGGTCAAACATCTGTGTCTGGTCTTTTCCAATGTAGAGGAGATCTTAGTAATGTGGAATGCTACACTTGTGTCAGCAGGCTTCCAATCTTAATGGACAAACTATGTGGCAAGACAGTTGCAGCTAGAATCCAGCTCCTAGGTTGTTACATGTTGTATGAGGTTTCAGGTTTTGCTCAGATATCTGGTATGGAAATGCTTTACAAAACATGTGGAAAAACCACTTCAAATAATGGGTATCAAGAAACTAGGGATTCAGCTTTTTCATCATTGGAAAATGTTATAGGTAGTAATAATGGTGGCTTTTATACTACTAGTTATCAAGCTTTTTATGTTTTAGGACAATGCCAAGGTGACTTAAGTACATCAGATTGTGGTACTTGTATTAAAGGTGCTGTTCAAAGGGCACAAGTTGAATGTGGTAGCTCAGTTTCTGGTCAAATATATTTGCATAGATGTTTTATTAGTTATAACTATTATCCTAATGGTGCACCTAAGAACAATAGACCATCTGCTTCTTCGGGTTCTAGTTCGTATTCTTCGCCAGATTATTCATCTCCATCTAACTCATCAGGGTCGAATACAGGGAAAACCGTGGCGATAATATTGGGAGGTGCAGCTGGAGTTGGGTTCTTGATTGTGTTTTTGTTGATTGCTAGAAAAGCAATGAAGAAAGATGATGATTATTGAAAATGGTGTGTATTGAAGAACCAAAGGTCCAATTTTTGAGGTGGGTTAGGTTCTTTCCTTGGTCTTTTCCAAACCCATGAAGCAAGTTGTTTTTGGTAGCTAGGTTTTAGATGTTAGCATGAATATTTATGTAGAAATGTTGTTATCCTGAAAAGCAAACAGGATATTTGTTGTGTTAAATTGTAAGAATGAAATGTTTGTGAATGGTGAAAAAGATGAAGGAAAGAGTCGTAGCAATGTGATTTTTTATTTTTTATCTTGGTAAAGATTATTAAAATACCTCTTCACCGGCACACTT
>CTI12_AA014280_rna1021
ATGGCTGAGGCTGCATCCAGTGTCCCAAGTGCCGAGCTGTTGGAATTCCCAAAGAAAGATAACCGTCGTTTCTTACATGCTGTCTATCGTGTTGGTGATCTTCAACGCAGTATCAAGTTTTACACTGAAGCCTTAGGGATGAAATTGCTTAGGCATAGGGACGTACCTGCGGAGAAGTACTCAAACGCTTTTCTTGGATTCGGTCCCGAAGAATCAAACTTTGCTGTGGAGCTTACGTACAATTATGGAGTGGATAAGTATGATATAGGAACCGGATTTGGGCATTTTGCAATTGCTACTGCTGATGTCTACAAACTTGCTGAGGACATCAAGACCAAAGGTGGAACCATTACAAGGGAGGCAGGTCCAGTTAAAGGTGGGACGAGTGTGATTGCTTTTGCTAAAGATCCCGACGGTTACCTTTTTGAACTCATTGATAGGCCTGGTACCCCTGAACCTCTCTGTCAAGTTATGCTTCGTGTTGGTGATCTTGATCGCTCCATCAAGTTCTATGAAAAGGCATTGGGGATGAAGTTATGCAGGACAATCGATAGACCAGAACAGAAGTACACTTTGGCAATGATGGGGTATGCTGAAGAAAAAGAAACAACTGTTTTGGAGCTCACATACAATTATGGTGTAACCGAGTACACTAAAGGAAATGCATATGCACAGGTTGCAATTAGTACCACTGATGTGTATAAAAGCGCTGAAGTTGTCCACCATGTCATCCAAGAGCTTGGTGGAAAGGTTACCAGGCAAGCAGGCCCACTTCCCGGACTTGGTACTAAGATCCTTTCTTTCCTTGACCCAGATGGCTGGAAAACGGTTCTGGTTGATTATGAAGATTTTCTGAAAGAGCTTCACCAGAAAGAGTAACTTGGTCAAATGTACTGCGTTAGGTATCGTGTAGCTGGTCGTGAATGCAATCGCTATGAATAAAGTTATGTTCCGTTTTTGGCACATAACATCTATATGTAACATAAACCTCGTTGTCTAGGTGATTATTGCATGTAAAGAGATGGTTGAATGGGTTACTATTACATATGAAGAGACGGTTTGTGTGATGATTGTTGGTACCAAATTTATTATGTTGCTTGATCTTTCAACCATTTATTTTATCTGCATTCTGCAATAACAAAACACAGTACTCGGAATTATGTTTATATTGGGGCATTAGGTTTCCGATCATCTAGAATGATCTTTTTATACAAGTTATTAAAAATGACA
>CTI12_AA007030_rna1032
GCAAAAATGTCGAATCTGAACGTAAATGATTCAGTAAACAAGTCAATCACTCACGTCATCTTCGACATGGACGGTCTTTTGCTCGATACTGAGAAGTTCTACACAGAAGTTCAAGAAATTATACTTGCAAGATTCAACAAAACTTTTGATTGGTCTCTAAAGGCAAAGATGATGGGAAAGAAAGCGATTGAGGCTGCACGTGTGTTTGTTGAAGAGACTGGAATTAGTGATTCACTTACAGCTGAAGATTTCCTGGTAGAACGAGAAGCTATGCTCCAGGAAATGTTCCCTACAAGTGAACTCATGCCAGGTGCAGGCCGTTTAGTCAAACATCTGCATGCCACAGGAGTGCCAATTTGTGTCGCAACAGGCACTCATAAACGACACTTTGCACTGAAAACGCAAAGTCATGGTGAGATATTTTCATTGATGCATCATATTGTCATGGGTGATGATCCGGAAGTCAAACAAGGCAAGCCATCACCTGATATATTTCTTGCAGCTGCTAGAAGATTTGAGGGTGAATCGGTAGATCCTTCTAAGATTCTTGTTTTTGAAGATGCCCCTTCGGGAGTTCTTGCTGCTAAGAATGCTGGAATGTCTGTTGTTATGGTTCCAGATCCAAGACTTGACAGCTCTTTCCACGAAACCGCAGATAAAGTTCTTAGCTCACTCTTGGATTTTAACCCCGCCGAATGGGGACTTCCACCATTCACAGATTAAGAAACCTAGTACGTCTTTTTAAGGTAACCAACCATTTCTTCAAAAGGAGAACAAATGTTTCAAATGAATTATTGCATACTCCATGTCAATGTCATTTGAAGAATCACATTGCTGTGATACACATTCGTTATGAGCTACTATGTCTTAAATCACATTCGTTATAACACAAGTTTAATTTATTATGTATGCATAACACAATGCTTTTTGCTATATGCTATGGTGCCATCGTTTGTTCTGTTTTGAG
>CTI12_AA007090_rna1039
AAACAAGATAATTTTCGGCGCTCTTTAACTTCTTTTTCTCACCTTACCTCATCCACCAAATAAAAAAAACACTTTTATATTGTTCCATTAAATAACATTAAAAAAAAGAAACCATTATACGTCTTCTGTTAATCTTTGTCTGTCTGTCTGTATCTTTGCTTTATTATATCTCTCTTCTTTCTTTTCTTCTTCGCTCGCTTTAAACAGGCGAAGAAGAAACAGAAAAGAAGAACGACAAGCAACATATTTATCCAATCGTTATATATTTTTTATATAAAAAAAATACCCTTTTGATTGATTTGAAAGAAAATATGTTGGTTGCAAATACTTTTGATCTATGGCAAAAAGATGTCTTTTTTTCAGCTGCTGAAGAGGTTCAAGCATCCGCAGATATAATGGAATCGGCTTACAGGACATGGGTTAGACAGAAGAGAGAGGGGCTTAAATCCGTTGATTTGGATGAACTTTGTAGGGAGCTTCAAACCGCTTTAGGAACTGCTAAATGGCAGTTGGATGAGTTCCAAAGAGCTGTTAGAATGAGCTACAAAAATAATGTCAACGATGTTAGAACAAAGCGTCATGAGCAATTTGTTTCCGCCATAACATCCCAGATATCGAGAGTTGAATCAGCTTTGAAAGAATATTACAGTGGTGAAGTCAGGAAACCGCTTCGATGGGTGAATTTGGATGAAGAAGAACGTGACGATTTAGCTATGTTTCTCTCAGGGAGTTCAGGAAGCTCAAAGAGTACACTAGATTCGGATTCTGATAGTAAAGATTCTTTCAAAAGAGATGACGTGAAACTAAATTATATGACAAGTTGTAACGATGCTAACGATTGTATAATAGAGATAGAGCCGATTGAATTATTGGGAACTAGCGATGGTTCTTCGTGTCATAAGAAGAAATCATTGATCTTGGATACTGAGTCCACGCCGAAAGATAAAGGTTACGTTTGGAGACCTAGATTTGGCAATTATTGGATGAATCAGATATTTAAAAGGGCTGCTGGAAGTCAAAGGCAACTACAGACCTCGATACACTTGCAGAGAAGTTGTTCATTTCGACTCACACTTGTTCTGATGCTAACTATCTTTTTGCTTGTTGTACTAGTGGTTTAAATGAACAAAGCTACTGTGGAGTTTGAGTTGTCCTGATTTCTGAGGAATTGCAGGATTCATGACTTCTCCAACTAATGTCAAATGTAACTATTAAAAGTTGAACTCAAATTTTCAAGATTATATGGTAGCTTCTAGGTCATGCAGGTTATACATGTAAAAGATCAGTAGATCACAATGTATGTGTGAACATCTTAAATGCAGCTTGTTGAACAATATTTTCATGATAGCATAAAACTCGCATCAGTAAAGACTGGTTGCCTGAGTAATTGGCTAACA
>CTI12_AA007090_rna1040
AAACAAGATAATTTTCGGCGCTCTTTAACTTCTTTTTCTCACCTTACCTCATCCACCAAATAAAAAAAACACTTTTATATTGTTCCATTAAATAACATTAAAAAAAAGAAACCATTATACGTCTTCTGTTAATCTTTGTCTGTCTGTCTGTATCTTTGCTTTATTATATCTCTCTTCTTTCTTTTCTTCTTCGCTCGCTTTAAACAGGCGAAGAAGAAACAGAAAAGAAGAACGACAAGCAACATATTTATCCAATCGTTATATATTTTTTATATAAAAAAAATACCCTTTTGATTGATTTGAAAGAAAATATGTTGGTTGCAAATACTTTTGATCTATGGCAAAAAGATGTCTTTTTTTCAGCTGCTGAAGAGGTTCAAGCATCCGCAGATATAATGGAATCGGCTTACAGGACATGGGTTAGACAGAAGAGAGAGGGGCTTAAATCCGTTGATTTGGATGAACTTTGTAGGGAGCTTCAAACCGCTTTAGGAACTGCTAAATGGCAGTTGGATGAGTTCCAAAGAGCTGTTAGAATGAGCTACAAAAATAATGTCAACGATGTTAGAACAAAGCGTCATGAGCAATTTGTTTCCGCCATAACATCCCAGATATCGAGAGTTGAATCAGCTTTGAAAGAATATTACAGTGGTGAAGTCAGGAAACCGCTTCGATGGGTGAATTTGGATGAAGAAGAACGTGACGATTTAGCTATGTTTCTCTCAGGGAGTTCAGGAAGCTCAAAGAGTACACTAGATTCGGATTCTGATAGTAAAGATTCTTTCAAAAGAGATGACGTGAAACTAAATTATATGACAAGTTGTAACGATGCTAACGATTGTATAATAGAGATAGAGCCGATTGAATTATTGGGAACTAGCGATGGTTCTTCGTGTCATAAGAAGAAATCATTGATCTTGGATACTGAGTCCACGCCGAAAGATAAAGGTTACGTTTGGAGACCTAGATTTGGCAATTATTGGATGAATCAGATATTTAAAAGGGCTGCTGGAAGTCAAAGGCAACTACAGACCTCGATACACTTGCAGAGAAGTTGTTCATTTCGACTCACACTTGTTCTGATGCTAACTATCTTTTTGCTTGTACCATTCGTAATGTATTCCAATGCAGCATGATATACCAGTTCTAGTCAGCAAGATAAAAGTTGTACTAGTGGTTTAAATGAACAAAGCTACTGTGGAGTTTGAGTTGTCCTGATTTCTGAGGAATTGCAGGATTCATGACTTCTCCAACTAATGTCAAATGTAACTATTAAAAGTTGAACTCAAATTTTCAAGATTATATGGTAGCTTCTAGGTCATGCAGGTTATACATGTAAAAGATCAGTAGATCACAATGTATGTGTGAACATCTTAAATGCAGCTTGTTGAACAATATTTTCATGATAGCATAAAACTCGCATCAGTAAAGACTGGTTGCCTGAGTAATTGGCTAACA
>CTI12_AA007110_rna1044
GTATATGTCTATTCGTCTTACTTATTTGCATTCGATAAAATGAATTCATCCGTTGAATAGATATACAACTGTATTATACACATACATGACGCAACACAGATTAGATCAGACTATTTAAGAGTGGTTAATTACACAATTAGGTGAACCAATTCATGAACCATATGTTACATGATCAGAAAGATCATTGGAGACTAGAAGACATCATAAGTCCTCTACAGTTTGTTCAGCAGTAATAGCAGAAAGCAACTCTGAGCAAATGGAACTTGATACCAGTCTAAGCCCTAGAGTCAACTCCGTGAAGCCTTCGAAAACAGTGGCTATATCCGACAAAGCAACTGCACTTGTAGAAGCTGGTGTTCCTGTCATTCGTTTAGCAGCTGGAGAACCTGATTTTGACACCCCTGCTGTCATTGCTGAGGCTGGAATAAATGCAATTCGTGAAGGTTACACAAGGTATACTCCTAACGCGGGTACCCTAGAACTACGTACGGCGATATGTAAAAAACTTAAGGAGGAGAATGATATTTCGTACACACCTGATCAGATTGTGGTTAGTAATGGGGCAAAACAGAGTATACTACAAGCAGTTCTTGCAGTTTGTTCCCCAGGAGATGAGGTTATAATTCCAGCTCCATTCTGGGTAAGTTACCCTGAAATGGCAAGGTTGGCTGATGCAACACCCGTGATTCTTCCTGCAAGCATCTCTGAAAATTTTCTATTGGATCCAAAGCTTCTTGAATCTAAGCTTACTGAGAAGTCGAGACTGCTAATTCTTTGCTCTCCATCTAACCCAACAGGGTCAGTTTATCCTAAGAACGTGCTTGAAGAAATTGCTCGTGTTGTGGCAAAGCATCCAAGACTCTTGGTGATCTCTGATGAAATATATGAGCACATAATATATTCACCAGCTGTTCACACGAGTTTTGCATCTTTGCCTGGAATGTGGGAACGTACACTGACAGTCAACGGGTTCTCCAAGGCTTTTGCCATGACTGGTTGGAGACTTGGATACATTGCTGGTCCAAAGCATTTTATTGCTGCATGTAATAAAATTCAAAGTCAGTCCACCTCAGGTGCCAGTAGTATAGCTCAAAAAGCTGCAGTTGCTGCTTTAGGAATGGGATATGCTGGTGGAGAAGCAGTATCACATATGGTCAAAGCATTTCGTGAAAGACGAGATTTTTTGGTTGCAGCTTTTGGGGAATTAGAAGGTGTCAAAATATCTGAACCACAGGGTGCTTTCTATCTCTTTCTTGATTTCAGCTATTACTATGGATCAGAGGTTGATGGCTTTGGTTTGATTAATGATTCGGAGTCTCTTTGTCGGTATTTTCTGGAACATGGCCAGGTTGCCCTTGTCCCTGGAGACGCATTTGGAGATGATACCTGCATCCGGATATCTTATGCAGCAGCCCTCTCCACGCTACAGGCCGCTGCTGAAAGAATAAAAAAAGCCATCCACACTATCAAGCCTCCTGTATCTGATTAAATCTTTTTTACTCACGGATCAATTAAATATTTCAAGCTTCTTTCCATATCAAGGCAACATTGTCATTCGTATACCGTAAGTAATACGGATAATCTGTATTCATAGTTTGCATGCTTTTTGTATTTTTAATTATTTATTATCGTAGTTTACAGTCTGTAAAGATGTTCGCTATGATTTAAGCTTATGTATTCTTCTGCCTTAACTACATAAATTGGAAGTTTATATGTAAGGAATAATTCCATATGTAAAAACACACAGAATT
>CTI12_AA004790_rna1045
AATCCTTTTACCAAGTAGCATAACTCTTTCAAATCATTTCCTTTCTAGGCCTACACACCACCTCAACACCCATCCGCCAATCACATACCTCCACGCGTCCAACATCCAAAATTCCCTACCGACGCCACATGTCGACCACATTAACATAGTCAAACAACAACTATATAAACACTTAACACCTCTTCACTCTTGTCCACTTTATTTCGTGTCAAACAAGAATCAATCAATCACTCACTCAATCAATGGCGGCTTCAACTCCAGTAGTGGAGTCACCGAAAACACGGATAATGATGGGAGTAAACGAGTCGAGCATGAAAGGATATCCACACGCTTCGATCAGTAGCAAATCTGCTTTCGAATGGACTATAAACAAAATCATTCAGTCCAATACTTCTGGTTTTAAGCTTTTATTCCTTCATGTTCAAACTCCTGATGAAGACGGTTTTGATGATGTCGATAGTATATACGCCTCACCTGAAGATTTCAGAGATGCCAATCGAAGGGACAAGATTAAAGGAGCTCATTTGCTGGAGTACTTCGTGAAGAGAAGTCACGAAATAGGGGTTGCTTGTGAAGCATGGGTTAAGAAGGGTGATCCCAAAGAAGTAATCTGCCATGAGGTTAAAAGAATCCAACCTGACCTCCTTGTTGTTGGAAACAGGGGTCTTGGTCCATTCCAGAGGGTGTTTGTCGGAACTGTCAGTGAGTTTTGTGTGAAGCATTGTGAATGCCCCGTTGTGACGATCAAGCGCAGTGCAAATGAGACTCCCCAAGACCCTGTAGATGACTAATTTTTCATATCTCCTAGTAATCATGTGAATACATAATACATTCGAATGGTTTGTGTGCTTGTAGTAGTTTTCATGAAAATTGGTTGTCACTTGATGTACAAGTTTCCTTTTGCTTTTACGCTTTTATGTCCTTTGGCAATTTCGGGTGTATCGAACTATTGTGATGTATGGTTGTTTGTGGATGATAATGTGATTAATTCATTAAATGTATCAAGCAAAGTGCTTATATGAAGAGTTCCGGAAGTAATATACTAGTAACTAGCACAAGCACACCGCTATGCCAAAAAAAAAGAAGTTGAAACCGCAGATGTACCAATAAGTTAAAAGCAGGTTTTCACAGAAAGAAAAATGACAAGCACATATAAGATGTACTAGAATCCAACGAAAAGAAGATAACAACACAGATGCATCTATTTTCATCCATCAGATCTCTAAACACAAAATCTAAATACTAGTTTACTACTACCAAAAAGAAACTAAACTGAGCTCGCCTTAATTTTACCGACCTTCTCGAGAACCTCTTTGATCCCTCCTTCCAAACTGGCCTTCACCTCTGCACTCATTTCATTTGCTTCACATTTCTTCACTGTTTCGCTCATTGCCTCTAGCTTCTGCTCGATGAACGCAAGGTCCGATGTGTCTCCAGCAACTGACTTTCGTGATTCCGATGTGTCTCCAGCAACCGACTTTCGTGAACCCTTTTTACCACGCGGAACAGCTCCTTCAGTAAGATGATACTTCACGTCCCCAAACGGCTTCTTCTCCAGCGACATAGCAATAGCTGCTTCTGCATCTGCAAGGTTACCAAACACAACAAAAGCACTAGACCCATCAATATATGATTCCTTCTTGATATAGTCCCCAAACTCCTTATACATTTTCGAGAGTTCAGGCTTGGTTGGTAAAGCGACTTCAGGTGGGAACTCTATGACAAGAGTAGTCACAATAGCATCTTTCACAGTAGCATCCTTCACTCCATCAGTCTGGTCGTTAGACTTGGACCCTTCTTCAAAGATGGATCCCCGAAAGGATGAGATGAAGTCAGTAATCGATGGGAGGTTTTTTTCCACAAAACCCGCAGGATCAAGCGCTGCACGCAACAGCCCATTCAATACATTCTCCACATTCACATCAGCATCAATCGTCTTCTTATGTTCTTGTTGAGATTTCTTTTGACGAGTTCTTTTCCCACTGTTCTTCATCAATGAATCCTCAGGCTGTTTAGCATCAATTTCAAGTAATTTCTCACCTTCACTTTTTGGTTCTTTGAATGAACCCGAACCTGAAAGTTTTCCATTCACGACAGGACTGTAGTAAGGTGGTGAAAGGTACTTGCTCTTCTTCCTTTGGCGAGGAGACACCATGTCTTCGTCAACACCACCACCATTTTCAAGATCAACACCATCACCACTTTCATAATCACTTTCAGGTGTTACAGACACCACCAAAGGCTTCCTTTTCCTCTCCCTCTTAATCCCCAATGACGACTTTGCTTTCTTAACTTTAGGCTCATCATCGCCCAACAATTCCGCCACACTCTTCTGCTTCCTTTTCTGATTCGACTTAGCTTCTGAAGGTCCATTCATATCAGAATCAGCAACATTTATATTCTCGTCTTCAAGACCTTCAATATACTTTGGATTCTGATATTCTGGCAGCACGTAACCACCTTTTCGCCTATAAAAAGCTCTCAAGCAAGTTTTCAGCACGGTCAGTTCAAGCTCAGGCAGTTTCATACCAGGATCCATTGTAACCGAAGCTTGCAAAGTTGAAAGAAGTTCAACTGGCGCCATTCGATCCATCAAAACCTTGATTGTGTTCCCTTTTGGGACAGATACACCATCCTTAATCCCACTGTTCCCAAGACAAACATTCTCAACCTGATCAACGTTTTGACATTTACACATCAATTCCGCTTGCACAAGCTTACTAACTTGTTCCAGAGCCTTCTGGACAGCGTTCACAAATTTCTTTGAGTCACTCTGAACTGACATTTCTTGAAAGTTATCCGCAAAAGGTTTAAGCTGTGATGGTGAACACCAAGAAAACGACCCGTCTCCAAAATAAGCCACCAGTAGACGCCCTTTGCGTTTCAAAGTAGCTGCATGATCTGAAGCATCAGAAGGGTTATATATCTGGCCAGGCCACCAAGGGTGATGTTTGATTTTGCCCCACACGAAATCACCCGCAACAAAATCATGATCTTCTTCCATTTCATCTTCTTCCGCATCTTTCACTTCTTCCTTTTCCGCCAACTTTCTTCCGTCATCTTTCTTTTTCTCGACCTTTCCCTCCTCAATCTCCACATCTTCATTCCAATCAAATATATCCGCAATACTTTTAGCATTCCCCTCACTATTCTTATTCACATCTTGATTCGCTTCAACATCAAAAACTTCCGCCCCCTCCTCACCATTCTTATTCACTTCAACATCAACAACTGCCGCTCCCTCCTCACCATTCTTCTCTTTCTCCCCTGGTAAACAAACATCCATCATCTCCCGCCCTTCATTTTCATCACCTAAATCACCTCCATTAGCACCACCCTCAACCACCGGCTCCACATCACTCCCATTATCACAAGCCAAAAACTCACCATCAACCAAATCACCAAACAACCCTTCTATCTCATTCTTTTCACCCTCGTTACCTTCCCCTTCATTTTCCTTCATCACAACATCACCTTTATCCTCTTGCACAGTCTCAACAACAGAAATCTTAGTCCTTTCGACTATCGTAGTCGTCACAGTCGTTGTAACAACATCACCACCACCCAAACTAGGCTCACTTATTTTCAAATGATCATCACTTATTCTAGTCTCATCAACAATCTTATTCCCATCAATTATTTCCATATCTAGCAACAAATCCAACAAAACACACATAATTAAACAACAAAGCCATAACAAAACAACATTAAAAAAACACAAAGATTCATTAAAGTATTATAAACCAATCAATAAAAAACAAAACTTTTAGGGTTTACACAAACATATAAAACCATACAATTAGCTAAAACTAAACTAAACCCACTTATAATCAACAAAAATAAAACATGGGTTTTGAATATTTTCGCATAAATTTCACAAAAAATGTATAAAACCCTAATTCTTGAAATACCCATATGATAAAACTAATAAAAAGTGAAGGAATATGATACCTGTTACACTGTTAGTGAAGCTT
>CTI12_AA004810_rna1049
CAAAAACATTTGACAACTTTGTTGAGTTTCAGAAAACACACACACGTATCCAAAGATATTGTTACCAAACAGAAAAAATGGTTATATCAAGACCAAAAGAGTTGCCTAAATGCATAGTAATAGTATGCATAACGATGTTTCTATTAATAGGAAGTTCAGAAGGAGGGATATCTGTCATTGAGAGCGCTGTGGACAAAGGAGCAGTTTGTTTGGATGGAAGCCCACCTGCATACCAGCTCGATAAAGGGTCTGGAGATGGTGCCAACAATTGGCTGGTTCATATACAGGGAGGAGGATGGTGCCACTCGGTGGAAGATTGCGTTTACAGGAAAACTATGGCTAACGGATTAGGATCATCTAAATTGATGCCAGAATTGTACTTTTCCGGGATCTTGAGCAATCAAGAAGATCAAAATCCTTATTTCCATAATTGGAACAGGGTTATCATGAGATACTGTGACGGGTCATCATTTACCGGAGATGTGGAAGAAGTTGATTCCACAAATAACCTTTACTTTAGAGGCGCACGGGTCTTCAATGCTATCCTTGACGAGCTCATGGGGCTTGGAATGGACAATGCAAAAAATGCTGTTCTCTCTGGGTGCTCGGCCGGTGGATTGGCTGCGATACTAAATTGTGATAAGTTTAGGGGATACTTTCCATCAAGTACTAGAGTAAAATGTGTTCCGGATGGCGGTTACTTTGCTCATGCGAAAGATGTGTCTGGGGAATATCATTTTGAGCAATACTACGACAAAGTCGTTACATTACATGGATCTGCAAACCATTTACCTTCCGGGTGTACATCGAGCATGAAACCTAGTTTGTGTTTCTTCCCTCAGTACGCTATACAATACATTAAGACTCCTGTATTTGTTATGAACTCGGCCTACGATACATGGCAGGTGTCCAACATTTTGGCATCATATGAAGCTGACCCCAATGGTGAATATACCGCGTGCAAGAATGATTTGAATCAATGCTCGTCAACCCAACTCCAAAGATTGGAAGAATTTCGGTCAGACTTTCTAGGAACGCTTTCACCCGTTTCCAATAGTACATCCAGAGGAATGTTCATCAACACTTGCTGGACTCATTGCCAATCCGAAACTCAATCAGCATGGTATGGAAATCCTACATCGAAGTTGGATGATAAGACCATCGCAGATGGAGTTGGTGAATGGTATTTCGACGACAGCGAGGTCAAAAAGGTTGATACCGAGCATGTGTTACCACACTATTGTTAGGTCGATCATACATCACTAAAGATTGTATACGAAGATACAAGATGACATAACCTCTATATAGGGTGTTATTGTGTATTTTCTTGTTTATATTTACCTTCTCAAATAAATGTATGTATATGGATGCTATGACACAAAAGTCTATAACCATGTATAAGTTGTAATAAATTGTAATCACTCAAAGAAATAATAAGCAATTATTTATATTTGACTA
>CTI12_AA004830_rna1052
ACTTTTTCAGTTTTCACAGTTCTCTCTCTACATGAATTATTTGTATGTCTATATAGAGTGAGAAAACTGAAAGAACAAAAAACAGTCAATTCAAGTAGTGCCATCAATCAATGGATAAAATTTCAAGAAAAAACATTGTTATAATATCTCAATTCAGTTTTGACAATCATACTTGTTTTTTTAAGACTAATTTGATGACTGCTTCATCTTCTTCTTCATCTAACCCTTCTTGTGACAGTATTAGTATTCATGCTGAAGAAGCATAATTGAGTTTTATAAATTTTGTTGTATTTTTTTGAGAAGTTTGATATTTTCACCATTTTTGGAGGTATGATGTTGAGTGCTTCACTTCCTGGGCCTATTTTCAGGTTTGGAGTTGCTGGTAAAGTTGATAAGAAGTTTAAGAACTTGATGGATTTTGGTACTCCGGCAGCCGTGATCAACCAAAAAAAGAGGAGGTTGAGCTTATCACCACTCATGGCGACAGCTGCTCCGGTGAAGACGGGTGGTTCCTCACCACTAAAATTCTACCAAGAGGTTCTGACTGCAGCAAGAACGAATTTCACACAAGAAATATCTTTCCAAGCTAAAGACAAAGACATATCCCTTGCTAAGACTCTTTTACATATATCTGCTGAATATGAGGCGTTTATTGCTTTCAACCGCGAGATGGATGCTAGTTCATTCCAAAATGAACGGAAAGGTAGCATAGTGTCATCTGATGTCCAAGATTCAAAGCAAATGGATTCTATGCTTATGGCGGGAAAGCGAATTGAAGAGTGGTTGTCAGAACTGGATGCCATTGCTAAAGAAGTTGAAGTTGAACTCGTTTCGAGAGATATAGGTTGCCATTATATTGAAGTTTTGGAGGCGGTGAACAAAGTTCTTTTTGAGTCAAGAGGTTTTAAAAGATCGGCTGTTGTGGATTCTAAATGTTCTTATTTGCATTCTGTTTTAAGCTCCAGATGTGGCAGCGCAATTTTGCTTAGTATTATCTACATTGAGGTTTGTCGAAGACTTAATTTGACCATTCTTGGATCCCGAGTGGGTGAAGACTTTTTGATCTGGCCCCAAACAGGAAATCCTGAGGAGCTTTTTAAGGTGAGTTCAGGACACAGCTTATTCGGGATAGTCAATGGACGGTGTGTTGACAATCCGAAGTCAAAGGCATCAGATTTGAACAGCCATTCACTTCTGGGTCTTGACATTGCTTCAAACCGGGACATTATTGGGATTTATCTGGCTAATTTGATTAGACTTCATTGGAAACGTGCTTCAAGAACGAATCATGGGTTAATGTTGACTTCACCACTTAGGCCTGTTGATGATGACACGACTGATGGTTCAAGTATACCATTGTTGCGTCCTCAAGATCTTAGGTTGGCTATAATGGCGTCCGAGAAACTGCTGATATTACAGCCACATAATTGGGCTTTGAGGCGCGATCATGGCATGATGTTGTATTTCAGCAGGGATTATGGAGAGGCTGTCCAAGAACTAAGTATTTGCATGGCATTTGCACCTGAAGAAGAGGCCGAAATCTTGGAACCATTTGTGGAAAAGTTGCATTTTATGAGACTTGAATCATCTTGGAAATCATTGGGACATAAAGGTCGTTTGACGGTCCCTTGAAAAAGCTTCGTTTTATCGTACAATAAATGAAGGTGTAGCGTTTGACATAGTTGGTCGTGTAGCTATAGGTTTATATAACCTTGTAATACATAAGAACTAAGAATGCTTACTTAGCTTGAACCGTCATCATTGATCATTGAATTGTCTAATTTTCACAAGTAATGTTCAATGGTAAAATATATAGATGTTAG
>CTI12_AA004830_rna1053
GCGTTTATTGCTTTCAACCGCGAGATGGATGCTAGTTCATTCCAAAATGAACGGAAAGGTAGCATAGTGTCATCTGATGTCCAAGATTCAAAGCAAATGGATTCTATGCTTATGGCGGGAAAGCGAATTGAAGAGTGGTTGTCAGAACTGGATGCCATTGCTAAAGAAGTTGAAGTTGAACTCGTTTCGAGAGATATAGGTTGCCATTATATTGAAGTTTTGGAGGCGGTGAACAAAGTTCTTTTTGAGTCAAGAGGTTTTAAAAGATCGGCTGTTGTGGATTCTAAATGTTCTTATTTGCATTCTGTTTTAAGCTCCAGATGTGGCAGCGCAATTTTGCTTAGTATTATCTACATTGAGGTTTGTCGAAGACTTAATTTGACCATTCTTGGATCCCGAGTGGGTGAAGACTTTTTGATCTGGCCCCAAACAGGAAATCCTGAGGAGCTTTTTAAGGTGAGTTCAGGACACAGCTTATTCGGGATAGTCAATGGACGGTGTGTTGACAATCCGAAGTCAAAGGCATCAGATTTGAACAGCCATTCACTTCTGGGTCTTGACATTGCTTCAAACCGGGACATTATTGGGATTTATCTGGCTAATTTGATTAGACTTCATTGGAAACGTGCTTCAAGAACGAATCATGGGTTAATGTTGACTTCACCACTTAGGCCTGTTGATGATGACACGACTGATGGTTCAAGTATACCATTGTTGCGTCCTCAAGATCTTAGGTTGGCTATAATGGCGTCCGAGAAACTGCTGATATTACAGCCACATAATTGGGCTTTGAGGCGCGATCATGGCATGATGTTGTATTTCAGCAGGGATTATGGAGAGGCTGTCCAAGAACTAAGTATTTGCATGGCATTTGCACCTGAAGAAGAGGCCGAAATCTTGGAACCATTTGTGGAAAAGTTGCATTTTATGAGACTTGAATCATCTTGGAAATCATTGGGACATAAAGGTCGTTTGACGGTCCCTTGAAAAAGCTTCGTTTTATCGTACAATAAATGAAGGTGTAGCGTTTGACATAGTTGGTCGTGTAGCTATAGGTTTATATAACCTTGTAATACATAAGAACTAAGAATGCTTACTTAGCTTGAACCGTCATCATTGATCATTGAATTGTCTAATTTTCACAAGTAATGTTCAATGGTAAAATATATAGATGTTAG
>CTI12_AA011750_rna1129
ACTCTCTTCTTTCCATTTTCATGTAATCAAACCACTCTTCCATGTCTTCTATCTCCTTAAAACAACACCATAACAACATGCTCTCTTCACAAAAAATGGATCAAACGAAAACAACCCATAATCAAGATTTGAACTTCAAGGCCACTGAGTTAAGACTTGGCTTACCTGGTTCTGAGTCACCAGAAAGAACCACCATGAAGAATATGGTGGCAGGAGCCAAAAGGGGTTTCTTAGAAGTTGATTTTGTCAAAAATGGTGAGTTTTTTGGTGAAAAAAAGAACCATGATTCATCTAAGCAACCAAGTGATCAAGATTCTGTTGCTGCTTCAAAGGCACAAGTGGTGGGATGGCCTCCAATTCGATCATTCCGCAAGAATTCCATGGCTGCAAAACACACGAAAAATGAGGATGACCCGAAAGAGGAGACTGGGTCGAATTGTGTTTATGTGAAGGTTAGTATGGATGGAGCTCCGTATCTGAGGAAAGTTGATCTCAAGATGTACTCCAGCTACTCGGATCTTTCGTCGGCTTTAGAAAAGATGTTTAGTAGCTTCACACTTGGTCAATACGGTGCTAATGGAGTTCCTGCAAGGAAATGGTCGAGTGAAAGCCCGTTGATGGGTCTTCTTAACGGTTCTGAATATGTGCTAACATATGAAGATAAAGATGGTGACTTGATGCTTGTTGGCGATGTTCCATGGGACATGTTCACTGGCTCTTGTAAGAGGATGAGGATCATGAAGAGTTCAGACGCAATTGGTTTAGCCCCCCGAGCCATGGAGAAACGCAAAGGCCACAACTAGGGTTTGCACTATCATGCACGAGTAGTAAACAGATTAGCCAACAGTTCCTATAGTTACTTTATGATTCTTGTGAAGTAGTCGCGTTCATTTTATTTCATTTTGCGAGTCCCATGTGTAAGATTATGGGGAGATAAACATATATATAAAGATAAATGTGTATCGTCGTAGATGCGTACTAAATGTAACTTGGTGCTTGTTTTTGTGTATATACGCCTTTTTGATCGTACGTTGACATGCTAAATATCGTTGTGCTCTAGTCTTTTGGTATGTAATACACAAGTTATAGACATAATTGTACTTTGCTAAAAATAGTTTTGTACTAATATGAGTTTTAAATCAAATCGAAATGAGAT
>CTI12_AA011780_rna1132
ACCAAGTGCTCTAAAAACATTGGGCTATCTTTTCATCCTATTCCTATCACTACAGCCAAACAGTCTGTAAATAACGATAAAAAAAAACACACACCTCGTCATCTTCTTATTTTAGGGGAATCAATCAATCAATCAATCCACCTGTCTTGTGACAGACAGTGTGAAGGGATAATAATAATAATAGTAACAATAATGGTACGGATATTACCCATGACGTCAGCCATTCGTCCATCTTTCGCCGCCGTAACTACATCTCGTTTGGTCGCTAACTTATCTTCTTCTTCAAGGCTTCATTCGGTTCACTTTGCTTCTTCCACTTTGGAATCACACTCACAACGTTATGGTCTAAAAGCTTGTAAGTTATTTAGACGGGAAGGAATCAATAAGTCAGCTAGAACAATCGTAAGCATGGCTCAAGGAAGTACCACAATCACCCAGGAAACTGCGTTGGAGTGGGTTAAAAGTGACAAAAGAAGAATGCTTCATGTTGTTTACCGTGTTGGCGATTTGGACAGGACAATAAAATTCTACACTGAGTGTTTAGGGATGAAGCTATTGCGAAAGAGAGACATACCAGAGGAGAAATACACCAATGCATTTCTTGGATATGGACCAGAAGATTCTCACTTCGTGATTGAACTCACATACAATTATGGAGTTGACAAATACGACATTGGAACTGCATTTGGTCATTTTGGCATCGCAGTTGATGATGTTGCTAAGACTGTCGATCTCATAAAAGCTAAGGGTGGTACTGTAACTAGGGAACCTGGTCCAGTCAAAGGTGGAAAGTCAGTTATTGCGTTTATTGAAGATCCTGATGGTTACAAGTTTGAACTTATAGAAAGAGGCCCCACACCTGAACCACTTTGTCAAGTAATGCTTCGTGTTGGAGATCTTGATCGTTCCATTGCTTTCCATGAAAAGGCTTTCGGTATGGAGCTCCTTCGCCGAAGAGACAACCCTGAATACAAGTACACCATAGCAATGATGGGTTACGGTCCTGAAGATAAGAATGCTGTACTGGAGTTGACTTATAATTACGGGGTCACAGAATATGACAAAGGAAATGCTTATGCGCAGATAGCGATAGGCACAGATGATGTCTATAAAACTGCAGATGCGGTTAAGCTTTTTGGTGGAAAGATTACCAGAGAACCTGGACCCCTACCTGGTATCAGCACCAAAATCACAGCATGTTTGGATCCTGATGGTTGGAAAACGGTCTTTGTTGATAACATTGATTTTCTGAAAGAACTTGAATGATGATGTGGAGATTATACTCGTTCAAGCCCGGAGTTCAACAACCTGTCTCTTTGGAAAAGCTTCACATTTGATCAGGAAACGAGAAGTGGTTGTTGAAGGAGTCACCAGTCAAAGTGTAGCGAAACCCCTCACTTTGTAGATAATTGAACAGTGGTTGTAACGAAATATTGGTAGAATGGCTAATAATGTATAGACCATTATTATGTTTTTTGGCGAAATTAGTTCTGAAACAACCAAAGCAAAAAAGAGAATAGCACAGTAGAGTTAAGGAATCACGTTATGTATCGATTATTTAAAATTTATTGTCATTTGTTGGGTGTAATGAGTCGATTCAAACAATTTCAC
>CTI12_AA008560_rna1152
AAACACTTGTGATTAAACAACTAGAAAAGATTCTTAATTTCATCCAAGTGGCCAATGAGACCAAGCCCGACTTAAATTAAATAAACACCATCTTTGACAGACACCTAGCAGCGAAAGAAAACCCTAAAAGAATAACGAAGAAAGTAAGTTTGAAATGGAAATTGAGTTTGTTATAATTGAGAATGATTCCCGTAGGTTTAGGAGTTCCGTTCGGCGTATGTTTAAAACATCATACGACCAAAAATACGAAGGCATTTGTCTATCAATTGCCTTAGCAGACGCTCTCACCGTCACCTTTAGGATTAAGTACGGACAGATGGTTGATTTCTCGCCTCAGCCGTTGCTTCAGCGTCATATTCTTAATTTTAAAGATGCCCGGGCGTGTCTACTTAACCCTGATCTGGGATTACAGGAACACTGTAATTACCAGTTTATACATATAGCAGGGTTACCAAACTATCAATCTGGAAACCATTATACGTTAAAAGATTTAAAGTTGGTCTTTGGGTGGGATAATATCGTTGCGGCTTTGAAATGGAATTTTGGGCCATGGGGTCCTAAATTTCCTATAGTTGCTGGGGTTGATATGAATAAATTTGGTCGCGAAGAGGCACGGCTTGCTTGGAGTGAGAAGCCTTTTAGACGAGATGGAGATCGCGGGAAAGAGGCTCTAGTGTTTAGTTATGAGGAAGAGGTGGAGTTAGCAAGTAAGGCGAGCCATGTGGTTATCATAACGGGCTTAGATACATCTTCCCTTTATGAGGAAGAGCACGTCTTGGAAATCAAAAATTCATGGGGGGGAAAATGGGGAGAAGGGGGGTATTCAAAGGTGACTTACCATTTCATCGACAGCATAGTGATACCTGTTTTTTGGGGAGATGTTGAGGAAGTGGACCAGCATCATCATCCATTAGAGTTGAATACTTCGATAGGTCAAGAGAATTCCATGAATGGCATATGCTTCTCAGATGATGGACATCATTTGGCAACTGCATGTGATGATGGTGTCGTCCGAATATTTCATATGGGTGTTGCTTCAAGCATAAGCTTCGAATGTACGGACATCATCAGTTTCAAAGCTGGATGTCATCCAACTGCAGTTGCATTTGCTGACGATGCATCAGTTGTTGTGGCTTGTAAACATGCTGCTATTGCTGATAATGATGCTGCTGATGACGATGTTGCTGATGACGATGTATCAGTTGCTGAGGCTTGTAAAAGTGCTCCTAGAAAAGGAAGCTCTTTATACATATATGGGAAAGACAACTCGAGAGATGGCGATGATAGCCCACAGTTCCATCTCAAGAATGAGATCCATGAGGTCCATTATCAAAAACACATCGTCAGTTTATACGGAGCTAAAGTTGCTAGTGTTGATGGGAGTACGCTACTTGTTTCAAGTTCAGAGGGAACGGATATTAAAATTTTGGAAGGGAAGTCTGGAAAACGGTTGGGAATTGCAGACACAAATCAGGGCAAAAATAATATGGCTACAATATCTCCGGATGGGCAGTATATTGTTGCAGCCACTTTAGGGCATACTGTGAAGGTTTGGAAGATAGAGTATGGATTGGATGCTAGTTCAGCTGCTGTTACGAAAGTTAAATCACTGACAGGCCATAAGGGTGAGGTAACATGGCTGTGTTTTACACCCGACTCAAATCGGATCATTAGTGCATCAGTGGATGGCTGTCTAAGAGTGTGGAACATAAATGTTTCAGATGAAAATGCTTCAGAATCAAAGATTTTGAAGAAGACTCCAATTCCACAAGATTTGAAAAAGACTACTAGATTACATTATGACCGTCTTGCGATATCCCCTGATGGGAAGATTCTGGCTGTTACTCAGAATTCCGTACTGCAATGGTTATCTTTCGAAACTGGGGAAGTGTTAGACACAGCTGAGAGTGCACATGAAGGTAATATCACAAGCGTCACATGGGCTCCTAAACCTATTCTTATTGGAGACAAGAATGTCAGTGTTTTAGCTACATTGGGCGATGACAAGAAATTGAAGTTGTGGACAGCTCCAGCGCTTCCATAGATATAGGTGCTTTCAAGTGTTGATACAGGCCCATCCCAAATGGATTCTTATGATACTATGAATCTTGTTTATATTTCTTTTTAATTTAAGGTACTGAAACTGGTAGGTTTTTTTACTTGCTGATCCGATCGAGTTGAACAAGTAAAATCAACATATCCAATCAATTAAACATCTATTACAGATGGATCGCAAATATAAATGAACACTAAACAGGATTTTGTGAAAAATATTTAAGGTTTATCTAAGCACAATGTTAATCTATTTTAGTTCTCTTGTTTTTCTAAAAATGAAAACTAAGTAAATGAATAATGATTTCAATGGGAGAATTAATGTCACTAACACCGGATGTACATAATGGAGATCATACCCAACACCACCACCACCTCACCATTTACACCCTTCACAAATTCAACCACCAAACACTCATTGTGATGACCATCAAACCAACCCACACAAACATACACCACTAAAATCATACATTCCTCATAATACACTATGACACACACACACAAACA
>CTI12_AA008560_rna1153
AAACACTTGTGATTAAACAACTAGAAAAGATTCTTAATTTCATCCAAGTGGCCAATGAGACCAAGCCCGACTTAAATTAAATAAACACCATCTTTGACAGACACCTAGCAGCGAAAGAAAACCCTAAAAGAATAACGAAGAAAGTAAGTTTGAAATGGAAATTGAGTTTGTTATAATTGAGAATGATTCCCGTAGGTTTAGGAGTTCCGTTCGGCGTATGTTTAAAACATCATACGACCAAAAATACGAAGGCATTTGTCTATCAATTGCCTTAGCAGACGCTCTCACCGTCACCTTTAGGATTAAGTACGGACAGATGGTTGATTTCTCGCCTCAGCCGTTGCTTCAGCGTCATATTCTTAATTTTAAAGATGCCCGGGCGTGTCTACTTAACCCTGATCTGGGATTACAGGAACACTGTAATTACCAGTTTATACATATAGCAGGGTTACCAAACTATCAATCTGGAAACCATTATACGTTAAAAGATTTAAAGTTGGTCTTTGGGTGGGATAATATCGTTGCGGCTTTGAAATGGAATTTTGGGCCATGGGGTCCTAAATTTCCTATAGTTGCTGGGGTTGATATGAATAAATTTGGTCGCGAAGAGGCACGGCTTGCTTGGAGTGAGAAGCCTTTTAGACGAGATGGAGATCGCGGGAAAGAGGCTCTAGTGTTTAGTTATGAGGAAGAGGTGGAGTTAGCAAGTAAGGCGAGCCATGTGGTTATCATAACGGGCTTAGATACATCTTCCCTTTATGAGGAAGAGCACGTCTTGGAAATCAAAAATTCATGGGGGGGAAAATGGGGAGAAGGGGGGTATTCAAAGGTGACTTACCATTTCATCGACAGCATAGTGATACCTGTTTTTTGGGGAGATGTTGAGGAAGTGGACCAGCATCATCATCCATTAGAGTTGAATACTTCGATAGGTCAAGAGAATTCCATGAATGGCATATGCTTCTCAGATGATGGACATCATTTGGCAACTGCATGTGATGATGGTGTCGTCCGAATATTTCATATGGGTGTTGCTTCAAGCATAAGCTTCGAATGTACGGACATCATCAGTTTCAAAGCTGGATGTCATCCAACTGCAGTTGCATTTGCTGACGATGCATCAGTTGTTGTGGCTTGTAAACATGCTGCTATTGCTGATAATGATGCTGCTGATGACGATGTTGCTGATGACGATGTATCAGTTGCTGAGGCTTGTAAAAGTGCTCCTAGAAAAGGAAGCTCTTTATACATATATGGGAAAGACAACTCGAGAGATGGCGATGATAGCCCACAGTTCCATCTCAAGAATGAGATCCATGAGGTCCATTATCAAAAACACATCGTCAGTTTATACGGAGCTAAAGTTGCTAGTGTTGATGGGAGTACGCTACTTGTTTCAAGTTCAGAGGGAACGGATATTAAAATTTTGGAAGGGAAGTCTGGAAAACGGTTGGGAATTGCAGACACAAATCAGGGCAAAAATAATATGGCTACAATATCTCCGGATGGGCAGTATATTGTTGCAGCCACTTTAGGGCATACTGTGAAGGTTTGGAAGATAGAGTATGGATTGGATGCTAGTTCAGCTGCTGTTACGAAAGTTAAATCACTGACAGGCCATAAGGGTGAGGTAACATGGCTGTGTTTTACACCCGACTCAAATCGGATCATTAGTGCATCAGTGGATGGCTGTCTAAGAGTGTGGAACATAAATGTTTCAGATGAAAATGCTTCAGAATCAAAGATTTTGAAGAAGACTCCAATTCCACAAGATTTGAAAAAGACTACTAGATTACATTATGACCGTCTTGCGATATCCCCTGATGGGAAGATTCTGGCTGTTACTCAGAATTCCGTACTGCAATGGTTATCTTTCGAAACTGGGGAAGTGTTAGACACAGCTGAGAGTGCACATGAAGGAGACAAGAATGTCAGTGTTTTAGCTACATTGGGCGATGACAAGAAATTGAAGTTGTGGACAGCTCCAGCGCTTCCATAGATATAGGTGCTTTCAAGTGTTGATACAGGCCCATCCCAAATGGATTCTTATGATACTATGAATCTTGTTTATATTTCTTTTTAATTTAAGGTACTGAAACTGGTAGGTTTTTTTACTTGCTGATCCGATCGAGTTGAACAAGTAAAATCAACATATCCAATCAATTAAACATCTATTACAGATGGATCGCAAATATAAATGAACACTAAACAGGATTTTGTGAAAAATATTTAAGGTTTATCTAAGCACAATGTTAATCTATTTTAGTTCTCTTGTTTTTCTAAAAATGAAAACTAAGTAAATGAATAATGATTTCAATGGGAGAATTAATGTCACTAACACCGGATGTACATAATGGAGATCATACCCAACACCACCACCACCTCACCATTTACACCCTTCACAAATTCAACCACCAAACACTCATTGTGATGACCATCAAACCAACCCACACAAACATACACCACTAAAATCATACATTCCTCATAATACACTATGACACACACACACAAACA
>CTI12_AA014730_rna1168
TACTACTCCAACAACCTCCTTGCATAACAGCTAACTCCATGTCTTCGATCATCGCTGTTAGCTCACCGTCCTTGTATTACCGGAGGAATCGGTTATCCATTAAGGGTGGTGATGTGTTTTCGTGTAGGAGAAAGTGTAGTACTAGTCGAGTTCGAGTTTATTGCGAATCTAAGACGGAAGAAAAGCAAGTTCGAAAGTACTCGCCTCTCCTTGATGGGCCGGTACTGTCAGAGAACAATGTATCCACTGCAGAATTCAAGACAATTCCGGATATTTGGAGGTCAACGGCAGAAAAGTTTGGTGATCGACTTGCATTGGTGGATCCACATCATGACCCTCCTACAAATATGACTTACAAGCAGGTGGAGCAGGACATTTTGGATTTTTCCGAAGGTTTACGAGTTACTGGAATCAAGCCAACTGAAAAGATAGCACTGTTTGCTGACAATTCGTGTCGTTGGCTTATCGCTGATCAAGGCATCATGGCCACAGGAGCGATAAATGTTGTGAGAGGATCTAGGTCATCTGTGGAAGAGCTGTTGCACATCTACGAACATTCTGAAAGTGTTGCACTTGTTGTGGACAATCCTGAATTATATCAACGAATAGCAGATTCCTTTAAATCCAAGGCATCAGTTAGATTTGTCATCCTACTTTGGGGGGAGAAATCATCGATAAGTAGCCATACGATGGAAGAAATTCCTGTTTATAGCTACAAAGAAATAATAGATACGGGTCATGAACATCGTGAAATTTTGGCTGATTCACATGATGCCCGTGAAAAGTATGTTTATGAGCCCATCAAGTCTGACGACATTGCTGCTCTTATATACACAAGTGGGACCACTGGCAACCCGAAAGGAGTAATGCTTACACATAGTAATCTTTTGCACCAGGTTGAAAATTTTTGGGACATTGTCCCGGCTGATCCTGGGGATAGATTTCTAAGCATGCTTCCACCTTGGCATGCATATGAACGTGCTTGTGAGTATTTTACACTTTCTTTGGGAATTGAGCAAGTATACACAACAGTGAAACACCTAAAGGATGATTTGCGACACTATCAGCCGCAGTATATGATTTCTGTCCCTCTAGTATTTCAAACTCTATACAGTGGGATCCAGAAACAGATATCCACCAGCTCTGCCATCCGTAAGCTGGTTGCCTTATCATTTATAAAGATCAGTATGGCATACATGCAGTTCAAAAACATATATGAGGGTAAATGTTTGTCAAGAACTCAGAAACAACCTTCTTACATTGCTGCAACGTTGGAATGGCTATATGCACGGGTTATTGCTGCAATTTTGCTTCCATTACATGTACTGGCGACAAAGATTGTGTACAGTAAAATTCACTCGTCTATTGGGCTTTCAAAGGCTGGCATATGTGGAGGTGGTAGCTTGCCTACGCATGTGGACAAATTCTATGAGGCAATTGGCACGACAGTCCAAGTCGGATATGGATTAACAGAGTCATCTCCTGTTGTAGCTGCTCGGCGACCAGATTGCAATGTTCTGGGCTCAGTTGGACCTCCCCTTCGTCATACAGAAATAAAAGTTGTACGTGATGAAACTGGTGAAGATCTTCCTCCTGGTTCAACGGGAATTGTCAAAGTGAGGGGACCACAGATCATGCAGGGTTACTACAAGAATCCCACTGCGACAAAGCAAGCCTTAGATGATGACGGTTGGTTAAACACTGGAGATATTGGCTGGATTTCCACTTCACAATCATTAGGAAGAAGTCGTAATTCTGGTGGCTTTGTTGTTCTTGAAGGACGTGCTAAGGATACTATTGTCCTTTCAACAGGGGAAAATGTTGAACCTGAACAGCTAGAAGAAGCTGCCATGAGAAGTAGTTTGATTCAACAAATAGTCGTCATTGGCCAGGATCAACGTCGTCTTGGAGCTATCATTGTTCCAAACAAAGAAGAAATCCTAGCATCAAAAGGGCCGTCTACTGAACTTAGCAAGGAGAAAATAACTGGCTTGTTATCGGAAGAGCTTCGGAAATGGACTACGGACTGCTCCTTTCAGATCGGACCCATTCTTGTCATTGATGAGCCTTTTACGATTGATAGTGGTTTGATGACCGCAACCATGAAGATTCGGAGGAACCAAGTTGTGGAACTATATAAAGATCAGATAGATGATCTATACAAGTAATCTTGTATGTTTAGCTTGTTAATAAAGTCCCAATCTCGTGTTTTTTATGGCTAGTAATTTGTATATCACATTTTTTTCAAGTAATCAAAAGTCCCCTTTATGTGACACTGGCATTACCGTTTCATTGTAAATAGAAACTTTTTT
>CTI12_AA014870_rna1183
ATGCACTCCCTTCCGTTACTCAGCTGCCGTCACGGTAGAACCCATCTCCCCATTCTCCATCTCCTATCTTCATCTTCTCCAAACCCTAACCCTAGCCCCACCATGACCCCTGCCACGTCATCATCAAACCCTCTTCCTTCATTCAGTAATCAACAGATTAATGGTTTGAAATTTAGTTCGTTGTGTTCGGTGTCGAATACGTTTACGGTTAGTGGTGGTGGTGGTGATGAGGAGATGGAGATGAATAAGCTTGTGGTGGTGTCGTTTTATAAGTTTGCTGATTTTTATGATTATGTGGATTTTAGGAAGCCTTTGAAGGATTTGTGTGAACAGCTGTACATTTCAGGTGGTATCATTCTTGCACCAGAGGGAATCAACGGCAGCATATGTGGGATCCGGAAATCAGTTGAAAAAGTTCTTGACTTCATTCAGTCTGATGATCGCTTAAAGGGTCTTAGACGAATAGAGTCACCTGTTACCCCTGAAGAAGAAGCAATTCACCACGGCCACACAAGCAGTTCTCCACTTGCCGCAGGGGAAGATGCACCATTCAGATGGGACCATGTTAGGGTAAAACTTAAAAAGGAGATAGTTTCTCTTGGAATGCCATCAGTATCACCTAATGAACGAGTTGGGAAGTATGTCAGCCCAAAAGAGTGGAATACATTGATCACTGATCCAGATACAGTTGTGATTGATGTGCGGAATGACTATGAAATCAGAATAGGCAAGTTTAAAGGGGCAGTTGATCCACGTACCACAGCTTTTAGGGAATTCCCATCATGGGTAGACGATGAATTCCAACTCTCTCCATCAGATGCCCAAGTGGAATGCAGAGGTTCATCTGAAGAGGCTGAAAAACAAATTGAGGAGGAACGGAAATCTCCGCCTCGTGTTGCAATGTATTGTACAGGTGGAATTCGGTGTGAAAAAGCCTCAAGTTTCCTCCTCGGCAAAGGGTTTAAAGAGGTCTATCATTTAAAAGGCGGGATACTTAAATACCTAGAGGAAGTCCCGAAAAATGAGTCTCTTTGGGAGGGTGAGTGCTTTGTCTTTGACAAGCGAGTCTCAGTCCAACATGGGTTGGTGCCTGGAAACTTCAAACTTTGCTATGGCTGCAAGAAACCTGTAAGTGATGCTGACATGGAATCACCAGAGTGGGAATACGGTGTTACTTGTCCCTATTGTTACTCATCAAAATCTGAGGAAGAGAAGGAGAGAGCTAGAGCCCGCCAAAGGCAATTTGAAGAATGGGGCGTGATAGGTGGGCCTGACAAGGGTCGTAGGCCAGCAAAAACAGCGGATACTAAAAATGCGGGTGATGCCCAAATGTCGAGGTCAGTGTGATGACAAAAGTCAACCATTTTGTTTCCTTAGACAATCAGTTGCTCCAGACTGAAAATGGACCCTTAAGTTCAAAGTAGGTGTAGTTGAATGTTGTTGAATTTTGGCCTTGTGAATTGAGGTTATCTTCAATTCGCTTAATGTTGTGAACGTGTTGATTATATTATGATATCTCCACATTCTAATG
>CTI12_AA015160_rna1214
ATGAATGGCTGCTCTTATTATTATACCATTAGTCCTATGCAACAACTTGTGTCAGTGTCATTACCATTGACTTTGTCTTTATCTTATGTGTCTTAAATTCTATTAATAATATTATGTTATGTTCATAGATGATCAAAATCACAAAGAGATAAAATTCAAATAACAAAAATATTTGCTTTTGAAGTCGAGAATAGATAGTTCATGGAAAAAGAGTCGTTGGATGGTGATCATGAAGTCGTAGTAGAGATATCGAGTCCTGAGCAAACCTCGAATACTAATGATGCAAATGGAAATGGAAAAGTTGACGCTGCGGCTGAGGGCATTGAGAAGCAAGAATCTGGCTCGTATTCGTTTAAGAAGTTTCTTCAAATTGATCCACCACCAGCTTTACCAGCTACTATGCTACAGGCTGCTCCAGTGAATATAGACCCCGGTCTTAGATCAAGGAAAAAAGTTCCCTCATTTACGAGCTCTTCGACTCTAGAGATACCAAAGGCTGATCCAGTTGCAGCCCTGAAGGTCGAGGATGACACTGGCAAAAGATCATTGGCAAGTTCTCCATACCCCAAGCCAAAGTCAAGACTCATTGAGCCAGCAATTCCCAACAACTGGAAAATGGAGAATGATAAAGTAAAAAGTGGTTCGCCATCTCAAGAGACTAAGACTCCTATAGTATCCACTCCAATAACACCTACAACGACGCAAACAGAAGAAGACGACGATGATGACGTATACTATACAAAACTTCTTCAAGCTAAGCAGACCGTTAAAAAATCTAAGAAAAAAAAGGTTTTGTTTTTTATTGAGTTTAGTATATTTGTCTGCGTATCGGTGGTTTTAGTTCTAAGCTTAACAGTGGATAAACTTGTGAATAGGTATATATGGAGTTTAGAATTATGGAAATGGTGTGTACTAGTTTTAGCAATATTCTGTGGTCGTTTGTTTTCGGAGTGGTTTACAACTGCTATAGTTTTCTTGATCGAGAAAGAGTATATGCTTAAAAAGAAAGTTTTATACTTTCTTTATAGTTTGCAAAAGAGCGTTCAGGTTTTTATATGGTTAGGCTTAATTCTACTAACATGGGGCCTGTTAATCAACCACGGTGTCCGTAGATCAAGAAACACATCCAAGGTATTGAATTACATCACTAGAGGAATCGCGTCGACACTTGTTGGTTCTGGTGCGTGGGTCATCAAAACGCTATTAGTAAAGCTTTTGGCTTCTTCATTTCATGTTAAGTTATTCTTTGATAGGATTCAAGAAAATATTTTCCACCAATATATACTTCAGACCCTTTCGGGGCCTCCTTTGATGGAGGATACTGAAAGTCTACCAAGTAGACAGTTGAATTTTAGAAGTGAAGCGGGAACACAAAAGAAGGAAAAGGTTATTGATGTAAAAAAGCTTCAAAAGATGAAGAAAGGAAAGGTGTCAGCTTGGACAATGAAAGGGTTAATCAAAGTTGTGAGAAAGTCGGGATTTTCTACACTTACTAAGACACTTGATGAAACTGAAGACAACGCGGAGCAATATGAACAAAAGGAAGGAAATATTACTTGTGAATGGGAAGCTCAAAACGCGGGTCGTGCTATATTTCTAAATGTAGCTAAACACAGAAAGTACATCGAAGAGGATGATCTTTTGCGTTTTATGACCATAGATGATGTCAAGAAAGTGCTTCCATTGTTCGAAGGAGCAGTCGAAACTGGAAAGATTAAAAAGAAGTCGTTTAATAACTGGGTGGTGAATGTGTATAAGGAGCGTAAATATTTGGCGCTATCTTTGAACGACACAAAAACTGCGATAGAGGAGCTGAACAAGCTTGTTTCTGGCTTGACAGTATTTGTAGTCTTAATCGTTTGGTTACTTCTCATGGGAATTGCAACAACCGAAGTATTACTTTTCATCTCATCACAGTTATTACTCGGGGTCTTCATGTTTGGGACATCTGCTAAGACAGCATTTGAAGCCATAATCTTCGTGTTTATAATGCACCCATTTGATGTGGGTGACCGTTGTGTTGTTGATGGAGTTCAGCTTGTTGTAGAAGAAGTGAACATATTGACTACTATCTTTCTGAGATATGACAACGAGAAGATTTTTTACCCGAATGCAATATTGGCTACAAAAGCTATTAGTAATTTCAACCGAAGCCCGGAAATGAGTGATTCCATAGAGTTCGACCTTGATGTTTCCACTTCAATCGAGAAGATCTTAGCTCTAAAAGATAAGATTAAAGCGAAACAAGGAATGAAGGTAGATGTTTTGGGGACTGACAATGAGGGCAGGATGTCACATTTAACTTATCAACCCGAGACATAATCCATGGTTTGTGAATACTAAACATTGCGTTTTATTGAGAAAAAAAATGTTCATAACCGTATGGCTAAAACGATATCAAAATCAGCATTAAAACTTTTTCTATAAACTCGGTTTTCCAAAAACAGACAAGCACTTATAAATGTTTGCCTGCTAGAAATAAGTTACAAGTTGTGCCTATTAAACATAAGTGGTTAGAATAAACAATAGCAAACACCTTAGCTTGCAATATGATCTCGAGGTTAGGT
>CTI12_AA015230_rna1222
AAAAGCCTTCCATCCAAAACCCCCTCAATCAATTTATCATTTCGTACCAATTTCAACTTCTTTTCTCTCTCTAAAAACACTCTTTCTCTCTCTAAGATCCCCCAATTTTACAACACGAGTGAGTGAGAGAGAAAGAGATAATAAAAATAAAACATGTCAGACGCTTTAATCAACGGAGTCGCCGGTGCGGGCGGTGGAATCATCGCTCAGCTCATCACTTATCCTCTCCAAACTGTAAATACACGTCAGCAAACGGATAGGGATCCGAAGAAACGGAAGAATAAAGCTGGGACTGTTGAACAGATGTTACAGGTTGTTCAGCAAGAAGGCTGGGGCCGGTTATACAGCGGATTGGCGCCTTCGTTAGTTGGGACCGCGTGTTCGCAGGGTGTTTACTATTATTTCTATCAAATATTCAGGAGCAAAGCTGAAGCTACTGCACTAAGACATAAGAAAGAAGGAGCAGGAGATGGATCGGTTGGGATGCTTTCATCACTCATGGTGGCTGCAATGTCTGGGTGTGTCAACGTGCTGCTGACAAATCCTATATGGGTAGTCGTTACTCGTATGCAGACCCACACGAAGAAATCTCCAACCGATCCGATTGTTAGTGGAATAGAACCACCTCCATTTGCAACTAGCAATGCGGTTCAAGAAGTTTTTGGTGAAGCTGGAATCTTGGGATTCTGGAAAGGCGTCTTCCCGACATTGGTTATGGTTAGCAATCCTTCGATACAGTTTATGCTGTATGAGACCCTACTAAAGAAGTTGAAGCAGCGTCGTGCCTTAAGCAACAGTAACAAAGGTGTAACTGCGTTAGAGATATTTTTGCTTGGGGCATTGGCAAAACTTGGGGCTACAGTGGTGACTTATCCTCTTTTAGTTGTAAAGTCAAGACTTCAGGCAAGACAAGCTATGGGGTTAGACAAAAAACATCAGTATGAAGGCACACTGGATGCAATTCTAAAGATGATACGCTACGAAGGGCTCCATGGCTTTTACAAAGGGATGAGCACAAAGATTGTACAAAGTGTTCTGGCTGCAGCCGTTTTGTTCATGGTAAAGGAAGAACTTGTGAATGGTGTTCGGTGGATGCTGTTGAAGGATGCTGCTAAAGTTGTGAAATCTAAATCTCCTTAGCCATATAGTAACACAAACCACCCTCTTCCATTTCCACACGAAATAATTGTAAAATGTTTGTACGAAAAAATGGGTCGAGAAGCATAAACTGTGGGTTGCATTGAAAGGATTAGTAATGAAGTGATGATAATTGGTTATATTTGAAAATCTACAGTAATTGTTTAGTGGATAAGCTACAAGAGATTGTAAGGTGTTGGTGCAATATGTATAAACTTTC
>CTI12_AA015290_rna1228
ATCCAACATCCTCAAAAAGTTTAAAAAAAGAAATGTAGGACCAGCCCCAAAACCTAAACTTTCACTCAAGAATCCAAACCATTTATTAACATTACTTTACCAAATATACAAACATCCACCTCAAGAACCCCATTACATACCTATGTTTTAATCTAATCCAACTCATAAAAACATACCCAAAAAAAACAAAATGCATACTCAAATACCCTTTTTACTCTTGTTCCTCATAATGATTCCACTAATGAAATCAGCACCTGATAACACAAACTTAGTCTACAAAGGATGTGCTAAACAATCTTTACAAGACCCAAATGGGGTTTACTCATCTGCATTGTCTGCCATTTTTGGCACATTAATTCAACAATCTTCAAAACTTAAGTTTTTTAAGACCACTAGTGGAAGTGGGCAGGCTTCAATTTCAGGTCTTTTTCAATGTAGAGGTGATTTAAGTAATCTTGATTGTTACACTTGTGTTAGTAGGTTGCCAATATTGATGGATAAGCTTTGTGGCAAAACAGTAGCTGCAAGGTTGCAGTTATTAGGATGTTATATGTTATATGAAGTTAGTGGTTTCGCGCAAATATCAGGTATGGAAATGCTTTATAAAACATGTGGGAGTAGTACTAATGGTGGTGGTGGGTTTGAGGAAAGAAGAGATAGTGCATTTTCAGCTTTGGAAAGTGGGATTGGGAATGGGAATGGGGGGTTTTATACTACTAATTATGAGTCTTTATATGTTTTGGGACAATGTCAAGGTGATTTAGGGACTTCTGATTGTGGTGAGTGTGTGAAAAGTGCCGTTCAACGAGCTGAAGTTGAGTGTGGGAGGTCGGTTTCAGGGCAGATTTATTTGCATAGGTGTTTTGTTAGTTATAGTTATTATCCTAATGGGGTACCTAATCCTAAAAAATCTTCGTCCTCGTCCTCGTCATCCTCGTCCTCGTCATCCTCGTCTTCTTCATATCCGTCGTCCTCCTCTTCTTCATATACTTCACCGTCTTATGCTTCATCAGGGACAGAGTCAAATGCGAATACAGGCAAAACAGTGGCGATTATCTTGGGAGGGGCAGCTGGAGTTGGATTCATAGTGATATGTATACTTTTTGTTAAAAATTTAGCAAAGAAACATGATGATTATTAAAAGGAGGAGACTAGAGCTGTTCGAAAGAACAAACGATCCAATTTTTGAGGTGGGTACTTTTTTTCAAATCCATGAGGCAAAGAGGTTTCTGGAGTTATAATTTTTGGTATATTTTTAAATATGTTTGTCGGATGGCGGAAAAGATGAAGGAAAGATGTAACATTTATATTCTGTAGTGACACATTAGCTCAAAGCCATATGCTAATTGTTTATCCTTTACATCCCATTTATAATCACTAGTCACTACCACTACTAGCTATTATATCATAAGATATCTATGCATAATTGTATATATTGGATAAGAAAAATCATGGGATGGGTTGTTAAAGTGGTGTAGATGGGTGAGCAACATAAGTTATTCTAGTTTTGCCGAAAGTAGCAGTAAGAGAAGTTTTCTGGTATGGGAACTAGTCTGTGTTAGTTGAAATGTCTCTTTGTTCATTTACTTGTTCAAATCTAAACTGACAAATACGATGACATGATTCTAGGTACGTATTTGAATGATTCTGTTCAACTTTGTAGGGACCGATGTGCATTGCCATTTAGGC
>CTI12_AA015650_rna1242
CCTCAACAGAATTTTACGCGTTCTCTCTCACTCTCTCACACACACATAGTAGTTTAAACCTAAAACCCTAGAGAGAGCTTATTACTATATCTCCACAAAAATCTAGCCATCTTATATATATGGATGATGATACCAATAAGGTCGATCCAATCACCGGGGAATTATCCACGTCTGATGTCACGTGGACATTCCCCGGTGATTACAGTTATTTCTCTAACGATGTTAGAGAAAACAATGTTTTAAATGAGTTTGGATGGAGTTTTCATCCTCCACCACCCGTTTTCGATCAGATCGATTCAAATAGCCCCTTACAAGAGGTAGGTGTAGGTGATCATGTTGCTAGTGGAGTGCAAGGTGGAGGGGATGTATCGATGATGTCGAATCCTTCGAGCTCTAATTCGGAGGATCGACCTGCTGAGGCTTCTTCTACGGCTTCCGGTGATTTCATCTCGGGTGGTGTACCTCCAGAGAAACCAGGTAAGGTTAAAAAGAAGGGACCAAAAAGAATCCGTCAGCCACGTTTTGCATTCATGACAAAGAGCGAAATCGATCATCTTGAAGATGGCTACAGATGGAGAAAATATGGGCAGAAAGCTGTGAAAAATAGCCCTTTTCCTAGGAGCTATTACCGCTGCACAAACAGCAAATGCACAGTGAAGAAACGAGTTGAGCGTTCATCAGAAGACCCCACAACTGTAATTACAACATATGAAGGCCAACATTGTCATCACACTGTAGGGTTCCCAAGAGGGCTATCGAGTCCTTATGAATCCCCCTATGCAAGACAATTGGCTCCTTCCTTAGCAGTACAGCCAGTTAATTATTCTAGGCAACAATTTACAGATCAAGTGCATGCTATTGGCTCCTCACAACCCCGGCCACAATTAGTGTCAAGTGAATCAGAAGATCATTTATCGCATAAACTACCTCAAGCATCCACTCAAGGTTCCAACGTAGATCAAGGGTTACTTGGCGATATTGTGCCTCCCAGAATGAGACGACACCAATGA
>CTI12_AA015650_rna1244
ATGGATGATGATGCCAATAAGGTCGATCCAATCACCGGGGAATTATCCACTTCTGATGCTACGTGGACATTCCCCGGTGATTACAGTTATTTCTCTAACGATGTTAGAGAAAACAATGTTTTAAATGAGTTTGGATGGAGTTTTCATCCTCCACCACCCGTTTTCAATCAGATCGATTCAAATAGCCCCTTGCAAGAGGTAGGTGTAGGTGATCATGTTGCTAGTGGAGTGCAAGGTGGAGGGGATGTATCGATGATGTCGAATCCTTCGAGCTCTAATTCGGAGGATCGACCTGCTGAGGCTTCTTCTACGGCTTCCGGTGATTTCATCTCGGGTGGTGTACCTCCAGAGAAACCAGGTAAGGTTAAAAAGAAGGGACCAAAAAGAATCCGTCAGCCACGTTTTGCATTCATGACAAAGAGCGAAATCGATCATCTTGAAGATGGCTACAGATGGAGAAAATATGGGCAGAAAGCTGTGAAAAATAGCCCTTTTCCTAGGAGCTATTACCGCTGCACAAACAGCAAATGCACAGTGAAGAAACGAGTTGAGCGTTCATCAGAAGACCCCACAACTGTAATTACAACATATGAAGGCCAACATTGTCATCACACTGTAGGGTTCCCAAGAGGGCTATCGAGTCCTTATGAATCCCCCTATGCAAGACAATTGGCTCCTTCCTTAGCAGTACAGCCAGTTAATTATTCTAGGCAACAATTTACAGATCAAGTGCATGCTATTGGCTCCTCACAACCCCGGCCACAATTAGTGTCAAGTGAATCAGAAGATCATTTATCGCATAAACTACCTCAAGCATCCACTCAAGGTTCCAACGTAGATCAAGGGTTACTTGGCGATATTGTGCCTCCCAGAATGAGACGACACCAATGA
>CTI12_AA015700_rna1250
AAAAAATAATTGAAATGATTGGAAAAATATGAGAACGTTAACAACGTGCTCCGTCAAATGACAGTGTTGAGTACGGGAAACAAATAACAGAAAGCGACAAATCAATCCATATACATAATATCTAATTTAACGATCACCATTCTTTTCCCATCTACCACTCTTTCTACTTCTTAGTTCTAGTTCTAGTTCTAGAGAGAGAGAGTAACAATGGCAGCTCTCTCTAGCTCAACCTACATTTCAAAATCAAGTATCAACGAGTTTAGTCTCAGTAATAACAAACACTCCAAAAGTTTCTTCTTACTCAAGCTTAAATTGAACAACAAGCTACACTCTAGACGAAGGAACTTATCGGTTAATAATGCCCTTAGCGTTAATCAACAGTTATTTTCAGTTCAACAAGAAACAACGGATGCTTCAAGTAATGGTACAGTTGTTCCTGATTCTGAATCGGTTATATCAAGCATCAAATACCACGCAGAGTTCACACCATCATTCTCTCCTGATAAATTTGAGCTTCCAAAGGCATTCTACGCGACTGCTGAAAGTGTTCGTGATAAGCTCATCGTTAATTGGAATGCCACATATGCACACCAGGAAAAGATGAATGTGAAACAGGCGTATTACTTATCTATGGAGTTTCTTCAGGGTCGAGCATTGCTAAATGCTATTGGTAATTTAGAGCTGTCAGGGGCTTATGCTGAGGCTTTAACGAAATTGGGTCATGATTTGGAGGATGTTGCTAGGGAGGAGCCAGATGCAGCACTTGGAAATGGTGGTTTGGGCCGACTTGCCTCCTGCTTTTTAGACTCTTTAGCAACATTGAATTACCCTGCATGGGGTTATGGTCTTCGTTACAAATATGGTCTGTTTAAGCAACTCATTACAAAAGACGGTCAAGAAGAAGTTGCAGAAAGCTGGCTCGAGATGGGCAACCCATGGGAAATACCAAGAAACGACGTTTCTTACCCGATAAAGTTTTATGGTGAAGTTGTTAACGGGCCAGATGGACGTAAGGAATGGGTTGGTGGAGAAAATATAACGGCAGTTGCTTATGATGTTCCCATACCAGGATATAAAACCAAGACAACTATCAACCTACGGTTATGGTCAACAAAAGTTGCACCTGAATACTTTGACTTAAATGCTTTCAATTCCGGAGATCATCCCAAAGCATATGAAGCTCTCAAAAGAGCAGAAAAGATTTGCTACATCTTGTACCCGGGAGATGAATCACATGAGGGTAAGACTCTTAGATTGAAGCAACAATATACACTATGCTCTGCTTCACTTCAAGATATAATCGCACTGTTCGAAAGGAGATCAGGGGAGGCACTTGACTGGAATAAGTTTCCCGAAAAAGTGGCAGTACAGATGAACGATACTCATCCGACACTATGCATACCAGAACTGCTGAGAATATTGATAGATTATAAGGGTCTAAGCTGGAAAGAAGCATGGGAAATCACTCAAAAAACCGTAGCATATACCAATCACACTGTTCTACCCGAGGCTTTAGAAAAGTGGAGTTTAAATCTTCTTCAACAACTACTTCCTCGACATGTTGAGTTAATAGAAATGATTGACAAAGAGTTGATTGATACCATTATTGCCGAGTATGGTATTAAAGACCTTGAGTTGGTTAAAGAAAAACTGAAGCAGATGAGGGTTCTAGACAATGTCGAACTACCTGCATCTGTCTTAGAGGTGCTTGTTCAACCTGAGGAAATCCCCATCGTTGATTTAGTTAAAGAAGAAGAAAGTGCAGAAGAAGGATCAGAGGAAGTAACCGAAGCAACAAGTGAAGACGATGAGCTCAAAGTGAAGGAACCAAAGGAAGTTAAAATTATCCCAAAGGTGACATTTGAGGCGGACCCAAATCAGCCAAAGATGGTGCGTATGGCTAATCTTTGCGTTGTTGGAGGGCATGCTGTTAACGGGGTTGCCGAAATCCACAGTGAAATAGTGAAGAATGAAGTCTTTAACGACTTTTATAAGCTTTGGCCTGAGAAGTTTCAGAATAAGACAAATGGGGTGACACCAAGACGATGGATCAGTTTCTGTAATCCAGAGTTAAGTAAAATAATAACCAAGTGGACCGGAACAGAAGACTGGGTGTTAAACACTGAAAAGTTAGACGAACTTAGAAATTTTGCTGATAATGAAGACCTCCAATCGGAATGGAGGAAAGCCAAAAGAATCAACAAAGAGAAAATGGTGTCCTTCTTGAAAGAAAAAACTGGATATCTAGTCAGCCCCGATGCAATGTTTGATGTGCAGGTGAAGCGTATTCATGAATACAAGCGACAACTCTTGAATATCCTGGGAATCGTTTACAGATACAAGAAGATGAAAGAAATGAGTGCTGAGGAAAGAAAAGAAAATTTTGTTCCTCGAGTATGTGTATTTGGAGGAAAAGCATTTGCCACATACGTCCAAGCCAAGAGGATTGTGAAATTCATCACTGATGTCGGTGCCACTGTAAACCATGATCCTGATATTGGTGATCTTTTGAAGGTTGTTTTTGTTCCAGATTACAATGTTACAGTAGCAGAAGTTTTGATTCCTGGAAGTGATCTGTCCCAACACATCAGCACTGCTGGAATGGAGGCAAGTGGGACGAGCAACATGAAGTTTGCAATGAATGGCTGCATCCAAATTGGAACATTGGATGGTGCCAATGTTGAAATACGACAGGAAGTTGGAGAGGAGAACTTTTTTCTTTTTGGTGCTGAAGCTCATGAAATTGCTGGGCTACGAAAGGAGAGATCCAAGGGCAAGTTTGTGCCTGATCCACGTTTTGAGGAGGTGAAGGAATATGTAAGAAGTGGTGTTTTCGGCCCATACAATTATAATGAACTAATGGGGTCATTAGAAGGAAATGAAGGATATGGCCGTGCAGATTATTTTCTCGTGGGAAAAGATTTTCCAGCATATATTGAGTGTCAAGACGAGGTCGATAAAGCATACAGAGACCAAAAGAAATGGACAAAGATGTCGATCTTGAACACTGCTGGTTCACACAAGTTCAGCAGTGACCGAACTATACACCAATACGCACGTGACATTTGGACGATCGAACCTCTAGTATTACCATAATTAGAGAGGAACTCAAGGTTATGTAAGTAATTCTTGCTTGTATTTAGATTAATAAACTGAGCTTGCAAAAGCATATTTTTCAAGCTAGATTGTATCTGTTGAAAGTTTTGAATCATAAGTGAGTTGCATCTGGTAATCTATAAACAATTCTATGCGATATAGTAGTCATTATCTAAGGTTTATGTAAACACCTCATTAACTTTTTTATGAAAGTATTTT
>CTI12_AA015540_rna1290
TCCTTTTTAAGTTTTTGTTAAAAAATTGAGATGGGTTTTGTTTAAAACTTAATTTTAAGCTAGACCCATAATTTTTTTTTGAATATTTTGAAGTTTTTGTGAAAAAATTGGAGTGGGTTTTGTTTAAGTTTTATTTTTGAGCTTGACCCATTAAAAAAGATTCACTTTTTAAAATTTTTTTAAATAAATAAAATTTTAAAGTGGGTTTTGATTAAATTTTGTTTTTGAGCTTGACCCATTTTTTTATAAGTTTTTGTGAAAAATTTGAGGTGGGTTGTTATAATGGCAGCTGAAGAGCTAATTGAAGTGAAATTCAGGTTACATGATGGAAGTGATATTGGACCAAGCAAATATAGTTCAAGTACTACTGTTGGATCTTTGAAAGAGAAAATTATTTCACAGTGGCCCAAAGAAACTGAAAATGGGCCTAAAACAATAAATGAAGTGAAGCTCATTAATGCCGGAAAGATATTGGAAAACAACAAAACTCTTGCTGAATCCCGATCTCCGGTCAGTGAAATTCCCGGAGGTGTCATCACTATGCATGTCGTTGCGCGTCCTCCAATGGCCGATAAAAACAGTGAAAAAATGCAGGACGGCTCTCCTAAACAGAGCAGTTGCTCTTGCACAATCCTGTGAAGTTTATACATACATTTGGAACCACATTTCACAAGCTTTCAAGTTACATTACAGCCGATGAAAGAATCTTGGAGGGTTAATTATCTTTTGATAACCTTTTCCTCAAAATCTGAAAAGGCGAAAAAGTAAGACATATAATTTAATGTTAGTATACAAATCAATACAGAAGATTTTTAAATCAAGCACAAGATGTTGCTCAAGACAAGGTATTTCATGTTTGTTTTGAGTTTGATTAAATTTGTAATATATCATAAATAATAATCAGATTATGGATTCAAGTATTTGGTTTTCGGCTGATATATAGTATTATAGTGTCTTTAAATTTATAATTACAGTGTACATATTGTGATGTAATCCTATATACAAAATTTAGCAAAACA
>CTI12_AA015550_rna1291
ATGGAGCTAATATTATCATCACCATCATCAATCAGTTGCAAACAATCATCTTCATCTTCCAAACAATTACGACCAGTATTCTCTCCATCTTTCATTAACCGTAGTAAACCCATTTTTTCAACCGCCGTTGCTGATCTGAGGTTGGGTTATTGCACAAGGGTTTTGAGAATAATGACAAGGAAAAGTACAAGCTGTGGGATTTGTGAGAATACAAATCTTGCTTCTGTTTGCACTGTTTGTGTTAACCACAGGTTGAATTTGTATGGAACCAATTTGACGTCGTTAAAGAGCCGTCGAGATGCTTTGTATTTGAAGCTCAGTCACGTCCTTGTTGCCAAGAGCAAGGCAGATGATCAACTCAGTTGGAAAGTGCTGCAACATGAGAAACTTGCCGCGTTGCGTGAGAAGCTTCATTTTCGTAAAGAACAACTATCGAAAGATAAAGCCAAGGTTCAAGAGATGGGTGCTGACTTAAAAGTCAGGTTTGAATCGCTTGAATCATCCATGGACGTGTTGGAAAGAACCCGCAAAGAGCAGCTCGAGAAGTATTATCCTAATCTTATTTGCACTCAAAGTCTCGGGCATCAAAAATTATATGACAAGCAGATGGCAATTACATCAGACCGTCTACATAAACAATCTATTGTTATCAAACAAATATGCAAATTGTTTCCACAGCGCAAGGCATATGTTCAACAATTGGAACTCGGACGTCTGAAGTTGGCAAAACTGGAGCACGAAATCGAGAAGACTCGACAACAGGATGCATACATGGATCTATCGAATAGAGTTCATGGTCTATTACTTGGTAACATCAACTCGGGAGTTGTAGCATTTGAGAAGAAATATGATTTTTGGGTTGTTGAGCAACGAAAAATAGAGTCTCAACTTTTGAGTATTCTACAAAGTGATGTAATCGACGATGAGCTTCGTGTATTTGTGGATGGTGTTGTAAACCACTACGACGAGCTTTTTCGTATGAAAGCAGATGCTGCAAAAGTAGATGCTTTTAATTTGTTGTATGGGTCATGGAAATCGCCCGTTGAAAGATTATTCCAATGGCTAGGTGGATTTCGACCTTCAGAGATCTTATATATACTAATGCCACAGTTTGAGCCTTTGACGGATGCACAAATCGTGAATTTATCGAAGCTTAGACACACTTGTCGACAAGCGGAAGATGCATTAACTCAAGGAATTGATAAACTTCATCAAACTTTGGCTCAAAGTCTTGCTATTAACATGGCAGAAGGTGGAAACTACGACACATATATGAGTGCAACAATTGAGGGGCTTGAAGCACTCGAAAACTTCTTGAACCAGGCGGATCATCTTCGACATAGGACACTACAACAAATGTCTAGGATTTTGACAATGCGGCAAGCAGCGAAAGGGTTGCTTGCATTGGGAGAGTACTTTCAACGTCTTCGTGTATTGAACTCACTTTGGTCAGCTCGCCCTCATCGTTTCAACGGCTAGATCAAAACAAGCACCCGGTTTCAGCATTAGGTTGAAATGTAAATATCTTTTGTAACATTACGTCTTTATGAATATTATGTCGCTGAGACTCGATTTTGATGTTCGAATTGGTATGCAGTCGATTAGAGATTGAGAGTGAATGTAAAATACTAGTACGATGCAATAAGAAATGAGAAATGATTTT
>CTI12_AA001280_rna1298
GTTCGTTTTGTAATGAATTGTAATTAACCCGTCATATTTCCTCTGGTTGTATATGTATACAATAGATAATAAATAGTAAGATGTAAGAACTAAAACTTTTAATACCATGTATCGAACAACTCATATTTAAGGGGCTTTATGTAACTTTGTTATGCATACGGGATGGGGTTAAGTTTTGTAATGAATAGTAACTTACCCTGTTATATTTTGTCTAATTGTATATATATTGTATATCATAATTTGTATGTAGAATCTATTATTTATTATAAGTGTAAGCAAAAATATGCATGCCTGATTATATTTATTTTTTCTAGTCAATACAAGGATTATTTGGACAAAATGCTAGAGTACCTGGTGTCTTTCATTATACGCACAGAGCCCCTACAAGATCTTGATAGATTATTCTCAAAGGTGGCAGCAGACTTTGACGAACATTGGGCTGAGGGAAAAATAGATGCGTGGAAAGACGAGCCTCAAGAAAATGGACATGTTAATGCGTCAATCGATCTGGACTTCTATGATACAGTTGAAGAATTGGTTGCAATTGGGGGTGACAGATTGAAGGAGGCATTGGGTGCACTGGGACTAAAGACTGGAGGCACTGTTCAACAACGTGCAGAAAGGCTTTTTCTCACAAAGCACACACCTCTCGAAAAGTTGGATAGAAAGCATTTTCTACGAAAGCCTGAACAGAAAGGAGTGGTTGCTTCACATCAAACTGATGATTCAAAAGATATGGCTTTAATGGAGGCCAAGATAGAGAAGTTATGTGAGATATTGTCAGAGACAATAGCAGAGACAAAACGAAACACTGATAGGAAACAGGCACTGAATTACGACGAAATGGAAGCTGAAAGGGAGCAGGAGGATGAACCTGAAGTTGAGAGTGATGATGAGGATCAACAAATCTATAATCCTTTGAAGTTGCCAATGGGTTGGGATGGGAAACCGATACCATATTGGCTCTATAAGCTTCATGGCCTTGGGCAGGAGTTCAAATGTGAGATATGTGGAAACTATAGTTATTGGGGAAGAAGAGCCTATGAACGTCATTTCAAGGAATTTCGACATCAGTATGGTATGCGTCGACTTGGTATTCCTAATACCAAGAACTTCAATGAAATCACTTCAATTGAGGAAGCACAACAATTATGGGAGAGAATTAAAGAGAAACAAGGTGTCAACAAATGGAGACCTGAACTTGAGGAAGAATATGAAGACAGAGAGGGAAACATTTACAACAAAAAGACATACACTGATCTTCAACGTCAAGGGTTGATATAGTATATGCTGCTCTTAATCACAATTTGCCAGAAAGTAAAGCATATGTTACAATGGCGTCTGAAATACATATCACCGGAACTTATTTTTGCGTGAAAATTGTTGTTAAAGTGATGTTGCAACCACTAGCAGAAATCAAGTTATATTTGGGTAATGGTGTTGAATCTTATGGTTTTGTATGAAGATTTTGTAGTATTGTAAACTTTAGAGCATAGATGGTAATCAGTCAAGTTGCTTCACTCTCAATATTTGATTGCTGCATTAGTCGTCGCCAATTGTCTTTTTGAGCAAATGTAACATTCTGTTTCTAGGTTCTAAACAGTTGTGAATGGTAACTTGGATTTTGGAAGCAGGAATTCTTAGTTTTTTCTTTGTTTGAGATATTTTAGCTTGATATAAATTTTATCTA
>CTI12_AA001360_rna1307
CATCAGTTAAATATCATCATAATCCAATCCAAAAATTTCATTTAATATAGTACGTGTGTAAGAGAATCATATCTTTTACTCTAATTAAATTTAATGGCAGTTGTTGGTTCTTTCAACCTGCTGACTGTTAAATCTTCACCACTATGTTTCGGGTATCATATATCCAGTTGCAACAAGCCTTTATTTACTACTAGTACTAAGTTTGGATCATTTAAGAAAAATCGTATTCAGATATCTGTTTGTAAATCATCAGCAACTTCTTCTACTTCTGCTTCTTTGTTGTCGTTTCGTGATCTTGATGCTGATGACTTTAGACATCCTCTTGACAAGCAGAATACACTGCTTTTGAGGGCAATTCCGGGCCTAAACGAGATTGGCAAGGCTTTGTTAGGGAGCATAGCAGAGCAGGTGATGGTACTTGAAAATATAGGAACCTCCGTTCTAGTATCTGAAAACCAGCTTTCAGAACTTCATCAGTTAATGGTTCAGTCAGCAGAAGCACTGAAAATTGAAGCTCCTGACCTGTATGTGCGCCAAAGTCCAGTACCTAATGCATATACTTTGGCCATTAATGGTAAGAAGCCATTTGTTGTTGTTCATACAAGCCTTATAGAGCTTCTTACAAGAAAGGAGTTGCAGGCTGTTTTGGCTCATGAGTTAGGACACCTTAAATGTGACCATGGTGTATGGCTGACTGTAGCAAATATACTGACCGTTGGAGCATACACTATACCTGGGATTGGAGGTATGATAGCCCAGAACTTAGAAGAACAACTATTCCGTTGGCTCCAAGCTGCAGAGCTTACCTGTGATCGGGCTGCCCTTCTTGTAGTTCAAGATCCCAAGGTGGTCATATCTGTTCTGATGAAACTTGCTGGAGGAAGCCCTTCTTTGGCCAATCAACTAAATGTGGATGCTTTTCTTGAACAAGCCCGATCTTATGACAGAGCATCTGCAAGTCCAGTTGGATGGTATATAAGAAATGCACAAACGAGACAACTTTCCCACCCTCTTCCTGTTCTGAGAGCACGTGAAATTGATGAGTGGTCAAGAAGTCCAGATTATAAATCTCTTATGAAACGCGCAGTTAGTACAAGCCCTTTACAAGAAGTTTAGCAAATCTGTGAAATATCAAATACCGTCAAATACTTATAAGGTAAAACTTGCTTCTACATATATTCAAAATCAACTCGAAGATGAAAATTTCTGAATCATGTGCATGGATGCTTATCACTCTGGTGTTGTTTGGAAAAGCTTTCATCTGCTACAAATCTAGCAATTACACCGGGTTCCTTTGAAGACAATGTTACCACTTTACCAGTTATACGGTTACACAAGTAGATATGCAAGAACATATATTTCTGTACAAATGCAAATAGCATATTAAAAAAACATGGCAGCTTTTGGTTTATACATGTTATTCCAAACTCTGGTTAAGCTATACATGTAATCCAAATTTAGCTTCCTCCGGATACACTTAGAAGTTGGTACATTTTTCTCGTGTGGTTGCCACGATTCCATTGAAGCTTGTATGGTATTAGCTATACAGTAATTTGTTTTTTAAAACACATAAGTTATTTAGATAGTTATCATTCACTCATTCATAGTACATGTAAATGTAAGTTCCTTAGGATTTATCATTTAGTCAATCTTCCTCTTTCAATTGAAACCAAAAAGAAGAAAGGAGTGAATTAAACTC
>CTI12_AA001370_rna1309
GATGCTTTTCGGAGGGTATGTTATATTATGAGCGCGTTCTATTAAGTTTTTCTCTTTCGAATAACTTTGGAAATTATTATGTTTGTCCACCCATTAGGCCAATTCTATTGTTCGTAACGCATACAAAGCAAGTATTTAATTTGGAAACTTTTTCATATTAAGAATTCTTTGATCTCCGAAGAATCTCAATGATCGTCTACCTTTCTTCATTACCAAATTAAATTACCATATCCTAACTCGTAGAAAATCTTTTTAATTTGTTGAAGCTTGAATATATGTGGAAGAAAGAAGACTGGTTCATGTCTAAAGAAAATAAAATGTTGACCAAAGAGTCCAGCTATGAGCAATCAACTTCAAAGAAAGTGAAACAATTCGACTACTACAAATGTGTCTTATCAGCTTCAGATTGTAACAAATACGCATGCAAATCATCTAATAAAGATCCGAAAGAAGACCTAGAAGAACCCCAAGATGCAGATTATAGTAATCACATTCCCTCTCTTAGTTATGAGTTAGAAGGTTTAATCCTAGCTCGATTTCCAAGGTCAGAGTACTGGAAGCTATCGTTCGTTAACAAGAGGTATGGCGCCCTTTTGAAAACCGGTGAGCTATTCAAAATCCGTAAACATATTGGTTTTAGTGAGCCTTCAGTTTTGATGTTAGCTAGTGGGGAGAATAGGTGGTGGGCTTTTGATACAGGGTTTAGTTCCCGTCGAAAGCTACCGATTCTCCCCACTGATATGTGTTTTAGTTCCGGAGACAAAGAGTCCCTATGTGCAGGGACTCATTTGCTTGTGTCCGGAAGGGAGATAGAAAGTCTCATGATATGGAGATATGAATTCGCTACTAATAAATGGTACAAAGGCCCTTACATGATTAACCCTAGATGCTTGTTCGCCTCCGCTACTTGTGGGAACAGTGCAATGGTCGCAGGTGGAGTTGTGGAGGTAACTAATGGGACACATGTAATATGTGACACAGCCGAAAAATATGACCCTGAGACAAGGTTGTGGAGCCCTCTCCCGAGAATGAATCAACAACGTAAACTATGCTCAGGTTGTTACATGGACAATCGTTTTTATGTGATAGGAGGGAGGAACGATGATAAGGAATTAACATGTGGAGAGTTTTTTGATGAAGAGACAAACCAATGGACATTGATTCCCGGGATGTTAAAAGAGGACCCCGTCCTCAGTAGTCATTCGCCTCCATTGATTGCAGTGGTAAACAACGAGCTCTATTCTATTGAAGCTTGCTCGAATCAGTTGAAAGTTTACTTAAAGAATACTAATAGTTGGAAGAAATTGGGTTGTGTTCCTGTGAGAGCAGACTGCAATAGAGGGTGGGGTGTAGCGTTCAAGTCACTTGGAAACGAGTTATTGGTAATAGGGGCATCAGCAATGTCGCCTAGTAAAAACTCGATGGCTATATATACTTGTCGTCCTAACCCAGAATTGGATGGGTCACCTGAATGGAAGCTTGTAGACAGTGGGAAGATTCAGCTTAGCCATTTTATTTTAAATTGTTCAGTGATGTTGGCGTAAATGGAGTCTGATCACAAAGATTTTTGTGAATATTGGCAAATAAGGTGTTCATCCAAACTTTTATATGAAAACTAGCTTAGAACCATGTTTTAAACGCGGGCTGTATAAATTAACAGTTACTGTTAAATGAAATTTGTCATATATTTATTGTTCTTAATCTTGTGTAAACATTTTGTATGTGAGAACTTACATTACAATTTCTATGCACGACTTGAATGCGGAATTGCGGATAAA
>CTI12_AA016320_rna1330
CTTCATATATTCTATCATTTATCTTGTATCGTTAGCTCATCCTTTTTTTCATCTTATCGAGTGATGTCGAAACTAGTGGTTGACACATGGTTACGGGCCGACGATGGGATCGTTACAGTCGTTCTCATCGTCGCCTCAATCCTTTCAATATTCTGGCTTGTACGGATGCTAACATCTAAAAAAACTCACCCGCCACTACCTCCCGGTCCACGATCTCTACCACTTATTGGAAACCTTTTATCTCTTGATCCGGAGCTTCACGTGTACTTTGCGAGCCTTGCAAAAGTCCACGGACCGATTGCAAGGCTCTGGCTTGGTAAAAAACTAGGTGTTCTCATCACCTCGCCCGAGCTAGCTCGTGAGGTGCTAAAGTTACATGATACCACCTTTGCCAACCGAGACGTCCCGGTTGCGGGCGTGGAGGCTACATATGGAGGAAATGATATCGTTTGGTCACCTTATGGTGATCAATGGCGTATGTTGAGAAAGATTTGTGTCCGTGAGATGCTTAGCAACCAAACCCTAGATTCAGTTTACTCTCTTCGTAGAAGAGAGGTCAGGAACACGGTTAAGTACCTACACAACCATGTCGGGCAGCCGGTTAACATAGGCGAGCAAATGTTTTTGACGGTTTTGAATGTGATCACCGGCATGATGTGGGGTGGGACCGTGAAGGACGAGGACAGGGCGACCCTAGGAGCCGAGTTTCGGCAGGTGGTGAATGAGATTGTAGGGTACTTGGGCATGCCGAATTTGTCAGACTTTTATCCTAGTTTGGCATTGTTTGATTTGCAAGGTGTTCGAAAGAATATGAAAGTGTTGGCTAAGAGACTCGATGGTATCTTCGAGTCCATGATAGATCAAAGGAGGAAAATGGGTAGTGATGAAAACAAAGATTTTTTGCAGTTTTTGTTGAAGCTTAAAGATGAAGGCGGAGATTACAAAACAGCTTTCAATATGGCACATCTTAAATCCTTGCTCATGGATATGGTGGTAGGGGGAACCGATACAACTTCAAATACTATTGAATTTGCCTTGGCCGAGATGATCAACAAACCCGAAGTCCTTAAAAGAGCGCAACAAGAATTAGAGGATGTTGTTGGAAAAGATAACATAGTCGAAGAATTTGTGCAGGGACCGCGATGGCAGAACGTATGTTTATGTTTTTGCTTGGATCCCTAATTCATTCATTCGACTGGAAATTGGCCGAGGGAGATAAACATGATCTATCCGAAAAATTTGGGATTGTGTTGAAGAAAAAAGTTGCGCTTATGGCGATCCCGACACCTAGGTTGTCAAGCTCGATAATGTACGAGTGATGTACGTTTTGCTTCATATTTAAGTCTTTTTATACATGTGTCAAACTTGCAACTCGTATCATTGCAAGCATTTTACTAATAGGTACTTATTCTTCGGATATCAACGTAATTAAAATATGACAAATGTATGGTCATGGAATATACCCATCAAATAATTATGATATACATTAGTTAGTAGGTTTTTTT
>CTI12_AA017010_rna1358
ATGTCCTTAAACACCCAAACACCAGTCCAGCTCCTAACCTCAGTAACCAAGTTCATATTCGGCAAATCACTCCCACCACAGCTTTTAATATCCACTGTCCGTACATCTTGGTCCACTTTATGGCTTCTTATGATGTCACAGCTTGCTCCATCTGACCCATCTGGGTCATATACTCGGCCCACTTCTCAGTTTCTTAAGCCCAAGCTGAGTAACTTAAACCAAATGAGTTTACATCTTTACGCGGCCCTCCCGTGCCCGTGGGCGCATAGGACGTTGATTGTTCGAGCCCTTAAGGGGCTCGAACATGTCGTCCCGGTGTCCATTGCGTCACCGGGGCTAGACGGGTCATGGGTATTTAAGGAAAATGAAAATGGTATCCCGGGTCGGGATAAGACTGGTCAGGAGAGAGACAGGCTTATGCCGACCCGGGATAAGGTTAGTGGGGTGGGGACAGTTAGGGAGGTTTATAAAATGAGGAAAGGTGGGTATGATGGGAGATGTACGGTTCCTATGTTATGGGATGTTGTGAATAAGGAAGTGGTGTGTAATGAGAGTTATGATATTATCGAGTTGTTGAATTCGGGGTTTAATGATGTGGCGAGGTGTCCGGATTTGGATTTGTGTCCGGTGGAGTTGAAGGGGAAGATTGAGGAGTGGAATGGGGTTATTTATCCGAATATTAACAATGGTGTTTATAGATGTGGGTTTGCACAAAGTCAAGAAGCATACGACACTGCTGTGAACGAGCTGTTTAGTGCTTTGGACAAAGTGGATGATCATTTGAAAGGTTCGCGCTACTTATGTGGAGATAAGCTTACACTAGCGGATGTATGTTTGTTTACTACTTTGATTCGGTTTGATCTCGTATACAATGTCATGTTCAAATGCACAAAGAAGAAGGTGGTTGAATATCCAAGTCTTCATGGTTACATGCGAGATATTTATCAGATTCCAGGTGTTGCAGAGACGTGCAATCTCGAAGCAATGATGGATGGTTACTACAAGTTCTTGTTTCCATTGAATCCAGGCAACATTAGACCAATCATGCCCACTGGTTCTCACCATGAAACACTCTTGCAAAGCCATAATAGGGAATCACTTTCAACCTCACAACAAAGTGAACAGGTTCTTGTTTCATAGTGTGTACATTAGTGTCAGATGTATATCATGTCACCAGAGGCTTGTTATTTATATTGGGGACATGTTTTATAGGATATAAGTGTATACGCACGCTCAACAATTTTGTCGTTTTTAAAAGTATCCGAGGCAAAATGAAGATGTAAATGTCGTTTACTCAATGTTTATAAGAATTAATGGAGATGCTGTTTGCT
>CTI12_AA015820_rna1385
ATGGCTGACAAATCATCATCCGTCGTTCTCCGCCGTGAAGTGACGTCATCTTCCGCCGCAGCTGACGTCGTCACTCAACCGTCGGTACCTGTTACTGCTTCTACTAAAGGAACTGGGCCCACGAATATGGTTAAGGCACAGACTCGCCATCCCATGGATCCTCTTGCTGCTGCTGAAATCTCCATAGCCGTGGCAACAGTTAGGGCTGCTGGGGCGACTCCAGAGGTAAGAGATAGCATGCGATTTATAGAGGTAGTCCTTGTGGAACCAGACAAAAATGTAGTTGCCTTAGCAGATGCATATTTTTTTCCACCTTTTCAACCGTCACTATTGCCAAGGACCAAAGGAGGACCCATAATTCCGACAAAACTTCCACCTCGACAAGCTAGGCTTATTGTTTACAACAAGAAATCAAATGAAACGAGTATATGGATCGTTGAGTTATCAGAAGTTCATGCTCTAACTCGAGGTGGCCATCATAGAGGCAAAGTTATTTCATCTAAAGTAGTGCCTGATGTGCAACCTCCTATGGATGCTGTGGAGTATGCTGAATGTGAAGCCATTGTAAAGGAATACCCTCCATTCCGAGAGGCCATGAAGAGGAGGGGTATTGATGATTTGGATCTCGTGATGGTAGATCCATGGTGTGTTGGTTACCATAGTGAGGCTGATGCTCCTAATCGGAGACTGGCTAAACCGCTCATATTCTGTCGCACAGAAAGTGACTGTCCCATGGAGAATGGTTATGCTCGTCCGGTTGAAGGAATCGATGTTTTAGTTGACATGCAAAATATGGTGGTTATCGAGTTCAAAGACCGCAAACTTGTTCCTCTACCACCAGCAGACCCATTGAGAAATTATACTGCTGGTGAAACAAGGGGAGGTGTTGATCGAAGCGATGTGAAACCACTAAACATCGTTCAACCTGATGGTCCTAGTTTTCGCGTTAATGGTCATTTTGTTCAGTGGCAGAAGTGGAATTTCCGTATTGGCTTCACTCCTAGGGAGGGTTTGGTCATATATTCTGTTGCCTATGTTGATGGAAACCGAGGTCGGAGGCCTGTAGCCCACAGATTAAGCTTCGTAGAAATGGTGGTTCCTTATGGTGACCCCAATGACCCTCATTACAGGAAGAATGCATTTGATGCAGGGGAAGATGGACTTGGTAAAAATGCTCATTCTCTTAAAAAGGGTTGTGATTGTCTCGGTTACATCAAATATTTTGATGCACACTTAACCAATTTCACCGGGGGTGTTGAAACAATCGAAGATTGTATTTGCTTGCATGAAGAGGATCATGGAATTTTGTGGAAGCATCAGGACTGGAGAACTGGTTTAGCTGAAGTTCGACGGTCAAGAAGGCTAGTGGTGTCTTTTATATGTACTGTGGCCAATTATGAATATGGATTTTACTGGTATTTTTATCAGGATGGAAAAATAGAGGCTGAGGTGAAGTTAACTGGAATATTAAGCTTAGGAGCTCTTCAACCTGGTGAAGTTAGAAAATATGGGACTATGATTGCTCCTGGACTCTATGCTCCTGTTCATCAACACTTTTTTGTTGCTCGTATGGATATGTCTGTTGACTGTAAGCCTGGTGAATCCCACAATCAGGTAGTTGAGTTGGATGTTAAAGTTGAAGAACCGGGAAATGAAAATGTGCACAACAACGCCTTTTATGCTGAAGAGACACTGTTAAAATCAGAACTTGAAGCAATTCGTGATTGTAATTCTGCTTGTGCCCGACATTGGATTATCAGGAATACAAGAACTGTAAACCGAACTGGCCAGTTGACAGGCTACAAACTAGTACCTGGATCAAATTGTTTACCATTAGGTGGGGCAGAGGCCAAGTTTTTGAGAAGAGCTGCTTTTTTGATGCACAATCTGTGGGTCACGCAATATGATCCCGAAGAAATGAAATGTTTCCTGTGGAGAGTTCCCTAATCAGAATCCATGTGTCGGAGAGGGTCTAGCTACGTGGGTTAAGAAGGATCGCTCTCTAAAAGAAACTGACCTTGTTCTCTGATATCCACTTAGTTGCTTCTCATTTGGTATGTATTTGGAGTGACACATGTTCCTCGACTAGAAGATTGGCCTGTTATGCCAGTAGAACACATCGGATTCCGCCTCATGCGACACGGATTCTTCAACTCCTCACCAGCAGTGGATGTTCCCCCAAGCTCAATGACATGATTCGGAATTGAAAGAAAATGGTTTGGTAAATAAGCCATGCCATATACTGGTCTCGTTGCAAAAATGTGAAAGGAAGTTTATTACCACGTAAGCGTACTCCACTGGAAAGCCATTCTTTTTGCTGTGTTTTCGAGATGTCATACTCTAGTCTATTGGGTCCGTTTTCACCCTATCCGATTGGTTTCATATTAGAGCCGTGATGGTTATGATGTTTGTAGCA
>CTI12_AA018310_rna1428
GAACGGGGTAATGGCAGCTGCTTCAATTCCAATAGACAGATTCACGGGGCTCATTCACTCCGCTAAATTCTCAACTGACATCCCTTCCAAACTCCAAAACTTGCGAAAATTGAAAGATGAATTATCATCACTGGATAATAATAATAATAACTTTCCTTTGATTGCTAATGTGTTGCCGAAGCTTATTGATTTGCATACTGATCGCTCTAGCCCCGTTCGCCGTTTCGTCGCAGAGATCGCTGGTGATGTTGGGTTGAATAATACAGAGTTATTGCCCGATATTGTACCTTTGCTGATAACTCTCCTAAGAGATGGTACACCTGCAGTTGCTAGGCAGGCGATCACCTCTGGAATCAGTTTATTCAGACGGGCTCTTACGAAAATTGCACTTCAGGGTCTGTATTCAAGCGAGGTGGATGATTCTCTCGAGTCATCATGGGCATGGGTGTTGAAGCTTAAAGATGAAATATATTCGATGGCATACCAGCCTGAAAGCGATGGGAGAAAGTTGCTTGCACTGAAATTCGTGGAATCAGTGACTTTATTATATACAGCTGATCCTAGTGCTTCTTCTGAACCACCCGGAGATCAAACCTCTTCAGATGAATTTAACATAGCATGGCTTCGTGGAGGCCATCCCATACTTAATGTTGGTGATCTATCCGTTGAAGCCAGTCGGAACCTGGGTTTGTTGCTTGATCAGCTAAGATATCCAGCTGTTAAATCACTCAGCAATATGGTGGTTATCGTGTTAATCAAGAGTCTTTCAGCAATCGCAAAGAAAAGGCCTGCATTTTATGGGCGCATACTTCCAGTTTTACTTGGTTTGGATCCATCAAGTTCTGCTGTGAAATCGGGTCAGGTTTCTGGAGTGCATCATACTTTAAAGAATGCTTTCCTTTCCTGCTTGAGATGCACACACCCGGGTGCTGTTCCGTGGCGGGATCGTCTAGTTGGATCACTTAGAGATATGAAAGCTGGTGGGTTGGCTGAAGAAGCCCTTCGTGAAGTTTCTCGTGGTAATTCGTCAATTGCACAAGATGTAAAACCCTCAGTAGAAGCTAGTAATTCTCCTGGTATCAGGAAAAGGTCTCAAGTGCAGGATGTTAGTGATTTGAATAAAGATGATGGTGTACCTGGAAAGCGTGCCAAACCAACACCTAATCTGAATGAGGATTCAAAGGGCAATGTAGTTGGGAATTCTTCAAGCCAGAAAGTAAATGCAGACAATGGACGGGTGCAGCAGCTTGTTTCTATGTTTAGTTCGTTGGTTGCACAGGGTGAACAATCTGCTGGAATGTTAGAAATTCTCATTAGTAGTATATCTGCTGATTTACTTGCTCAAGTAGTAATGGCCAATATGCCAAATCTTCCTTTAGTTCGGCCTATAGAATATGGCAATGAGGAGTTGGTCAACACCGGGTCCCATCTTGCTACTACACAAGCTGATAATCTGTCTGCATATCTAACTGACATAATATCACGCTCCACCAATTCTCAGCTTACAGATTCTACTTTGGAAACACACACCGACGAGAAGCCTGAAGTGGAAGGCGAACAGCCTGCGACAAAAGATAGTGATGTAGTACATTCTCCTCAAGCTTCACCCATGGAAGAAGACTTGGTGCCTGTGGGCCCACCAGTTTCTGTTAATATACCATCTGTAACTGTAACGAATGTTAGTTTAGCTATTCCATCTGAAGATACCGATATAGGGGAACTTGAGGACGGTATACCCGGTCTAGACTCGTCAGCCCGGGATGACGGGATGCCTGAAATTCAGGTTGATGCTGAAATGATTTCTGCTGATAGGGAAGAAAATAATCAGGAGCAAATTACCAAAATGGGCACATCATCAATGGATATAGTTCCTTCAATGGATATAGTTCCTTCGATTTCTACAGACAGGTCTGAGGAACTTAGTCAAGCTGCCGTGGCAGAAGCAAACAATATAAATTCCTCAACCGCAACTTCTGTTCAGTTAACTTCCAAAGTCATCCTGCCAAAAATGGCTGCCCCTGTTATCAGTCTCACTGATGAGCAGAAGGATCACATACAAAAATTGGCTTTTACACGTATCATTGAAGCTTATAAGCATATTGCAGTTGCTGGAGGTTCACAGCTTCGATTTTCTTTACTCTCATATTTAGGAGTTGAGTTTCCTTTGGAGTTGGACCCTTGGAGTCATCTGCACACACACATACTGTCAGATTATACAAGTCATGAGGGACATGAGTTAACCTTGCGTGTCCTCTATAGATTATTTGGAGAGGCAGAAGCAGATCACGACTTCTTTTCTTCAACAACAGCTACCTCAGTATATGAGATGTTTCTTCTGAAAGTGGCAGAAACACTCAGAGATTCTTTTCCACCAAATGACAAATCTTTGACTAGATTGCTTAGTGAAGTTCCTTACCTACCAAAACCAGTTCTTAAATTGTTGGAGAGCTTGTGCGTTCCTGGAAATAGTGAAAAAGATGCGGAGTTGCATAGTGGAGAGAGAGTGCATCAAGGTCTCAGCATTGTTTGGAGCTTAATTCTGCTTAGACCTCCCACTAGAGACGTTTGCTTAAAAATTGCTTTACAGAGTGCAGTGCACCACTTGGAGGAAGTGCAAACAAAAGCGATACGTCTGGTGGCAAACAGGCTTTATCCTATACCAGCTATTTCTCAGCAAATTGAAGATTTTGCAAAGGATATGTTATTATCTGCAGTGAACGATGATCATTTGATGGATACTGATGGATCTAATGCTGAAGTAGCAAAGGACAACGAGATGGGAAAACCTCTGACTGAATCAGTAAGTGCCATCATCAAGGACAGTTCATCCGAGGCTGGTCAACCTAGTACATCAAATAACAATCCATCCACTTCAATAATCGATGCACAACGATGCATGTCACTGTATTTCGCCCTATGTACAAAGAAACACTCTCTTTTCCGTCAACTGTTAATCGTCTACAAGAACATGTCAAAAGCAGCAAAGCAGGCAATTTCTGTTCAAATCCCCAAACTAGTTCGCACCATTGGAGCATCTCCTCAGCTTCTTGAAATTATTGCCGATCCACCTGCTGGAAGCGAGAACCTTCTGATGCAGGTGGTGCAAACATTAACAGATGGGGCAGTTCCTTCTCCTAACTTGATAGCTACCATTAGAAAGTTGTATGACACAAGATTGAGGGATACAGAGATTCTAATTCCTATATTACCCTTCCTACCAAAAGACGAGCTACTTCAGATCTTTCCTCGTTTTGTAAATCTCCCCTCTGATAAATTCCAGGCTGCACTTGCCCGTATCTTACAGGAATCATCTCAGGGTGTCTCAATTCTTACACCAGCTGAAGTGCTGATTGGTATCCATGGCATTGATCCAGAGAAAGACGGGATTCCTCTGAAGAAGGTTACAGATGCATGCAATACTTGCTTTCAGCAACGACAAATATTTACCCAGCAAGTTCTCGCAAAGGTTTTAAATCAACTGGTTGAGCAGATTCCTCTTCCGATGCTTTTTATGCGGACAGTAATACAGACAATTGGTGCATTTCCCGCCCTGGTGGATTTTATAATGGAGATTCTATCTCGTCTTGTAAGCAAACAGATTTGGAAAAACCAAAAGCTGTGGGTAGGATTCTTGAAATGTGCTCAGCTAACAAAGCCTCAATCTTTCGGTGTGCTACTTCAGCTTCCTCCTGCACAGCTCGAAATTGCATTAAATAAACAGCCTGTACTCAAGGGTCCATTGGTTTCATACGCAAGCCAACCTGACATCCGATCTTCACTTCCAAGGTCCATACTGGTGGTTCTTGGAATTGTACCACAGGATTCTCAAAGCGCAAGCCAGGCGCCAACGACCCAGTCTCAATCACAATCACAAACACAGTCACAGGCTCAGTCACAAACACAGTCTCAGGCACAGTCGCAGACTCGGTCACAATCGCAGTCTCAGCCCGAGTCACAATCGCAGTCTCAGCCCCAGTCACAGTCGCAGTCTCTGCCCCGGTCACCATCGCAGTCTCAGCCCCAGTCGCAATCGCAGTCTCAGGCTCAGTCACCATCACAGTCTCAGGCTCAGTCACAGACTCACTCACAAGCGCAGTCACAGATGGGAGATACAGGCACCTCAGAGAAAGAAGTAGCCGCTGAGGAACCAAAAGAATCAGCTGAACATGTACCAAACATGGAGACTTGATGGTTTATCTTTGACTAAATAAAGTCAAGCCCTCGAGATCTTTGCTTAATGTTGTTGACGATATGTATCTGTTGTGCAGTTGGTTGTAGAAGTATGCATGTCCTTTCAGCGGAGATAATGTTCTCGTTCCCCATGTTTCTAATAGCGCTCGTCTTTTATTTAGAACTTTTGTTTTCACACAATTTAGTGAAGCTAAAATGTAAAGCTTTTGGACTTGAGCTACAATGAGTTTATTCCGGCTAATCATCTGGACGATTAGGACCTGAGCTTTTCGATTTCTGGATCCACAGTTATTTATCA
>CTI12_AA017730_rna1461
AATAGACAAGCCGAGTTGACTCAGTTGACTCGAGTTGAAGGAAAGACCTAAGGGGACACCATTGTCATTTTGCATAAAACCTACCCACCAAACAAAGATTTAAGGGGAATTTACTAAGCAGACAGAGAGAGAAAAAACGCACATATCATTTGGTGTGTGTGTCCTTTCATTTCATTTTCTCTCTCATATATAAATTTATATTTAGGGTTTGCTTTTGATCATCCATCATCATCATTTGCTTTTTTTTTTTAGATCTGTACTGTTTTTGCGCCTCTCATCTCATCTAATCTAGGCTGTTGAAATGGTAAGGAAGAGAAGGACTGATAGTTCGAGTGGCGGTGAAGGCTCTGAGCCGCAGGAAGTTGGTTCTGGACAAGGCAGCGCACCTCAAAGACCACCCCAACAGCAACAGCAACAGCAGCAGGGTGGTTATCAGGGAAGGGGACAGGGAAATTATCAAGGAAGAGGGCCGCAGGGTGGTGGCGGTTATCAAGGTGGAGGTTACCAAGGTGGACCTCCTCAAGGTGGGAGAGGAGGGTATGTCCAGAGGGGTGGGGGCCCACAGCGCGGTGGTGGTCCTCAACAGTATTATGGCGGACCTCCGGACCAACAACAAGGTCAACAACCGAGGAATCCAAGAGGACCTGCTCCACCTCAACGTCGTGGTGGTGGACCCTCTTCGTATGCTGGTGGGCCTCCTTCTAGGCCATCAGTTCCCGAGCTGTACCAAGCAACGCAGGCTCCTCAACAGCCTGTGTCTCATGAAGTTCCTTATGAAGAGTCGTCTTCATCTAGCCAGATGGTTGAACAGTCGGTGGTTCAGTTTCAGCAGCTCTCTGTGGAGCAAGAAGCGCCCGTTCAAGCCGCACCTGCATCTAGCAAATCAATGAGATTTCCTTTGCGTCCAGGAAAGGGTAACACTGGAATTAGGTGCATTGTGAAGGCGAACCACTTTTTTGCTGAACTGCCTGATAAGGATTTACACCAATATGATGTGACAATTACCCCAGAGGTGACATCACGTGGTGTGAATCGTGCTGTAATGGCGCAGCTTGTGATACTCTACAGGGACTCTCATCTTGGGAAGAGGTTGCCTGCATATGATGGAAGAAAGAGTCTGTATACTGCTGGTCCTCTTCCCTTTGTTTCCAAAGAGTTTAAAATCACTCTTTTAGACGAAGATGATGGTTCAGGCAGCACCAGGAGGGAGAGAGACTTCAAAGTTGTGATCAAATTTGCGTCGCGTGCGGATTTGCATCACCTTGGAATGTTTTTAGCTGGGAGGCAAGCGGATGCTCCTCAAGAAGCACTTCAGGTTCTGGATATCGTGTTACGAGAGCTGCCTACTAATCGGTATTCACCTGTTGGACGATCATTCTATCATCCTGATCTGGGTCGCAGACAACCACTAGGAGAGGGGCTGGAAAGTTGGCGTGGTTTTTATCAGAGCATACGGCCTACACAGATGGGGCTGTCCCTAAATATTGATATGTCTTCAACGGCATTCATTGAGCCACTGCCTGTGATTGAGTTTGTCAATCAGCTTTTGAATAGGGATGTTTCAGCAAGACCGTTATCTGATTCTGACCGTGTCAAGATCAAAAAGGCACTAAGAGGAGTCAAGGTTGAAGTTACTCACCGTGGAAACATGCGAAGGAAGTATCGCATATCTGGGTTGACATCTCAAGCAACACGAGAACTAAACTTTCCAGTAGATGAGAGAGGTACAATGAAATCTGTTGTTGAATACTTCCGTGAGACTTATGGGTTTTCGATTCAACATGTGCAATGGCCATGCTTGCAAGTTGGGAACACTCAGAGGCCAAACTATCTGCCTATGGAGGTCTGCAAGATTGTTGAGGGTCAAAGGTATTCAAAGAGGCTAAATGAGCGACAAATTACTGCTCTTCTTAAGGTCACCTGTCAGCGCCCTAATGAGAGAGAGAACGATATTCTCAAGACTGTCGGCCACAATGCTTATGCACAAGATCCTTATGCTAAGGAGTTTGGGATAAAAATTAGTACGAATCTAGCATCTGTTGAAGCTCGAATTTTACCTCCTCCCCGGCTTAAATATCATGATACTGGCCGTGAAAGAGACTGTCTGCCTCAAGTTGGCCAATGGAACATGATGAATAAGAAAATGGTAAACGGTGGTGTAGTCGCCAGCTGGATCTGCATTAACTTTGCGCGGAATGTGCAAGACAATATTGCTCGTGCTTTTTGTTCTGAGCTTGCACAAATGTGCAATACTTCTGGCATGTCGTTTAACCCTGAGCCTGTGCTTCCTGCTCTGAGTGGCAGACCTGATCAGGTCGAGAGAGTTCTGAAAGCTCGTTTTCATGATGCCATGACTAAACTTCAGCCACACAAAAAGGAACTCGATTTGCTGGTTGTCATTCTGCCGGACAACAACGGGTCACTTTATGGTGATCTGAAAAGGATATGTGAGACTGATCTTGGCATTGTTTCTCAGTGTTGTTTAACAAAACACGTGTTTAGGATGAGTAAACAGTACCTAGCCAATGTGGCCTTAAAGATCAATGTTAAGGTTGGAGGAAGGAACACAGTGCTTGCTGATGCATTGTCTAGGCGCATACCCAATGTCAGTGATGTTCCAACAATCATTTTTGGTGCTGATGTTACCCATCCTCATCCTGGAGAAGATTCAAGCCCCTCCATTGCTGCTGTTGTTGCTTCTCAAGATTGGCCTGAGATCACCAAGTATGCTGGCTTGGTTTGTGCCCAAGCCCATCGCCAAGAACTCATTCAAGATCTGTATAAAGAATGGCAGGATCCCAATAGAGGCAAAGTGTCTGGTGGCATGGTCAAGGAACTTCTCATATCATTCCGTAGAGCAACTGGGCAGAAACCACAGCGAATCATCTTTTACAGGGATGGTGTCAGTGAGGGGCAGTTTTACCAAGTTCTTCTGTATGAACTTGATGCAATCCGTAAGGCTTGCGCTTCACTGGAGCCAAATTATCAGCCTCCAGTGACATTTGTTGTGGTTCAAAAACGTCATCATACTCGATTGTTTGCCCAAAACCACCGTGATCGTAATTCTGTAGACAGGAGTGGAAACATTCTCCCAGGCACTGTTGTCGATTCAAAGATTTGTCATCCTACAGAGTTTGATTTTTATCTTTGCAGCCATGCCGGCATTCAGGGTACCAGCCGTCCGGCCCATTACCATGTGTTGTGGGATGAGAACAACTTTTCTGCTGATGATCTGCAGTCTCTTACTAATAATCTGTGCTACACATATGCAAGGTGCACACGCTCTGTTTCCATTGTACCACCTGCATACTATGCCCATCTTGCTGCTTTCCGAGCAAGGTTTTACATGGAGCCGGATACCTCTGACAGCGGGTCTATGATTAGTGGTGCTCCTAGTCGCGGGGGAATGACACAAAGTGGTAGAAACACGCGTATGGCAGGTGCAAATGCAGCTGTTAGGCCTCTTCCTGCGCTCAAGGAGAACGTCAAACGAGTTATGTTTTATTGCTAAATTGTGTTCTGATTGTTCTTGTGGGATACCAGATTGCTTGTTGTATTGCTACTTGTGTGCTGGAGTCTGTACTCTAGGCTGGTAACTGTTTGGTAAGATTTTAAAAACGGCTTTATGCTGTGTCTTTTGATAACATTCTAGTTGAGAGACTTAGATAGCTCTCGGCTGTCGTTTGTGTATTGTATGATGACATTAATGTCTATTCTACTATTTGGACCAACATGTTTTGCTA
>CTI12_AA017780_rna1468
CAAGAAACAATAGCCACAACCCAATCACAATCAGGGTTTAAGACAATTTAACACATGCAGTTAAGAATCATGTGAATGAAATCATGACAGCAAACCAAACACAGATTCATGGTGAATATTCTGCTACTGCTATATCCTCTGAGTCTGACTAATATTATTATTACTAGGGTTTAACCTTATCCCCAATATCTATCTAACCAATGGCACTTTGTTCTCTATACCCATCACCCATTTTCTTAAATAGTTCTATTATATCAACAAGAACATTAAGAAGAAGTAGTTGTGGTACAAGGTTTGCTGTTCCTTCATCTCATTCAAATCCCAAGATTTTGAAGTCTAATAAAAAGTCTAGATTTGGTCAGAGATTGTCTCCTTATGATAGTGATAATGAAAATGAAGATGTTCATGATGATGATGATGATGAGGATGATTGGCTTTTTGATGATCCAGGGTCTGCTTATGATGATAGACTCAGACGCAAAGCGCCGTCTGCAATCAATGGCAATGGAGGCAGCATGTTTTCACGGGCGGGTAGGAAGCAAAAAGTTATCAATGGAAATGGAAAAGTCATGTTAGACAGAAACAACATCACAGGGAAAGATAAGGTATGTTGCGGCCATCGAGATGATCTTTCTGCTTCTGATTATCGGGTTACTCAATCCTGTTTTATTATAATTGAATATACATGCACCAAACAGGAGGCAGGGAAGCCTTCAAAGAACAGATATCGCCGTTTATCAGAAGAGATAGAAGTAGACGACAGATGGTTCCCATTACTCGACTACCTCTCAACTTTTGGCCTAAAAGACTCACACTTTATACAAATGTACGGTCGACACATACCTTCACTTCAAATAAACGTGAACGCAGCTCAAGAAAGGTTGGATTACTTAATGAGTGTTGGTGTCAAACACAAGGATATAAGAAAGATACTCATGAGACAACCACAAATCCTACAATATACCGTCGAAAGCAATCTCAAATCCCACGTGGCGTTTTTGGTCAGTTTGGGTATTCAAGATTCAAGAATCGGGCAGATAATAACTGCTACACCATCTCTCTTTTCATACAGTGTTGAAAATTCATTAAAGCCTACGGTTAGATATTTAATTGAAGAGGTGGGTATTAAAAAGAGTGATCTAAGTAAAGTTGTGCAGCTGAGCCCACAAATATTGGTTCAAAGGATTGATAATTCATGGAATGCTCGGTACAGATTTCTTAGTAAAGAACTTGGAGCACCGAGGGATAATATAGTAAAGATGGTCACTAAACATCCTCAGCTTCTTCACTATAGCATTGAAGATGGTTTATTACCAAGAATTAATTTTCTAAGGAGTATCGGCATGCATAATTCAGATATACTGAAAGTGTCAACTAGCCTCACACAGGTGTGCATTTTATCTTTTTACTACTCCCTGGTCTAAATATTGCAAGATTTCATTTGATACATAGTTTAATGGAAGTGTACCCTTGAAAGGCTTAGTGTTTTGTAATCATGTTAGTTACATGTGGCAATTTCGACTCATTTACTCATGAATAGGTTGATTTGTGTTATGTTTTATC
>CTI12_AA018660_rna1479
GCATTTCGAAAGTGTTGTTAAATGAGAGGATTAAGAAATAAATCATCAATTTTATATAATTATCTGTATCGGCAGCATTTGTTTTTAGGTGAATCGGTTGCTTCAAATGCCGCGTTTCATCCAGTTGCTCAATATAGAGCTTTCTACAATGTTGGATTTGCTGGAAAGCCTATGGATTTCGTAAATATGAGAATGCTAATATTGAAGCGCTGTATCCATGCTACAGGATTTCGTAACTCCAACGAAGCAGATCCCTACAAAGTCTTAGGTGTTCCTCCAAATGCTAGTAGAGACGACATCAAGAAAGCTTTTCATGCTCTGGCAAAGAAGTATCACCCAGATGCAAACAAAAATAATCCATCAGCAAAGAGAAAATTTCAAGAGATAAGAGAGGCTTACGAGGTTCTGCAAGATTCTGAAAGGAGAGCTGAATATGACGAGATGAAGCAGCAATCTAGGTATGGAGAAAGCACGAATTATTCTTCCAGAGATGCTGGTGGATTTAGACATGCTCGTGGAAGTGGTGGATTTAGACATGCTCGTGGAAGTGCTGAATTTTCTGATTCTTTCCAAAGAATATTTTCTGAGATTTTTGAGGAAGAGACGGATGGTGTTACAAGTGATATTCAGGTTGAGCTGTCAATTTCCTTTAGCGAGGCTGCTCAAGGCTGCACAAAACACCTATCATTTGATGCAAACATCCTTTGTGAATCTTGCCTTGGGCATGGTTACCCTGTTAATGCTAAGGCAAAAAGTTGTCCAACTTGTGAAGGCACTGGCACAGTTTTTATTCATCCATTCATGGCTAGGTGTGGCACTTGTAAAGGGTTAGGCCATATTATTAAGGAATACTGTAGGTCATGTGGAGGATCAGGGGTTGTCGAGGTAGTCAAGGAGGTTAAAGTAGAGATACCGGCAGGTGTAGAGTCTGGTGGTATCATATCTGTTCCAAGAGCTGGTAGAGTTGGAAGAAGAGGTCAACCTGGCACCCTAACTATAAAGCTAAAGGTTGCCGACGACCCTGTTTTTCAAAGAGATGGTGCAGATCTATACGTGGATTCAAATATCGGCTTCACTCAGGCGATTGTTGGTGGTAAGGTAGAGGTGCCGACTCTAAATGGGAAAACACAAGTAAAGATTCCTAAAGGGGTTCAACATGGACAGTTAGCAATACTAAGAGGCAAAGGCTTGCCGAGAAAAGGCTTTTTTGTGGACCATGGAGACCTGTATGTACGTTTCCGCATTAATTTCCCTACGGTTGTGAATGATCGTCAACGTGCTATACTAGAAGAATTTGCTAAGGAAGAAATTGAACAGGCAAGCAAGACATCAGCTGATGGGAACTGGTGGCTTCGTTTAACTGAATATGTTACAACCCCCAAGTTCATGCTTGAATTATCCGCGTTAATGCTGGTTCTTCTGCTCCTGAACAAAGTATTGTGAGCTAGATGAGGTTAAAAGTCAGTTGGGAGCGTCATGACTTGTACAGATACTACAGAGAAAATCTTGTCATCCTCGAAGAAAGCATAGATTTTGCATCGTTATTCATCGGGAAGACCCTGTTCAACTGCGAGTTTCATCTTATATAACAATTTTGTATGATCCCGCATTTGTCTAGCTGGATCATGGCTGAACATTACGATGATCAAAAGCTGAAGTAATAAGGCAAAAATAATTTGTACCTTTTGCGTCGGAAACTGTACATTGATAAGACCTAACCCAGCAATAGGTCCC
>CTI12_AA018600_rna1500
CTCATTACATTTCCTTCATTTCGTTACGAAAATGTGGGATTCGTTAGGGAATTTATTTATAAGGACACAAGATAACGACGAGGAGGCGTTACAGTTAGCTGCATTGCAGCGGACGCCGACGTTTGTTAGGGCACGGACGTCGGTGTTCAGGAACTCTGGAGGCGAGTTTACGCTTGTTGATATTAGTAAACTTGATGAGAGAGAGAAAAAAGTTGTGCTTGAGAAGCTGGTTAGTAGTGTGAATGCGAATCCCGAGGTGTTTTTTGATAGGATTCGGCAACGGTTTGATAACGTTGATTTAAAGTTTCCAAAAGTTGAGGTTCGATTTGAAAACCTGGGGATAGATGCATTCGTACATGTCGGGAGCAGAGCATTACCGACCTTACCAAATTCTGTATATAACATGAGTGAGGCGTTCTTGAGGAAATTAAGAATTTTTCCTGGTAGAAGAAAGAAATTAAGTATTTTAAACAACATCAGTGGTATTATTAAGCCATCCAGATTAACTCTCCTCTTGGGTCCCCCAAGTTCCGGGAAAACAACACTGCTTTTGGCCCTTGCTGGACGTCTTGGCCATGGATTAAAGTTGTCTGGAAGAATCACGTATAATGGACATGAATTAGACGAGTTTGTGCCTCAAAGAACTTCTGCATATGTGAACCAGAAAGATTGTCATATGGCTGAGATGACAGTTCGAGAAACTCTTAAGTTTGCAGAATATTGTCAAGGTTTTGGTTATAAGAAAGATATGATCCTGGAACTTTTAAGAAGAGAAAAGAATGCTGGAATTCGACCAGATGAAGATCTTGATATATTTATAAAGACAGTGGCACTTGGAGAAAACAAGACGAGTCTTGTCGTGGATTACCTTGTGAAGATTTTAGGATTGGATATATGCGTGGATACGCTTGTCGGAGATGAAATGCGTAAAGGGATCTCTGGAGGTCAAATGAAGCGATTGACCTCTGGAGAATTGCTAGTGGGGCCACAACGGGTTCTTTTCATGGATGAGATATCAACTGGACTTGATAGTTCAACTACTTATCAAATCATTAAATATCTTAAACACACAACTCGTGCTCTTGATGAAACAACTGTCATCTCTTTGCTGCAACCTGATTCTGAGACGTTTGAGTTGTTTGATGACTTAATCTTACTATGCGAAGGTCAAATCGTATTTCAAGGACCTCGCAGTGCTGCTGTTTCATTCTTTGCTTCTATGGGTTTTCGCTGCCCAAAAAGGAAAAATGTGGCAGACTTTCTGCAAGAAGTTACATCAGTTAAAGATCAAGAACAATATTGGTCACTTGATGAGCATTACGAATATGTATCAGTTGAAAAGTTTGTAGAAGCATTTCAGTCAAATTTCCTTGGTAGTTCTATATCACGAGAACTTGCTGTTCCATTTGACAGACGCCGTAATCATCCCGCAGCCCTGGCTGCCACCACCTATGGTGTAAAGAGAATGGAGCTACTTAAAATTAGTTTCTCATGGCAGATGTTACTTCTAAAACGAGATTCATATGTTTACATCTTCAAATTCATTCAGCTTATGTTGGTTGTCGTAGTTATGACGAGTGTGTTTTTTCGTACAACTATGCATCATGATTCACTTGAGGATGGTGGAGTTTATCTTGGTGCTCTCTACTTTGCAATAGTTATGATTTTATTCAATGGTTTTATGGAAGTGCCAATGTTGGTGGCTAAACTTCCCGTCATCTATAAGCACCGAGACTTGCACTTTTATCCATGTTGGGTTTACACTCTTCCTTCATGGATCTTAAGTATCCCGTCGTCAATTATAGAATCTGGCATTTGGGTGGCTGTCACATATTATCTGGTCGGCTTTGATCCCCAGTTTTCGAGATGCTTGAAGCAGTTCTTTTTGTACTTCTCATTGAACCAGATGTCAATCGCTCTTTTCCGTGTGATGGGATCCTTAGGCCGAAATATGATCGTTGCCAACACTTTTGGATCTTTTGCCATGCTGGTTGTCATGGCACTTGGAGGATTTATACTTTCTAGAGATAGCATCCCTGCTTGGTGGATCTGGGGTTACTGGTTCTCCCCTTTGATGTATGCTCAAAATGCAGTTTCCGTTAATGAATTTCTGGGTGAGACTTGGAATAAGGCAGCTGGAAACAATACCAACATCCCTTTGGGGACAATGCTACTAAAAGTCAGAAGCCTATTTCCAGAGGATTATTGGTACTGGATCGGTGTTTGTGCTTTACTTGGTTACACGATTCTCTTCAACATTCTCTTCACTTTATTTCTTACTTATCTTAATCCTCTTGGAAACCATCAAGCAGTTATCTCTCGAGAGGCTACCAAGTTACAAAAGAAAAGAAATGGGATTGTATCTGTCATTATCGACTTGAAAGAGTATCTGCGCTCACCTTCATATGCTGGTAATGACGTCCAAACCCAAAGAGGAATGGTTCTTCCATTTCAGCCACTCACCATGTCTTTCCGCAACATTAGCTATTATGTGGACGTTCCAGGGGAATTGAAGCAACAAGGTTTACAAAACAACAAGTTACAATTGCTGGTTAATGTAACGGGAGCGTTCAGGCCAGGTGTCCTTACGGCATTGGTTGGTGTCAGTGGGGCTGGTAAAACTACTCTTATGGACGTTTTAGCTGGTAGAAAAACTGACGGACAGATCTCGGGACATATATATGTTTCCGGGTACCCTAAAATCCAAGAAACATTTGCTAGAATTTCTGGTTACTGTGAACAGAACGATGTTCACTCCCCATGCTTGACCGTTCATGAATCACTAATGTATTCAGCTTGGCTTCGATTACCTTCCGATATTGATGTAACAACAAAACGGGACTTTGTGGCGGAGGTTATGGAACTTGTTGAACTGACTTCACTCAAGGGAGCGTTAGTTGGTCTACCAGGAATTGATGGGCTATCAACGGAGCAGCGAAAAAGACTTACAATTGCGGTTGAGTTAGTTGCGAATCCTTCAATCGTATTTATGGATGAGCCAACTTCAGGACTAGATGCTCGTGCTGCTGCTATTGTTATGAGAACAGTTAGAAATATAGTCAACACTGGACGGACGATTGTTTGCACCATTCATCAGCCAAGCATTGATATATTTGAATCATTTGATGAGCTTTTACTGATGAAACGTGGCGGGAAGCTCATATATGCTGGTCCATTGGGTACTGGGTCTCACAAAGTTATTCAGTTTTTTGAGGCGGTAAACGGAGTTCCCAAGATAAGACCTGGATACAACCCCGCTGCTTGGATTCTTGAGGCTACTTCATCAACAGAAGAACACCGCCTTGGGATTGACTTCGCTGATGTTTACCGTGGTTCAAATCTATATTTGCAAAACCAAGAACTAGTTGAAAACTTAAGCAAACCCGATATAGATTCAAAATTTTTATTCTTCCCAACCAGATATTCTCAGTCATTTTTAGGCCAGTTTTTCGCGTGCCTTTGGAAGCAAAATCTGTCATACTGGCGGAACCCACAATATACCGCTGTCCGGTTTTTCTACACGGTCATCATTTCATTAATGTTTGGGACAATGTGCTGGAAATTCGGTGCTAAAAGAGAGACACAGCAAGACATATTCAATGCAATGGGATCAATGTATGCAGCAGTATTATTTATTGGTATCACAAATGCAGCTTCTGTTCAACCTGTGGTTTATGTTGAAAGGTCAGTTTCCTACCGCGAGAGAGCAGCAGGGATGTATTCCGCCTTACCGTTTGCATTTGCTCAGGTTGCGATTGAGTTCCCTTACGTCTATGTGCAGTCACTCGTTTATAGTGTTATTTTCTACTTTTTGGCATCATTTGAATGGAGTGTATTGAAACTATTCTGGTACATATACTTTATGTACTTCACCTTGCTATACTTTACCTTTTTTGGAATGATGACGATTGCTGTTACCCCCAACCATAACATTGCTGCCATTGTTGCTGCGCCTTTTTATATGTTGTGGAACCTTTTCAGTGGATTTATGATTGTCCGAATGAGGCTTCCTATATGGTGGAGATGGTATTATTGGGCAAATCCGGTAGCTTGGAGTTTGTATGGGCTTTTGACGTCTCAATATGGGGATGTGAATGAACCCATAAAGCTTGCTGATGGTTCTCATTCTGTACCATTAAGACAGTTTCTGAAAGACCAATTTGGGTACGAGCATGAATTCCTAGGTGTTGCCGCTACTGCAGTAGTAGTGTTCTGTCTACTCTTTGCGGTTACATTTGCATTTACTATGAAATCATTCAATTTCCAAAGGAGATGAGGAAGATGTGTGTAATGGATCTTGACTTTAACAAGCAAGATCAAATAATGCAGTTTTGTTCTGATGTAATCATTATACAGCCGGGCCAGCGAAGCAACAACTATTAGCACGCATTGAAACAAAGGATGAATCTAGAGACAACGATTTTAGTATTTATAATTTGAACACAGAGGTCATATATATCTTTTCAGTTGGTATTTAGAAACCACTTTTTTTGTCTTTCTTATGTAATGCATATGTATACTTCCATATGATACTGAGGAACCTTTAATTTGTATAATAACCTCAATGATATATATACAAACATAGCCTTTGTATTAGCAATTATTTCCTATTCGGTTTTGAT
>CTI12_AA018600_rna1502
ATGTGGGATTCGTTAGGGAATTTATTTATAAGGACACAAGATAACGACGAGGAGGCGTTACAGTTAGCTGCATTGCAGCGGACGCCGACGTTTGTTAGGGCACGGACGTCGGTGTTCAGGAACTCTGGAGGCGAGTTTACGCTTGTTGATATTAGTAAACTTGATGAGAGAGAGAAAAAAGTTGTGCTTGAGAAGCTGATCTCCTATTTAGACAGGATTCCAGGAAGAATTGAGACTTACTTGACATTTCCATTTTCTAGCGTTGATTTAAAGTTTCCAAAAGTTGAGGTTCGATTTGAAAACCTGGGGATAGATGCATTCGTACATGTCGGGAGCAGAGCATTACCGACCTTACCAAATTCTGTATATAACATGAGTGAGGCGTTCTTGAGGAAATTAAGAATTTTTCCTGGTAGAAGAAAGAAATTAAGTATTTTAAACAACATCAGTGGTATTATTAAGCCATCCAGATTAACTCTCCTCTTGGGTCCCCCAAGTTCCGGGAAAACAACACTGCTTTTGGCCCTTGCTGGACGTCTTGGCCATGGATTAAAGTTGTCTGGAAGAATCACGTATAATGGACATGAATTAGACGAGTTTGTGCCTCAAAGAACTTCTGCATATGTGAACCAGAAAGATTGTCATATGGCTGAGATGACAGTTCGAGAAACTCTTAAGTTTGCAGAATATTGTCAAGGTTTTGGTTATAAGAAAGATATGATCCTGGAACTTTTAAGAAGAGAAAAGAATGCTGGAATTCGACCAGATGAAGATCTTGATATATTTATAAAGGTGGAAGTGCTAATGACAGTGGCACTTGGAGAAAACAAGACGAGTCTTGTCGTGGATTACCTTGTGAAGGTACGCTTTTTTATGTTTGCATTGTACTGCGATACAAAGATCAAATCCGGACTTTCGAAAACCCTTTGCTTAAGATTTTTATATGATTCTGACATGTTTACAAAGATTTTAGGATTGGATATATGCGTGGATACGCTTGTCGGAGATGAAATGCGTAAAGGGATCTCTGGAGGTCAAATGAAGCGATTGACCTCTGGAGAATTGCTAGTGGGGCCACAACGGGTTCTTTTCATGGATGAGATATCAACTGGACTTGATAGTTCAACTACTTATCAAATCATTAAATATCTTAAACACACAACTCGTGCTCTTGATGAAACAACTGTCATCTCTTTGCTGCAACCTGATTCTGAGACGTTTGAGTTGTTTGATGACTTAATCTTACTATGCGAAGGTCAAATCGTATTTCAAGGACCTCGCAGTGCTGCTGTTTCATTCTTTGCTTCTATGGGTTTTCGCTGCCCAAAAAGGAAAAATGTGGCAGACTTTCTGCAAGAAGTTACATCAGTTAAAGATCAAGAACAATATTGGTCACTTGATGAGCATTACGAATATGTATCAGTTGAAAAGTTTGTAGAAGCATTTCAGTCAAATTTCCTTGGTAGTTCTATATCACGAGAACTTGCTGTTCCATTTGACAGACGCCGTAATCATCCCGCAGCCCTGGCTGCCACCACCTATGGTGTAAAGAGAATGGAGCTACTTAAAATTAGTTTCTCATGGCAGATGTTACTTCTAAAACGAGATTCATATGTTTACATCTTCAAATTCATTCAGCTTATGTTGGTTGTCGTAGTTATGACGAGTGTGTTTTTTCGTACAACTATGCATCATGATTCACTTGAGGATGGTGGAGTTTATCTTGGTGCTCTCTACTTTGCAATAGTTATGATTTTATTCAATGGTTTTATGGAAGTGCCAATGTTGGTGGCTAAACTTCCCGTCATCTATAAGCACCGAGACTTGCACTTTTATCCATGTTGGGTTTACACTCTTCCTTCATGGATCTTAAGTATCCCGTCGTCAATTATAGAATCTGGCATTTGGGTGGCTGTCACATATTATCTGGTCGGCTTTGATCCCCAGTTTTCGAGATGCTTGAAGCAGTTCCTTTTGTACTTCTCATTGAACCAGATGTCAATCGCTCTTTTCCGTGTGATGGGATCCTTAGGCCGAAATATGATCGTTGCCAACACTTTTGGATCTTTTGCCATGCTGGTTGTCATGGCACTTGGAGGATTTATACTTTCTAGAGATAGCATCCCTGCTTGGTGGATCTGGGGTTACTGGTTCTCCCCTTTGATGTATGCTCAAAATGCAGTTTCCGTTAATGAATTTCTGGGTGAGACTTGGAATAAGGCAGCTGGAAACAATACCAACATCCCTTTGGGGACAATGCTACTAAAAGTCAGAAGCCTATTTCCAGAGGATTATTGGTACTGGATCGGTGTTTGTGCTTTACTTGGTTACACGATTCTCTTCAACATTCTCTTCACTTTATTTCTTACTTATCTTAATCCTCTTGGAAACCATCAAGCAGTTATCTCTCGAGAGGCTACCAAGTTACAAAAGAAAAGAAATGGGATTGTATCTGTCATTATCGACTTGAAAGAGTATCTGCGCTCACCTTCATATGCTGGTAATGACGTCCAAACCCAAAGAGGAATGGTTCTTCCATTTCAGCCACTCACCATGTCTTTCCGCAACATTAGCTATTATGTGGACGTTCCAGGGGAATTGAAGCAACAAGGTTTACAAAACAACAAGTTACAATTGCTGGTTAATGTAACGGGAGCGTTCAGGCCAGGTGTCCTTACGGCATTGGTTGGTGTCAGTGGGGCTGGTAAAACTACTCTTATGGACGTTTTAGCTGGTAGAAAAACTGACGGACAGATCTCGGGACATATATATGTTTCCGGGTACCCTAAAATCCAAGAAACATTTGCTAGAATTTCTGGTTACTGTGAACAGAACGATGTTCACTCCCCATGCTTGACCGTTCATGAATCACTAATGTATTCAGCTTGGCTTCGATTACCTTCCGATATTGATGTAACAACAAAACGGGACTTTGTGGCGGAGGTTATGGAACTTGTTGAACTGACTTCACTCAAGGGAGCGTTAGTTGGTCTACCAGGAATTGATGGGCTATCAACGGAGCAGCGAAAAAGACTTACAATTGCGGTTGAGTTAGTTGCGAATCCTTCAATCGTATTTATGGATGAGCCAACTTCAGGACTAGATGCTCGTGCTGCTGCTATTGTTATGAGAACAGTTAGAAATATAGTCAACACTGGACGGACGATTGTTTGCACCATTCATCAGCCAAGCATTGATATATTTGAATCATTTGATGAGCTTTTACTGATGAAACGTGGCGGGAAGCTCATATATGCTGGTCCATTGGGTACTGGGTCTCACAAAGTTATTCAGTTTTTTGAGGCGGTAAACGGAGTTCCCAAGATAAGACCTGGATACAACCCCGCTGCTTGGATTCTTGAGGCTACTTCATCAACAGAAGAACACCGCCTTGGGATTGACTTCGCTGATGTTTACCGTGGTTCAAATCTATATTTGCAAAACCAAGAACTAGTTGAAAACTTAAGCAAACCCGATATAGATTCAAAATTTTTATTCTTCCCAACCAGATATTCTCAGTCATTTTTAGGCCAGTTTTTCGCGTGCCTTTGGAAGCAAAATCTGTCATACTGGCGGAACCCACAATATACCGCTGTCCGGTTTTTCTACACGGTCATCATTTCATTAATGTTTGGGACAATGTGCTGGAAATTCGGTGCTAAAAGAGAGACACAGCAAGACATATTCAATGCAATGGGATCAATGTATGCAGCAGTATTATTTATTGGTATCACAAATGCAGCTTCTGTTCAACCTGTGGTTTATGTTGAAAGGTCAGTTTCCTACCGCGAGAGAGCAGCAGGGATGTATTCCGCCTTACCGTTTGCATTTGCTCAGGTTGCGATTGAGTTCCCTTACGTCTATGTGCAGTCACTCGTTTATAGTGTTATTTTCTACTTTTTGGCATCATTTGAATGGAGTGTATTGAAACTATTCTGGTACATATACTTTATGTACTTCACCTTGCTATACTTTACCTTTTTTGGAATGATGACGATTGCTGTTACCCCCAACCATAACATTGCTGCCATTGTTGCTGCGCCTTTTTATATGTTGTGGAACCTTTTCAGTGGATTTATGATTGTCCGAATGAGGCTTCCTATATGGTGGAGATGGTATTATTGGGCAAATCCGGTAGCTTGGAGTTTGTATGGGCTTTTGACGTCTCAATATGGGGATGTGAATGAACCCATAAAGCTTGCTGATGGTTCTCATTCTGTACCATTAAGACAGTTTCTGAAAGACCAATTTGGTAGTAGTGTTCTGTCTACTCTTTGCGGTTACATTTGCATTTACTATGAAATCATTCAATTTCCAAAGGAGATGAGGAAGATGTGTGTAATGGATCTTGACTTTAACAAGCAAGATCAAATAATGCAGTTTTGTTCTGATGTAATCATTATACAGCCGGGCCAGCGAAGCAACAACTATTAG
>CTI12_AA019310_rna1521
ATGGGGGAAGGACAGGGGTTTCAGTTAGGGACAGTTGGAGCGTTGGGATTATCCGTGATTTCCTCGGTTTCTATTGTTATTTGCAACAAGGCGTTGATAAGTACTCTTGGCTTCACTTTTGCTACAACTTTGACAAGCTGGCATCTTTTAGTCACATTCTGCTCATTGCATGTGGCATTATGGATGAAATTTTTTGAGCACAAGCCTTTTGATTCAAGAGCTGTCATGGGATTTGGCATCTTGAATGGGATCTCTATTGGGCTTCTAAACCTCTGCCTCGGTTTCAATTCTGTTGGTTTCTACCAGATGACAAAACTAGCAATTATTCCATGCACCGTACTTTTGGAAACTCTTTTCTTCAGCAAGCAATTCAGTAAAAAAGTGCGGTTTTCGCTTGCCGTCTTACTCTTGGGAGTTGGAATTGCTACAGTTACTGATCTGCAGCTCAATCTTCTGGGCAGCGTTTTATCACTACTTGCCATAATAACAACTTGCGTGGCTCAAATTATGACAAATACGATCCAGAAGAAGTTCAAGGTTTCTTCGACTCAACTCCTATATCAATCTTGCCCATACCAAGCTCTTATCCTGTTCATCGTAGGCCCTTTTCTAGACGCTCTTTTGACGAATCAGAATGTGTTTTCTTTCAAATACACACCTCAAGTGCTGGTATTCATTGTTCTCTCCTGTCTCATATCGGTGTCCGTCAACTTCAGTACATTCCTTGTAATTGGAAAGACGTCACCTGTGACTTATCAGGTTCTGGGTCATTTGAAAACATGCCTCGTTTTGGCGTTTGGCTATGTTCTATTACACGACCCTTTTAGTTGGCGTAACATTTTGGGAATCCTCATTGCTGTTGTCGGAATGGGGCTCTATTCTTATTTCTGTACTCGTGATACACAGCCAAAGCCAACTGAAACTACTCAGAATAATGAAAGTGAGAATGATCCTTTGATAAATGTGGAGAGTGGAGTGAATGTGTCAAACGAGGTCAGTCCTCAGAAACCGCCAGCGTGGAACTCAGACAAGGATCTACACGCATGATGAGTTAATGATTTCAGGGGTTTTCCAGAAGATTGTAAGATCCAGTTCATTTTGATCGTGTAACGCGTTAGCTGTTTTATAAATGAGTTCTATTTTCTTGGTGTAAAATGAGTATGAGGGATACCAGGAAAGAAAAACACAATGATATATATGGGAGGTGACATTTATATTGTATTATTATCACTCCTAAAGGAGAGATTTTTTTTAGTAACCATGATAGTATGACATTTTGTCCCAATTAAGTATACAATCCCGCATGACGGCATGAGCAGTTTTCTGCTGTTTGGTAGTATTGATTATGTTGAATTATCAGATACGATTTGTTAATTGCTTAGGGCTGCAATCAAACAGACTGTAGGTCTATGTCCTGTGTAAAATTTAAGCAAAAAGTTGCCCATGTTTATAGTATATGTGAATTTAATTTATGTGTGTTGACTGTTATTCTAGTTTAAGTGGTTTTAACCAACTAATGAATGCGCCATCAACAATTTGAGTCATTAGTCGTTATGGTTCGTCATTTGATTACTGGAATGTTTTGCCAAAATTGGCAATTCTGATTTCAA
>CTI12_AA019340_rna1526
ATGTGTGTTGGGATGGGAAGCTTTCGTGATCCTTTAGAGGCACAGGGTCTTGCTCACTTTCTTGGGTGCTGTGTTATCTGGAATGATATAAATGTTTATACAGCCCCAGAGGGATTGGAACACATGCTTTTCATGGGGAGTGCTGAATTTCCAGACGAGAATGAGTATGACAGTTATTTGTCCAAGCATGGGGGCTCTTCGAATGCATACACCGAAGTGGAGCATACTTGCTACCATTTTGAAGTTAAACCCGAATTTCTCGAGGGTGCTTTGAGAAGATTTTCGCAATTTTTTGTTTCACCACTAGTAAAGACCGAAGCAATGGATCGGGAAGTACTGGCTGTAGATTCAGAATTTAATCAGGCTTTGCAAAGTGATCTTTGCCGACTTCAGCAATTACAATGTCATACAGCAGCCCCAGGTCATGCCTTCAACCAATTTTTTTGGGGTAACAAGAAAAGCCTTGTTGATGCCATGGAGAAAGGAATCAACTTACGCGATCAAATCTTTAAATTATACAATGACTTTTACCATGGTGGATCAATGAAGTTAGTTATCATCGGGGGAGAGAGTCTTGATGTGCTTGAAAGTTGGGTTCAGGAGCTATTTAGCAAAGTCAAGGCCAGCAATGAACCAAAGGTAGAAGTCAAACCAGGGCTCCCTGTTTGGAGTGCAGGGAAAATGTATCGTTTAGAGGCCGTCAAAGATGTCAATATGCTCGAATTAGCATGGACATTGCCATGTCTCCGGAAAGACTATACGAAAAAAGCAGAAGACTATTTGTCACATCTCATAGGGCATGAGGGCAGAGGAAGCTTGCTCTTCTTTTTAAAAGCTAAAGGGTGGGCTACTTCTATATCTGCTGGTGTTGGTGATGATGGAATGCAACGATCATCAGTAGCATATGTTTTTGACATGTGTATACACCTTACTGACTCTGGACTTGATAAGATTAATGAGATCATTGGTTTTGTTTATCAATACATCAAATTACTACGACAAGTTCCTCCTCAAGAATGGATATATAGAGAACTTCAGGATGTTGCAAATATGGATTTTACATTTGCGGAAGAGCAACCTCAGGATGAGTATGCAGCAGATATTTCAGCAAATATGCTTATTTACCCACCGGAGCACACTATATATGGCGATTATGCATACAAGGTTTGGGATGAAGAAATGATCAAACATCTTTTGACTTTTTTCACACCAGACAACATGAGGACCGATATATTATCAAAGTCTTTCAACAAATCGCAAGATGTCCAGTGTGAGCCGTGGTTTGGATCACACTATATAGAAGAAAATATTTCTCCATCCCTTTTGGAATTATGGAGGGATCCTCCAGAAATAGATGCGTCATTGCATCTACCTATAAAGAATGAATTCATTCCACAAGATTTTTCCGTTCGTGCAAATAGTGTATCATGTGATTCCACGGGTGCATCCCCTCCAAAATGTATACTTGACGAGCCATTAATGAAGCTTTGGTACAAGCTTGATACGACTTTCAAATTTCCACGTGCTAATACTTATTTTCGTATTACTCTGAATGGTGCTTATCGTGGTTTAAAGAATGTATTGTTGACTGAGCTATACATGAACCTTTTAAAGGACAAGTTAAATGACATTGTCTATCAGGCAAGTGTGGCTAAGTTAGAAACTTCTATATCACTTGCTAGTGACAAGTTAGAGCTAAAGGTCTACGGCTTTAATGACAAGCTACCAGTTCTTCTTTCCAAAGTTTTGGAAACTGCTAAATCATTTTCACCAACTGATGACCGCTTTGCGGTAATCAAGGAGGATATGGAGAGAAATCTAAGAAATGCCAACATGAAGCCGCTGAATCATGCATCGTACCTGCGACTGCAAGTTCTTTTTCAGAGTTTCTGGGATTTTGATGAGAAGCTTGGCTTGCTAAATGACCTTTCTCTTGCTGATTTAAAGGCTTTCATTCCCGAGCTATTCTCTCAGTTGTATATTGAGGGGATTTGCCATGGAAATCTACTTGAAGAAGAAGCCAAGAACGTTTCAAATATATTTAAGAAGTATTTTTCTGTACCGCCAGTTCCACCTAACATGAGACATAAAGAGAGCATTTTATGTCTTCCTTTGAGCGCAGACCTAGTTAGAGATGTCCCTGTAAAAAATAAGCTTGACACAAACTCTGTGGTTGAGCTTTATTATCAAATTGAACCAGAAGTTGATGCTAACTTAGCCAAATCAAAAGCACTGATTGATCTTTTAGATGAAATCATCGAAGAGCCATTTTTCAATCAACTTAGGACAAAGGAGCAGCTTGGTTATGTTGTTGACTGCAGCCCTCGGTTGTATATTGAGGGGATTTGCCATGGAAATCTACTTGAAGAAGAAGCCAAGAACGTTTCAAATATATTTAAGAAGTATTTTTCTGTACCGCCAGTTCCACCTAACATGAGACATAAAGAGAGCATTTTATGTCTTCCTTTGAGCGCAGACCTAGTTAGAGATGTCCCTGTAAAAAATAAGCTTGACACAAACTCTGTGGTTGAGCTTTATTATCAAATTGAACCAGAAGTTGATGCTAACTTAGCCAAATCAAAAGCACTGATTGATCTTTTAGATGAAATCATCGAAGAACCATTTTTCAATCAACTTAGGACAAAGGAGCAGCTTGGTTATGTTGTTGACTGCAGCCCTCGGGTAACATACCGGATATTGGGATTATGTTTCCGTGTTCAATCTTCTGAATATAGTCCTGTTTATCTGCAAGGGAGAATTGATAAGTTCATTAATGAGATGGATGGTTTGTTGAGTGAAGTCGATGATGAGTCTTTCCAGAATTTTAAAAGTGGGTTAATCGCAAAGCTCTTAGAGAAAGATCCTTCTCTCGCTTATGAAACCAATAGATACTGGGGACAGATTGTAGACCAGAGGTATATGTTCGATTTATCTGCAAAAGAAGCAGAAGCAGTAAAGTCTCTTGAAAAAACCGATGTTTCTGACTGGTACAACACATACCTGAGAAAATCATCTCCAAAGTGTCGAAGACTTGCGGTTCGGGTGTGGGGATGCAACACCAACATAAACGAGTCTAAAACAGAATCAACATCTGCTCAGTTGTATATTGAGGGGATTTGCCATGGAAATCTACTTGAAGAAGAAGCCAAGAACGTTTCAAATATATTTAAGAAGTATTTTTCTGTACCGCCAGTTCCACCTAACATGAGACATAAAGAGAGCATTTTATGTCTTCCTTTGAGCGCAGACCTAGTTAGAGATGTCCCTGTAAAAAATAAGCTTGACACAAACTCTGTGGTTGAGCTTTATTATCAAATTGAACCAGAAGTTGATGCTAACTTAGCCAAATCAAAAGCACTGATTGATCTTTTAGATGAAATCATCGAAGAGCCATTTTTCAATCAACTTAGGACAAAGGAGCAGCTTGGTTATGTTGTTGACTGCAGCCCTCGGGTAACATACCGGATATTGGGATTATGTTTCCGTGTTCAATCTTCTGAATATAGTCCTGTTTATCTGCAAGGGAGAATTGATAAGTTCATTAATGAGATGGATGGTTTGTTGAGTGAAGTCGATGACGAGTCTTTCCAGAATTTTAAGAGTGGGTTAATCGCAAAGCTCTTAGAGAAAGATCCTTCTCTCGCCTATGAAACCAATAGATACTGGGGACAGATTGTAGACCAGAGGTATATGTTCGATTTATCTGCAAAAGAAGCAGAAGCAGTAAAGTCTCTTGAAAAAACCGATGTTTCTGACTGGTACAACACATACCTGAGAAAATCATCTCCAAAGTGTCGAAGACTTGCGGTTCGGGTGTGGGGATGCAACACCAACATAAACGAGTCTAGAACAGAATCAACATCTGCTCAGGTAATCAACGACCCAATTACTTTCAAGGCGTCATCCACATTTTATCCTGCGTCTTGTTGACAATTTGCAAGCCGGTTATGTGCGGCGTATACAAGTAAAACCACTTTGAGAACCATTGTTTTGATGAGGAAATGCAAACACAGGATGTTTAGATGAATAAAGATTAACATTACGGGATTTTAATCATTGTTTTGATGAGGAAATATTTTAATGATTTTGTTTATGCACACAATGCATAAAGATTAACATTACCGGATTTTATTCATTGTGCTTGTCTCATTTTATTGAATTAGTTCTCTTTTTTTTTTTTTGGATAAAATTTGTTTGGGTTTTAGAAAATGA
>CTI12_AA019340_rna1525
CACACACACTAAAACACACACACACACTTCCATCAACGACGATGACCGGAACGACCTTCTCTTCCGACGACATCGTCATCAAATCACCAAACGACAGACGGTTATACCGTTACATACAGCTTCCTAACGGCCTATGCGCTTTACTCGTTCACGATCCTGATATCTACGCCGACGGCCCGCCGAAATCCGTCGCAACAAACTCCGAAGACGACGATGACGAGGATGATGAAGAAGATGAAGATGAAGATGATGATGATGATGACATGGATGAAGATGAGGATGAGGAGGATGATGATGAGAAGAAGAATGCTGCTCAGACTAAAAAGGCTGCTGCAGCAATGTGTGTTGGGATGGGAAGCTTTCGTGATCCTTTAGAGGCACAGGGTCTTGCTCACTTTCTTGAACACATGCTTTTCATGGGGAGTGCTGAATTTCCAGACGAGAATGAGTATGACAGTTATTTGTCCAAGCATGGGGGCTCTTCGAATGCATACACCGAAGTGGAGCATACTTGCTACCATTTTGAAGTTAAACCCGAATTTCTCGAGGGTGCTTTGAGAAGATTTTCGCAATTTTTTGTTTCACCACTAGTAAAGACCGAAGCAATGGATCGGGAAGTACTGGCTGTAGATTCAGAATTTAATCAGGCTTTGCAAAGTGATCTTTGCCGACTTCAGCAATTACAATGTCATACAGCAGCCCCAGGTCATGCCTTCAACCAATTTTTTTGGGGTAACAAGAAAAGCCTTGTTGATGCCATGGAGAAAGGAATCAACTTACGCGATCAAATCTTTAAATTATACAATGACTTTTACCATGGTGGATCAATGAAGTTAGTTATCATCGGGGGAGAGAGTCTTGATGTGCTTGAAAGTTGGGTTCAGGAGCTATTTAGCAAAGTCAAGGCCAGCAATGAACCAAAGGTAGAAGTCAAACCAGGGCTCCCTGTTTGGAGTGCAGGGAAAATGTATCGTTTAGAGGCCGTCAAAGATGTCAATATGCTCGAATTAGCATGGACATTGCCATGTCTCCGGAAAGACTATACGAAAAAAGCAGAAGACTATTTGTCACATCTCATAGGGCATGAGGGCAGAGGAAGCTTGCTCTTCTTTTTAAAAGCTAAAGGGTGGGCTACTTCTATATCTGCTGGTGTTGGTGATGATGGAATGCAACGATCATCAGTAGCATATGTTTTTGACATGTGTATACACCTTACTGACTCTGGACTTGATAAGATTAATGAGATCATTGGTTTTGTTTATCAATACATCAAATTACTACGACAAGTTCCTCCTCAAGAATGGATATATAGAGAACTTCAGGATGTTGCAAATATGGATTTTACATTTGCGGAAGAGCAACCTCAGGATGAGTATGCAGCAGATATTTCAGCAAATATGCTTATTTACCCACCGGAGCACACTATATATGGCGATTATGCATACAAGGTTTGGGATGAAGAAATGATCAAACATCTTTTGACTTTTTTCACACCAGACAACATGAGGACCGATATATTATCAAAGTCTTTCAACAAATCGCAAGATGTCCAGTGTGAGCCGTGGTTTGGATCACACTATATAGAAGAAAATATTTCTCCATCCCTTTTGGAATTATGGAGGGATCCTCCAGAAATAGATGCGTCATTGCATCTACCTATAAAGAATGAATTCATTCCACAAGATTTTTCCGTTCGTGCAAATAGTGTATCATGTGATTCCACGGGTGCATCCCCTCCAAAATGTATACTTGACGAGCCATTAATGAAGCTTTGGTACAAGCTTGATACGACTTTCAAATTTCCACGTGCTAATACTTATTTTCGTATTACTCTGAATGGTGCTTATCGTGGTTTAAAGAATGTATTGTTGACTGAGCTATACATGAACCTTTTAAAGGACAAGTTAAATGACATTGTCTATCAGGCAAGTGTGGCTAAGTTAGAAACTTCTATATCACTTGCTAGTGACAAGTTAGAGCTAAAGGTCTACGGCTTTAATGACAAGCTACCAGTTCTTCTTTCCAAAGTTTTGGAAACTGCTAAATCATTTTCACCAACTGATGACCGCTTTGCGGTAATCAAGGAGGATATGGAGAGAAATCTAAGAAATGCCAACATGAAGCCGCTGAATCATGCATCGTACCTGCGACTGCAAGTTCTTTTTCAGAGTTTCTGGGATTTTGATGAGAAGCTTGGCTTGCTAAATGACCTTTCTCTTGCTGATTTAAAGGCTTTCATTCCCGAGCTATTCTCTCAGTTGTATATTGAGGGGATTTGCCATGGAAATCTACTTGAAGAAGAAGCCAAGAACGTTTCAAATATATTTAAGAAGTATTTTTCTGTACCGCCAGTTCCACCTAACATGAGACATAAAGAGAGCATTTTATGTCTTCCTTTGAGCGCAGACCTAGTTAGAGATGTCCCTGTAAAAAATAAGCTTGACACAAACTCTGTGGTTGAGCTTTATTATCAAATTGAACCAGAAGTTGATGCTAACTTAGCCAAATCAAAAGCACTGATTGATCTTTTAGATGAAATCATCGAAGAACCATTTTTCAATCAACTTAGGACAAAGGAGCAGCTTGGTTATGTTGTTGACTGCAGCCCTCGGGTAACATACCGGATATTGGGATTATGTTTCCGTGTTCAATCTTCTGAATATAGTCCTGTTTATCTGCAAGGGAGAATTGATAAGTTCATTAATGAGATGGATGGTTTGTTGAGTGAAGTCGATGATGAGTCTTTCCAGAATTTTAAAAGTGGGTTAATCGCAAAGCTCTTAGAGAAAGATCCTTCTCTCGCTTATGAAACCAATAGATACTGGGGACAGATTGTAGACCAGAGGTATATGTTCGATTTATCTGCAAAAGAAGCAGAAGCAGTAAAGTCTCTTGAAAAAACCGATGTTTCTGACTGGTACAACACATACCTGAGAAAATCATCTCCAAAGTGTCGAAGACTTGCGGTTCGGGTGTGGGGATGCAACACCAACATAAACGAGTCTAGAACAGAATCAACATCTGCTCAGGTAATCAACGACCCAATTACTTTCAAGGCGTCATCCACATTTTATCCTGCGTCTTGTTGACAATTTGCAAGCCGGTTATGTGCGGCGTATACAAGTAAAACCACTTTGAGAACCATTGTTTTGATGAGGAAATGCAAACACAGGATGTTTAGATGAATAAAGATTAACATTACGGGATTTTAATCATTGTTTTGATGAGGAAATATTTTAATGATTTTGTTTATGCACACAATGCATAAAGATTAACATTACCGGATTTTATTCATTGTGCTTGTCTCATTTTATTGAATTAGTTCTCTTTTTTTTTTTTTGGATAAAATTTGTTTGGGTTTTAGAAAATGA
>CTI12_AA019340_rna1527
CACACACACTAAAACACACACACACACTTCCATCAACGACGATGACCGGAACGACCTTCTCTTCCGACGACATCGTCATCAAATCACCAAACGACAGACGGTTATACCGTTACATACAGCTTCCTAACGGCCTATGCGCTTTACTCGTTCACGATCCTGATATCTACGCCGACGGCCCGCCGAAATCCGTCGCAACAAACTCCGAAGACGACGATGACGAGGATGATGAAGAAGATGAAGATGAAGATGATGATGATGATGACATGGATGAAGATGAGGATGAGGAGGATGATGATGAGAAGAAGAATGCTGCTCAGACTAAAAAGGCTGCTGCAGCAATGTGTGTTGGGATGGGAAGCTTTCGTGATCCTTTAGAGGCACAGGGTCTTGCTCACTTTCTTGAACACATGCTTTTCATGGGGAGTGCTGAATTTCCAGACGAGAATGAGTATGACAGTTATTTGTCCAAGCATGGGGGCTCTTCGAATGCATACACCGAAGTGGAGCATACTTGCTACCATTTTGAAGTTAAACCCGAATTTCTCGAGGGTGCTTTGAGAAGATTTTCGCAATTTTTTGTTTCACCACTAGTAAAGACCGAAGCAATGGATCGGGAAGTACTGGCTGTAGATTCAGAATTTAATCAGGCTTTGCAAAGTGATCTTTGCCGACTTCAGCAATTACAATGTCATACAGCAGCCCCAGGTCATGCCTTCAACCAATTTTTTTGGGGTAACAAGAAAAGCCTTGTTGATGCCATGGAGAAAGGAATCAACTTACGCGATCAAATCTTTAAATTATACAATGACTTTTACCATGGTGGATCAATGAAGTTAGTTATCATCGGGGGAGAGAGTCTTGATGTGCTTGAAAGTTGGGTTCAGGAGCTATTTAGCAAAGTCAAGGCCAGCAATGAACCAAAGGTAGAAGTCAAACCAGGGCTCCCTGTTTGGAGTGCAGGGAAAATGTATCGTTTAGAGGCCGTCAAAGATGTCAATATGCTCGAATTAGCATGGACATTGCCATGTCTCCGGAAAGACTATACGAAAAAAGCAGAAGACTATTTGTCACATCTCATAGGGCATGAGGGCAGAGGAAGCTTGCTCTTCTTTTTAAAAGCTAAAGGGTGGGCTACTTCTATATCTGCTGGTGTTGGTGATGATGGAATGCAACGATCATCAGTAGCATATGTTTTTGACATGTGTATACACCTTACTGACTCTGGACTTGATAAGATTAATGAGATCATTGGTTTTGTTTATCAATACATCAAATTACTACGACAAGTTCCTCCTCAAGAATGGATATATAGAGAACTTCAGGATGTTGCAAATATGGATTTTACATTTGCGGAAGAGCAACCTCAGGATGAGTATGCAGCAGATATTTCAGCAAATATGCTTATTTACCCACCGGAGCACACTATATATGGCGATTATGCATACAAGGTTTGGGATGAAGAAATGATCAAACATCTTTTGACTTTTTTCACACCAGACAACATGAGGACCGATATATTATCAAAGTCTTTCAACAAATCGCAAGATGTCCAGTGTGAGCCGTGGTTTGGATCACACTATATAGAAGAAAATATTTCTCCATCCCTTTTGGAATTATGGAGGGATCCTCCAGAAATAGATGCGTCATTGCATCTACCTATAAAGAATGAATTCATTCCACAAGATTTTTCCGTTCGTGCAAATAGTGTATCATGTGATTCCACGGGTGCATCCCCTCCAAAATGTATACTTGACGAGCCATTAATGAAGCTTTGGTACAAGCTTGATACGACTTTCAAATTTCCACGTGCTAATACTTATTTTCGTATTACTCTGAATGGTGCTTATCGTGGTTTAAAGAATGTATTGTTGACTGAGCTATACATGAACCTTTTAAAGGACAAGTTAAATGACATTGTCTATCAGGCAAGTGTGGCTAAGTTAGAAACTTCTATATCACTTGCTAGTGACAAGTTAGAGCTAAAGGTCTACGGCTTTAATGACAAGCTACCAGTTCTTCTTTCCAAAGTTTTGGAAACTGCTAAATCATTTTCACCAACTGATGACCGCTTTGCGGTAATCAAGGAGGATATGGAGAGAAATCTAAGAAATGCCAACATGAAGCCGCTGAATCATGCATCGTACCTGCGACTGCAAGTTCTTTTTCAGAGTTTCTGGGATTTTGATGAGAAGCTTGGCTTGCTAAATGACCTTTCTCTTGCTGATTTAAAGGCTTTCATTCCCGAGCTATTCTCTCAGTTGTATATTGAGGGGATTTGCCATGGAAATCTACTTGAAGAAGAAGCCAAGAACGTTTCAAATATATTTAAGAAGTATTTTTCTGTACCGCCAGTTCCACCTAACATGAGACATAAAGAGAGCATTTTATGTCTTCCTTTGAGCGCAGACCTAGTTAGAGATGTCCCTGTAAAAAATAAGCTTGACACAAACTCTGTGGTTGAGCTTTATTATCAAATTGAACCAGAAGTTGATGCTAACTTAGCCAAATCAAAAGCACTGATTGATCTTTTAGATGAAATCATCGAAGAACCATTTTTCAATCAACTTAGGACAAAGGAGCAGCTTGGTTATGTTGTTGACTGCAGCCCTCGGGTAACATACCGGATATTGGGATTATGTTTCCGTGTTCAATCTTCTGAATATAGTCCTGTTTATCTGCAAGGGAGAATTGATAAGTTCATTAATGAGATGGATGGTTTGTTGAGTGAAGTCGATGATGAGTCTTTCCAGAATTTTAAAAGTGGGTTAATCGCAAAGCTCTTAGAGAAAGATCCTTCTCTCGCTTATGAAACCAATAGATACTGGGGACAGATTGTAGACCAGAGGTATATGTTCGATTTATCTGCAAAAGAAGCAGAAGCAGTAAAGTCTCTTGAAAAAACCGATGTTTCTGACTGGTACAACACATACCTGAGAAAATCATCTCCAAAGTGTCGAAGACTTGCGGTTCGGGTGTGGGGATGCAACACCAACATAAACGAGTCTAAAACAGAATCAACATCTGCTCAGGTAATCAACGACCCAATTACTTTCAAGGCGTCATCCACATTTTACCCTGCGTCTTGTTGACAAATTTGCAAGCCGGTTATGTGCGGCGTATACAAGTAAAACCACTTTGAGAACCATTGTTTTGATGAGGAAATGCAAACACAGGATGTTTAGATGAATAAAGATTAACATTAC
>CTI12_AA019340_rna1528
ATGTGTGTTGGGATGGGAAGCTTTCGTGATCCTTTAGAGGCACAGGGTCTTGCTCACTTTCTTGGGTGCTGTGTTATCTGGAATGATATAAATGTTTATACAGCCCCAGAGGGATTGGAACACATGCTTTTCATGGGGAGTGCTGAATTTCCAGACGAGAATGAGTATGACAGTTATTTGTCCAAGCATGGGGGCTCTTCGAATGCATACACCGAAGTGGAGCATACTTGCTACCATTTTGAAGTTAAACCCGAATTTCTCGAGGGTGCTTTGAGAAGATTTTCGCAATTTTTTGTTTCACCACTAGTAAAGACCGAAGCAATGGATCGGGAAGTACTGGCTGTAGATTCAGAATTTAATCAGGCTTTGCAAAGTGATCTTTGCCGACTTCAGCAATTACAATGTCATACAGCAGCCCCAGGTCATGCCTTCAACCAATTTTTTTGGGGTAACAAGAAAAGCCTTGTTGATGCCATGGAGAAAGGAATCAACTTACGCGATCAAATCTTTAAATTATACAATGACTTTTACCATGGTGGATCAATGAAGTTAGTTATCATCGGGGGAGAGAGTCTTGATGTGCTTGAAAGTTGGGTTCAGGAGCTATTTAGCAAAGTCAAGGCCAGCAATGAACCAAAGGTAGAAGTCAAACCAGGGCTCCCTGTTTGGAGTGCAGGGAAAATGTATCGTTTAGAGGCCGTCAAAGATGTCAATATGCTCGAATTAGCATGGACATTGCCATGTCTCCGGAAAGACTATACGAAAAAAGCAGAAGACTATTTGTCACATCTCATAGGGCATGAGGGCAGAGGAAGCTTGCTCTTCTTTTTAAAAGCTAAAGGGTGGGCTACTTCTATATCTGCTGGTGTTGGTGATGATGGAATGCAACGATCATCAGTAGCATATGTTTTTGACATGTGTATACACCTTACTGACTCTGGACTTGATAAGATTAATGAGATCATTGGTTTTGTTTATCAATACATCAAATTACTACGACAAGTTCCTCCTCAAGAATGGATATATAGAGAACTTCAGGATGTTGCAAATATGGATTTTACATTTGCGGAAGAGCAACCTCAGGATGAGTATGCAGCAGATATTTCAGCAAATATGCTTATTTACCCACCGGAGCACACTATATATGGCGATTATGCATACAAGGTTTGGGATGAAGAAATGATCAAACATCTTTTGACTTTTTTCACACCAGACAACATGAGGACCGATATATTATCAAAGTCTTTCAACAAATCGCAAGATGTCCAGTGTGAGCCGTGGTTTGGATCACACTATATAGAAGAAAATATTTCTCCATCCCTTTTGGAATTATGGAGGGATCCTCCAGAAATAGATGCGTCATTGCATCTACCTATAAAGAATGAATTCATTCCACAAGATTTTTCCGTTCGTGCAAATAGTGTATCATGTGATTCCACGGGTGCATCCCCTCCAAAATGTATACTTGACGAGCCATTAATGAAGCTTTGGTACAAGCTTGATACGACTTTCAAATTTCCACGTGCTAATACTTATTTTCGTATTACTCTGAATGGTGCTTATCGTGGTTTAAAGAATGTATTGTTGACTGAGCTATACATGAACCTTTTAAAGGACAAGTTAAATGACATTGTCTATCAGGCAAGTGTGGCTAAGTTAGAAACTTCTATATCACTTGCTAGTGACAAGTTAGAGCTAAAGGTCTACGGCTTTAATGACAAGCTACCAGTTCTTCTTTCCAAAGTTTTGGAAACTGCTAAATCATTTTCACCAACTGATGACCGCTTTGCGGTAATCAAGGAGGATATGGAGAGAAATCTAAGAAATGCCAACATGAAGCCGCTGAATCATGCATCGTACCTGCGACTGCAAGTTCTTTTTCAGAGTTTCTGGGATTTTGATGAGAAGCTTGGCTTGCTAAATGACCTTTCTCTTGCTGATTTAAAGGCTTTCATTCCCGAGCTATTCTCTCAGTTGTATATTGAGGGGATTTGCCATGGAAATCTACTTGAAGAAGAAGCCAAGAACGTTTCAAATATATTTAAGAAGTATTTTTCTGTACCGCCAGTTCCACCTAACATGAGACATAAAGAGAGCATTTTATGTCTTCCTTTGAGCGCAGACCTAGTTAGAGATGTCCCTGTAAAAAATAAGCTTGACACAAACTCTGTGGTTGAGCTTTATTATCAAATTGAACCAGAAGTTGATGCTAACTTAGCCAAATCAAAAGCACTGATTGATCTTTTAGATGAAATCATCGAAGAGCCATTTTTCAATCAACTTAGGACAAAGGAGCAGCTTGGTTATGTTGTTGACTGCAGCCCTCGGTTGTATATTGAGGGGATTTGCCATGGAAATCTACTTGAAGAAGAAGCCAAGAACGTTTCAAATATATTTAAGAAGTATTTTTCTGTACCGCCAGTTCCACCTAACATGAGACATAAAGAGAGCATTTTATGTCTTCCTTTGAGCGCAGACCTAGTTAGAGATGTCCCTGTAAAAAATAAGCTTGACACAAACTCTGTGGTTGAGCTTTATTATCAAATTGAACCAGAAGTTGATGCTAACTTAGCCAAATCAAAAGCACTGATTGATCTTTTAGATGAAATCATCGAAGAACCATTTTTCAATCAACTTAGGACAAAGGAGCAGCTTGGTTATGTTGTTGACTGCAGCCCTCGGGTAACATACCGGATATTGGGATTATGTTTCCGTGTTCAATCTTCTGAATATAGTCCTGTTTATCTGCAAGGGAGAATTGATAAGTTCATTAATGAGATGGATGGTTTGTTGAGTGAAGTCGATGACGAGTCTTTCCAGAATTTTAAGAGTGGGTTAATCGCAAAGCTCTTAGAGAAAGATCCTTCTCTCGCCTATGAAACCAATAGATACTGGGGACAGATTGTAGACCAGAGGTATATGTTCGATTTATCTGCAAAAGAAGCAGAAGCAGTAAAGTCTCTTGAAAAAACCGATGTTTCTGACTGGTACAACACATACCTGAGAAAATCATCTCCAAAGTGTCGAAGACTTGCGGTTCGGGTGTGGGGATGCAACACCAACATAAACGAGTCTAAAACAGAATCAACATCTGCTCAGGAGCAGCTTGGTTATGTTGTTGACTGCAGCCCTCGGGTAACATACCGGATATTGGGATTATGTTTCCGTGTTCAATCTTCTGAATATAGTCCTGTTTATCTGCAAGGGAGAATTGATAAGTTCATTAATGAGATGGATGGTTTGTTGAGTGAAGTCGATGATGAGTCTTTCCAGAATTTTAAAAGTGGGTTAATCGCAAAGCTCTTAGAGAAAGATCCTTCTCTCGCTTATGAAACCAATAGATACTGGGGACAGATTGTAGACCAGAGGTATATGTTCGATTTATCTGCAAAAGAAGCAGAAGCAGTAAAGTCTCTTGAAAAAACCGATGTTTCTGACTGGTACAACACATACCTGAGAAAATCATCTCCAAAGTGTCGAAGACTTGCGGTTCGGGTGTGGGGATGCAACACCAACATAAACGAGTCTAGAACAGAATCAACATCTGCTCAGGTAATCAACGACCCAATTACTTTCAAGGCGTCATCCACATTTTATCCTGCGTCTTGTTGA
>CTI12_AA019750_rna1554
GTGATGGTGAAGAACAAAACATGGCTGCTTGGTTGGTTGCTATCAACACACTCAAGATCCAGCCATTTAATCTTCCTGCTCTTGGGCCATATGATGTTAGAGTAAGAATGAAAGCTGTAGGTATTTGTGGCAGTGATGTTCACTATCTCAAGACATTAAGATGTGCAGATTTTGTAGTAAAAGAACCCATGGTTATTGGACATGAGTGTGCTGGTGTAATAGAAGAAGTCGGGAGTGATGTGAAGGATTTAATTCCTGGTGATCGTGTAGCTCTTGAGCCTGGCATTAGCTGCTGGAGATGCACACAATGCAAAGAAGGCCGATACAATCTTTGCCCTGAAATGAAATTCTTCGCCACTCCCCCTGTTCATGGCTCTCTTGCCAATCAGGTGGTGCATCCAGCAGATTTATGTTTTAAATTGCCTGATAATGTGAGTTTGGAAGAAGGGGCAATGTGTGAACCATTGAGTGTTGGGGTCCACGCTTGTCGTCGTGCTAATATAGGTCCAGAAACAAATGTATTAGTTATGGGAGCAGGGCCCATAGGACTCGTGACAATGCTTGCTGCTCGTGCTTTTGGAGCTCCAAGAATCGTGATTGTGGATGTTGAGGACAGCCGGTTATCTGTTGCAAAGGAGCTTGGCGCAGATGAGATCATCAAAGTCTCAACTAATATTCAGGATGTAGAAGCAGAAGTGGAGTTGATACAGAAAGCAATGGGAGGCGGAGTGGATGTGAGCTTTGACTGTGCGGGTTTCAACAAGACCATGACAACGGCTTTGAGTGCCACTCGTGCTGGTGGCAAGGTTTGTCTTGTGGGAATGGGCCACCATGAGATGACAGTTCCACTTACCCCAGCAGCCGCTAGGGAGGTTGATGTGGTGGGTATCTTTCGGTACAAGAACACATGGCCGTTGTGTTTGGAGTTTCTGAGAAGTGGCAAGATTGATGTGAAGCCGTTGATAACTCATAGGTATGGTTTCTCACAAAAAGAGGTCGAAGAAGCATTTGAGACGAGCGCTCGTGGTGGGAATGCCATTAAGGTTATGTTCAATTTGTGAATGGATGCCAATGGGAAGAATAACGGCAAATAAGAGATCGAGTTGAAGCGATCAACTAGTGGTGATGTTTATGAACTATGCATCTTACTTGTTTAAATGTTTGCATAAGATAAACGTATCATTAAGCTTTTCAACTTGCTTCTTGTTTCAATAGTTGTTACTGTAATAGGTCTAAAAACGGGTTGATTTGGGTTCAAATTTATCTTAATAACGACACAGTTGACTTTTTATCACCAAA
>CTI12_AA019950_rna1576
GTTGACTAGTGGTGGTGGTGGTGGGAGGGGGTATTATGATGGTGAGCGGCGGCGGGGAGTGGCGGCGGTAAAGATACAGTCCGCGTTTCGGGCTTATTTGGCCAGGAGAGCATTGAGGGCACTTAAAGCATTAGTGAAGCTTCAGGCACTTGTGCGTGGGTACATTGTGAGAAAACAAAGTACAGACATGCTTAGACGGATGCAGGCCATGGCTCGTCTCCAGGCTCGTGCCTGTGCAAACCGAGCAAACTCGTTGGGATCGCCACATTCAACAATTAAGTCCTCTCGATCACACCACCATCCACGGTCTAGCTCGATGTCACATTTCAAAGGCTCTTTTATTAAAGAACGACATCATCGTAATGGGCCAAATTGGTTAGATAATTGGATGGAGGATACTTCATGGACAAGCAAGGGTGATGACACAAGTGACAAGATTCTTGAAGTAGATACTTGGAAGCCAAGTAATACAAACACTCCAACGAAACCTCAGAAACCAAGTAAGGTCTCGTTCAGTAGTGAACTATCATCATTTGATTCAAACTGGGGAACAGAGAAAGTCGGACGAGTAAATTCTGCCTCCCCCAGGCCTGGAAGTGGCCACAAAAGAAGCCCGTTTACTACGTCTAATAGTGGTGAATACCGACAGGGCTTATTTGGATACTACCCGAGTCACCCTAACTATATGGCGAACACAAAATCATCTCAAGCAAGGGTGCGATCACTCAGTGCGCCAAGGCAGAGACGACAGTGGGATCATTCAGATACCATGTCTGAGAGGGGTTTTCGTAAGTAGTATGATTGGTAATCAATGACTGTATGATGTGATGTCGGTTGGTTTTGTTGACATTATCTTTGGTCTCATGTACAGTAACTTACGAATGTGGTCCTTTTGTATTGCAAAACTGAATTGTGTTTAACATGTCGACTGAGTTTGTGTTTCTTATGTTCACAATATTGTAAATGTTTTGCATTTTACCTAACTGCAGAGGTAAATTCCAATGTTAAATCTAATACTTTCAA
>CTI12_AA020050_rna1589
AACAGCAACAATATGTCTATATTTGAGGTGCATGGCTCAAGCTCATCACAAACTGAAGAAGTAGTAATCAAGGTTCAAGAAGAGGTTTCGGAGGAAAATATAGAAGCTCAAAACAGCAAGCAATGTCGAAAACCAAATCTTTTCTTGGAGATACCATCAAGATCAATACTACCCTCTTCATCGCAGGAATTTGTTCAAATAAAAATGCCTACAACACCAACTCCTACACCCAAGAAAGTAAATTTCAACTTGACACCAACCTCTGCAGAGGCTCGATCACTTGCATCGCCAGCTGCTTACACCCCACGAACCAAATCAATGAAAAAAAGTTTTTTAACCAAGCTAAGTTTCAAGAACAGGAATACCGTGTCTGATACAGAGAAGGCTGTGGTTAATACGACTCCAGCAACACCATCTTCTGTGCCTCAAGAGAAGCCTTCGTTCGTGAGATCATGGTCGTTTAAAATATTTACCCCTCGTGGGAAGAGAACTGCATCTCTACCAGTTACCCCTGTTGGTCATTTGGATCATGAACCTGCAGTAGGAAGCTCAAGGGGTTCGCTTAACTTGGAGGCTAAAGTCCAGAAATATATGTCTCGGTCACGTTCAGTCCCCGACCTCAACAAAAATCCAAGTATCAAGAGAACGGATTCATTTTTCCGTGTGATTCCATTGACTCCAAGAGTAAAGGAGGCTGATCCCACCACACCAACCCCAACTCAGACTGCTAGTATTGATGAAGACGAAGATGATGGTGGTGAAGATATACCCGAAGAAGAAGCAGTTTGTAGGATATGTTTTGTTGAATTATGTGAAGGTGGTGAAACCTTAAAGATGCAATGCAGCTGCAAAGGTGAACTTGCTTTGGCCCATCAAGAATGTGCGATAAAATGGTTTACCATAAAAGGTAACAATAAGTGCGATGTTTGCCATCAAGACGTGCGAAACCTATCTGTTACACTTTTAAGAGTCCAGAGTAGTGCCAGAAACCGAAATTCTTCTGCGTTTAGAGCCAATGAATTGGAAATTAATGGATACGGGGTGTGGCAAGAAGTCCCGATTTTGGTGATTGTTAGCATGCTTGCCTACTTCTGTTTTCTTGAGCAGCTTCTGGTTGGGAACTTGGGTACAGGTGCAATCGCCTTATCTCTTCCGTTTTCATGTGTTTTGGGTCTTCTCTCATCCATGACCGCTTCAACAATGGTGAAGAAACAGTTCATTTGGTTATATGCATCAGTTCAGTTTTCATTTGTGGTACTCTTTGCACACATTTTCTACAATGTGATTAATATTCATCCAGTTTTATCTATCCTGCTTGCAACTTTTGCGGGGTGTGGGGTCGTTATGTGTGGCAGCTCGGTTCTTGTGGAGGCTTTAAGATTAAGAAGACGATGGCTAATTGCTAGATCATCTAATCAGCAAACTGATGCTCAGGCTGGTTTGCATCATCCGCCACCATCATCCTCCTCCCAAGCTGATCCTTCACACCAGATTGAAATCGGAAACATATTAGTGTGACTAGTGGTATTTTAGTTA
>CTI12_AA020050_rna1588
AACAGCAACAATATGTCTATATTTGAGGTGCATGGCTCAAGCTCATCACAAACTGAAGAAGTAGTAATCAAGGTTCAAGAAGAGGTTTCGGAGGAAAATATAGAAGCTCAAAACAGCAAGCAATGTCGAAAACCAAATCTTTTCTTGGAGATACCATCAAGATCAATACTACCCTCTTCATCGCAGGAATTTGTTCAAATAAAAATGCCTACAACACCAACTCCTACACCCAAGAAAGTAAATTTCAACTTGACACCAACCTCTGCAGAGGCTCGATCACTTGCATCGCCAGCTGCTTACACCCCACGAACCAAATCAATGAAAAAAAGTTTTTTAACCAAGCTAAGTTTCAAGAACAGGAATACCGTGTCTGATACAGAGAAGGCTGTGGTTAATACGACTCCAGCAACACCATCTTCTGTGCCTCAAGAGAAGCCTTCGTTCGTGAGATCATGGTCGTTTAAAATATTTACCCCTCGTGGGAAGAGAACTGCATCTCTACCAGTTACCCCTGTTGGTCATTTGGATCATGAACCTGCAGTAGGAAGCTCAAGGGGTTCGCTTAACTTGGAGGCTAAAGTCCAGAAATATATGTCTCGGTCACGTTCAGTCCCCGACCTCAACAAAAATCCAAGTATCAAGAGAACGGATTCATTTTTCCGTGTGATTCCATTGACTCCAAGAGTAAAGGAGGCTGATCCCACCACACCAACCCCAACTCAGACTGCTAGTATTGATGAAGACGAAGATGATGGTGGTGAAGATATACCCGAAGAAGAAGCAGTTTGTAGGATATGTTTTGTTGAATTATGTGAAGGTGGTGAAACCTTAAAGATGCAATGCAGCTGCAAAGGTGAACTTGCTTTGGCCCATCAAGAATGTGCGATAAAATGGTTTACCATAAAAGGTAACAATAAGTGCGATGTTTGCCATCAAGACGTGCGAAACCTATCTGTTACACTTTTAAGAGTCCAGAGTAGTGCCAGAAACCGAAATTCTTCTGCGTTTAGAGCCAATGAATTGGAAATTAATGGATACGGTGATCTCTATAGGGTGTGGCAAGAAGTCCCGATTTTGGTGATTGTTAGCATGCTTGCCTACTTCTGTTTTCTTGAGCAGCTTCTGGTTGGGAACTTGGGTACAGGTGCAATCGCCTTATCTCTTCCGTTTTCATGTGTTTTGGGTCTTCTCTCATCCATGACCGCTTCAACAATGGTGAAGAAACAGTTCATTTGGTTATATGCATCAGTTCAGTTTTCATTTGTGGTACTCTTTGCACACATTTTCTACAATGTGGTAAGAAACATGAATCAGTAACATTTACTTTTCATTAAATGTAATCCATTAACACATCTAATTTGGACACGATATGCAGATTAATATTCATCCAGTTTTATCTATCCTGCTTGCAACTTTTGCGGGGTGTGGGGTCGTTATGTGTGGCAGCTCGGTTCTTGTGGAGGCTTTAAGATTAAGAAGACGATGGCTAATTGCTAGATCATCTAATCAGCAAACTGATGCTCAGGCTGGTTTGCATCATCCGCCACCATCATCCTCCTCCCAAGCTGATCCTTCACACCAGATTGAAATCGGAAACATATTAGTGTGACTAGTGGTATTTTAGTTAAACGGGCCTTTAGACATAGTTAAT
>CTI12_AA020050_rna1587
AACAGCAACAATATGTCTATATTTGAGGTGCATGGCTCAAGCTCATCACAAACTGAAGAAGTAGTAATCAAGGTTCAAGAAGAGGTTTCGGAGGAAAATATAGAAGCTCAAAACAGCAAGCAATGTCGAAAACCAAATCTTTTCTTGGAGATACCATCAAGATCAATACTACCCTCTTCATCGCAGGAATTTGTTCAAATAAAAATGCCTACAACACCAACTCCTACACCCAAGAAAGTAAATTTCAACTTGACACCAACCTCTGCAGAGGCTCGATCACTTGCATCGCCAGCTGCTTACACCCCACGAACCAAATCAATGAAAAAAAGTTTTTTAACCAAGCTAAGTTTCAAGAACAGGAATACCGTGTCTGATACAGAGAAGGCTGTGGTTAATACGACTCCAGCAACACCATCTTCTGTGCCTCAAGAGAAGCCTTCGTTCGTGAGATCATGGTCGTTTAAAATATTTACCCCTCGTGGGAAGAGAACTGCATCTCTACCAGTTACCCCTGTTGGTCATTTGGATCATGAACCTGCAGTAGGAAGCTCAAGGGGTTCGCTTAACTTGGAGGCTAAAGTCCAGAAATATATGTCTCGGTCACGTTCAGTCCCCGACCTCAACAAAAATCCAAGTATCAAGAGAACGGATTCATTTTTCCGTGTGATTCCATTGACTCCAAGAGTAAAGGAGGCTGATCCCACCACACCAACCCCAACTCAGACTGCTAGTATTGATGAAGACGAAGATGATGGTGGTGAAGATATACCCGAAGAAGAAGCAGTTTGTAGGATATGTTTTGTTGAATTATGTGAAGGTGGTGAAACCTTAAAGATGCAATGCAGCTGCAAAGGTGAACTTGCTTTGGCCCATCAAGAATGTGCGATAAAATGGTTTACCATAAAAGGTAACAATAAGTGCGATGTTTGCCATCAAGACGTGCGAAACCTATCTGTTACACTTTTAAGAGTCCAGAGTAGTGCCAGAAACCGAAATTCTTCTGCGTTTAGAGCCAATGAATTGGAAATTAATGGATACGGTGATCTCTATAGGGTGTGGCAAGAAGTCCCGATTTTGGTGATTGTTAGCATGCTTGCCTACTTCTGTTTTCTTGAGCAGCTTCTGGTTGGGAACTTGGGTACAGGTGCAATCGCCTTATCTCTTCCGTTTTCATGTGTTTTGGGTCTTCTCTCATCCATGACCGCTTCAACAATGGTGAAGAAACAGTTCATTTGGTTATATGCATCAGTTCAGTTTTCATTTGTGGTACTCTTTGCACACATTTTCTACAATGTGATTAATATTCATCCAGTTTTATCTATCCTGCTTGCAACTTTTGCGGGGTGTGGGGTCGTTATGTGTGGCAGCTCGGTTCTTGTGGAGGCTTTAAGATTAAGAAGACGATGGCTAATTGCTAGATCATCTAATCAGCAAACTGATGCTCAGGCTGGTTTGCATCATCCGCCACCATCATCCTCCTCCCAAGCTGATCCTTCACACCAGATTGAAATCGGAAACATATTAGTGTGACTAGTGGTATTTTAGTTAAACGGGCCTTTAGACATAGTTAATGTTATTAGTGTAGTCTTGTGGTAGACATAGAGTATTGCAGTCTCACAAGTTTTAGTCGGTATATCGAAACAAAATATTAAAAAAAAAAA
>CTI12_AA020220_rna1618
TTTCCTTTTGTTTCCTTCAATCCCTGGGCCCACCCAAACACACACACACACACACTTTGACTATGTTTCATCGACTCTAGCATCTATCGATCACCATAAACTAATCATGTCTTCTTCTAACGATAACACTCATCCTTCCACATCTCTCGCCCTCACTCTCGGTTTATTTGGTGAGGGAGATGATCGGAAAGAAACGACTACTACGGTAGTGACGGAGATAAGCAGTGAGAATTCAGGTGATGAGATGTTTGACGGTGATCATCATCCTGACGTTGTTGATGACGGTGACAATAATAATACTAATACTAGTAATAAGAAAAGAAAAAAGTATCACCGCCACACCGCTGAACAAATTCGTGAAATGGAAGCGTTATTTAAGGAGTCTCCTCACCCGGATGAGAAGCAAAGACAACAGTTGAGCAAACGCTTAGGCCTTCATCCCAGACAAGTGAAGTTCTGGTTTCAAAATCGCCGTACCCAAATCAAGGCTATACAAGAGCGACATGAAAACTCATTGCTGAAATCAGAAATGGATAAACTACGTGATGAAAATAAGTTGTTGAGGGAGACTATCAAGAAGGGGACTTGTCCTAACTGCGGCTTTGGTAGCTCCAGCAAGGATGCTGTCACTTTGACTGATGAACAACAGCTTCGTGTTGAAAATGCCAAACTCAAAGCTGAGATTGAAAAGCTAAGGACATCGGTGGGGAAATATCCACAGGGAAGCTCACCGACAAACTCCAGTTCTGCAGGAAACGACCATGAAAACAAAAGCTCGTTAGATTTGTGTAGTGGCATATTTGGGCTTGAAAAGTCTAGAATAATGGAAATCGTCAATATAGCTATGGAAGAGCTTGTAAAGATGGCTAGTGCCAGGGAACCACTGTGGATCCGGAGCTTTGAAACAGATCGGGATATACTGAATTATGATGAATACTTAAAGGAGTTTCCCTTTGAGACTCGAAGCAGTAGATGCGTTGAGGCATCTAGAGATAGCGGTGTTGTGTTTTTGGATCTCTCACTACTGGTTCAAACTTTCATGGATGTGAAACAATACGAAGAGATGTTTCCATGCATGATCGCGAAAGCAGCTACCCTTGATGTTATCTGCAATGGGGAAGGTGCTAGCAGAAATGGTGCGGTTCAATTGATGTTTGCAGAACTGCAAATGCTAACTCCTTTAGTGGCCACAAGAGAAGTCTATTTCGTGAGATACTCCAAGCAACTGAATGCTGATAAGTGGGCAATTGTAGACGTTTCTATTGACAATGTAGAAAAAAACATTGATGCATCTCTTGCTAGATGCAGAAAACGCCCATCTGGCTGCATCATAGAGGACAAATCAAACGGTCACTGTAAGGTCACTTGGATTGAGCATTTCGAATATGAGAAAAACGTAGCACATTCTATGTATCGTGCACTCATCAATAGTGGTCTAGCTTTTGGAGCAAGGCATTGGATGGCTACATTGCAGCAACAATGTGAGCGTCTTGTGTTCGTCCTCGCAACAAATGTTCCTACTAAGGATCCTAGTGGCATTGCTACATTGGCTGGTAGGAAAAGTATTTTGAAATTAGCGCAGAGAATGACATGGAGTTTTGGTCGAGCATTAGGTGCCTCAAGCTATCACACATGGAGAAAGATACCAAGTAAGACAGGAGGTGACATAAGGGTGGCTTCTAGGAAGAACCTAAATGACCCTGGTGAACCCTTAGGAGTGATACTATGTGCAGTATCGTCTGTATGGTTGCCCATTTCTCACACTCTTCTTTTTGATTTCCTTAGAGATGAAACTCGAAGAAATGAGTGGGATATTATGTCAAATGGTGGTCCAGTGCAATCTATAGCCACCTTGACAAAAGGACAAGATCAAGGAAATACCGTCTCCATTCATACAATGAAGTCAAAGGAGAACATGTGGATGGTCCAGGATAGTTGCACAAACACATACGAGTCCATGGTAGTGTGTGCACCAGTGAGTGTGACCAACATGCAATCAGTAATGGCTGGATGTGACTCTAGCACCATTGCCGTATTACCTTCGGGTTTTTCAATTCTACCTGATGGGGTGGAAACAAGGCCTTTGGTGATTACTTCCAAGGCCCAGAACCAGAGTCAGGACGGCGGGTCACTGTTAACTGTCGGTTTTCAGATTCTTACAAGTGACTCCCCAACATCTAAACTTAGTGTGGAATCAGTGGAATCAGTTAATGCACTTATCTCGAGTACCTTACGCAATATCAAGGCCGGTTTACAATGTGAAGATCAGTGACTACAGATGCAATTTAGATATGCTAATGCGACATGAATAATTGATAGCGTTCTTTTGCCCTCAAAGAATCGGCTTTTTCCAAATATTAGGTGAAAAGGTCTTTTGGTACAAGTAAATATTTTGTGGGTTTTGCGCCTTCGAAAGATGGTTTTTAATCTGTGAAGACAAGATGCTAAGAAGATGACTAGATGCTAATTATCTTAAGTGTTTGTGTAAAACACTTTAGTTATGCTTAATCTTTTATCACATTATATACTTTTTGATTATTCTGTTCTTTTGGATATGAATAATGGTTATATCTGCACATGTGAATTATCTATTGATCTATTTTATTGATAAACTAAAAGTGGGATGGTTTTGTACTTTTTGGTAGCTGTAATATTAAGATTCTTATTAAAAAT
>CTI12_AA020220_rna1620
TTTCCTTTTGTTTCCTTCAATCCCTGGGCCCACCCAAACACACACACACACACACTTTGACTATGTTTCATCGACTCTAGCATCTATCGATCACCATAAACTAATCATGTCTTCTTCTAACGATAACACTCATCCTTCCACATCTCTCGCCCTCACTCTCGGTTTATTTGGTGAGGGAGATGATCGGAAAGAAACGACTACTACGGTAGTGACGGAGATAAGCAGTGAGAATTCAGGTGATGAGATGTTTGACGGTGATCATCATCCTGACGTTGTTGATGACGGTGACAATAATAATACTAATACTAGTAATAAGAAAAGAAAAAAGTATCACCGCCACACCGCTGAACAAATTCGTGAAATGGAAGCGTTATTTAAGGAGTCTCCTCACCCGGATGAGAAGCAAAGACAACAGTTGAGCAAACGCTTAGGCCTTCATCCCAGACAAGTGAAGTTCTGGTTTCAAAATCGCCGTACCCAAATCAAGGCTATACAAGAGCGACATGAAAACTCATTGCTGAAATCAGAAATGGATAAACTACGTGATGAAAATAAGTTGTTGAGGGAGACTATCAAGAAGGGGACTTGTCCTAACTGCGGCTTTGGTAGCTCCAGCAAGGATGCTGTCACTTTGACTGATGAACAACAGCTTCGTGTTGAAAATGCCAAACTCAAAGCTGAGATTGAAAAGCTAAGGACATCGGTGGGGAAATATCCACAGGGAAGCTCACCGACAAACTCCAGTTCTGCAGGAAACGACCATGAAAACAAAAGCTCGTTAGATTTGTGTAGTGGCATATTTGGGCTTGAAAAGTCTAGAATAATGGAAATCGTCAATATAGCTATGGAAGAGCTTGTAAAGATGGCTAGTGCCAGGGAACCACTGTGGATCCGGAGCTTTGAAACAGATCGGGATATACTGAATTATGATGAATACTTAAAGGAGTTTCCCTTTGAGACTCGAAGCAGTAGATGCGTTGAGGCATCTAGAGATAGCGGTGTTGTGTTTTTGGATCTCTCACTACTGGTTCAAACTTTCATGGATGTGAAACAATACGAAGAGATGTTTCCATGCATGATCGCGAAAGCAGCTACCCTTGATGTTATCTGCAATGGGGAAGGTGCTAGCAGAAATGGTGCGGTTCAATTGATGTTTGCAGAACTGCAAATGCTAACTCCTTTAGTGGCCACAAGAGAAGTCTATTTCGTGAGATACTCCAAGCAACTGAATGCTGATAAGTGGGCAATTGTAGACGTTTCTATTGACAATGTAGAAAAAAACATTGATGCATCTCTTGCTAGATGCAGAAAACGCCCATCTGGCTGCATCATAGAGGACAAATCAAACGGTCACTGTAAGGTCACTTGGATTGAGCATTTCGAATATGAGAAAAACGTAGCACATTCTATGTATCGTGCACTCATCAATAGTGGTCTAGCTTTTGGAGCAAGGCATTGGATGGCTACATTGCAGCAACAATGTGAGCGTCTTGTGTTCGTCCTCGCAACAAATGTTCCTACTAAGGATCCTAGTGGTATTTAAATTACAAACCTGTTGATACTCGACTTTCATATTTTGTTTTTATGTAACTATGCGGTTGATCATATT
>CTI12_AA020300_rna1628
CATGGTTCTGCATCCCATGAGAGTGTTGCTCTCAAAGCTGATGACAAAAGATATGGCTACAAACATCTAGTTTCTTCTGCTTCGAAAATATCACTTCTGTTATCGAGTCATGACCATAAAACTGTGACCGAGACCACGGATAACAAGAGTCTGAATGGTGCTAGAATAGGTGTCGTGGCTAAACCATCGGCTGAATTTGTAGCCAGTGTACTTGCAATATGGTTAAGTGGAGGTGTAGCAGTTCCACTTGCACTCAGTTATCCAGAAGCTGAGCTATTACATGTCATGACTGATGCGGATGTATCGATGATTTTAAGTACTGAAGATCACAGTGAGCTTATGCAAGACATTGCATCCAAAACTGCAGCTGGATTTTCTCTGATACCTGATGTTCCTAGTGGTGATGTTAACGATGGTGTACATTTGAAGGAAATTCAGTTCTTTAATAAAGTTGAAGATTATGACCCAGCATTGATTTTGTATACTAGTGGTACAACTGGGAAACCTAAAGGAGTTGTTCACACACATAGTAGCATTTTAGCACAGGTGAAAACGTTATCAACAGCTTGGGGATACACATCAAGCGATTGTTTTCTGCATTGCCTGCCTTTACACCATGTTCACGGGTTCTTCAATGCATTGTTTGCTCCTCTTTATGCGGGTTCCATGGTTGAATTCATGCCAAAGTTTAGTGTGAGGGGTATCTGGCAAAGATGGCGTGAATCATATCCAAAAGATGGGTCTAAGCTTGATGATGCAATAACTGTATTCACTGGGGTTCCGACCATGTATACCAGGCTGATACAAGGCTATGAAGCTATGGATCCAGACTTACAAGCAGCTTCTGCTTCAGCTGGAAGACAACTGCGTCTAATGATGTGTGGATCATCTGCTCTACCGTTGCCAGTCATGCAACAATGGGAAGCGATTACAGGACATCGACTGTTAGAACGATACGGCATGACAGAGTTTGTCATGGCAATTTCGAATCCGTTAAATGGATTACGTAAAGGAGGTACTGTTGGCAAACCCTTTCCAGGCGTGCAGGTCAAGATTCTTGCAGATGACGATGGTAATGTGGGGGTTGGTGAGCTTTGTGTCAAAAGCCCTTCAATGTTTAAGGAATACTGGAAACGTCCTGAGGTAACCAAGGATTCGTTTATAGAGGGTGGCTATTTCAAGACTGGTGATGCTGCTAAAGTGGATGAAGATGGATATTATGTAATTTTGGGACGTACTAATGCTGATATAATGAAGGTTGGTGGATACAAGTTGTCAGCATTAGAAATCGAGGCAATTCTTTTAGAGCATCCAGCCGTTTCAGAATGTTGTGTGTTGGGGTTACCGGATAAAGCTTATGGAGAAGCAGTGACTGCAATAGTTGTGCCTGACGTAGAGATTAAAAAGGCTCGTGACAATGAATTGAAGCCTGCTTTAACTCTCGATGAACTCTGCTCAATGGCTAAACAGAAACTCGCACCATACAAGCTACCAACCCGCTTATTTATATGGGAGTCACTGCCTCGTAATGCCATGGGAAAGGTGAACAAAAAGGAGTTGAAGACGAAGTTGGCTGCTGAAGGACAATAAACCAAGTGCTTCATTGTTTATAAGATGCTGCATAGCTGTTCGTATTCTATTATCAGCAAACTTCGTGATTTCGTCCATTGTGGGTAGTGCAGCCGGGTATAAATCTATAAGTATAATTTATCTTTTTAAGTTGTAAAAGGTAATAATAACAGTAAAATGGTTTTAGAATTTCATTTATATCGAAAGTGAACCATCTTGATAACGCC
>CTI12_AA021210_rna1651
CCATAAGCCGAAACATATAATGGAGCAATCATAAGAGTTAGGTTGTTGATATCGTAAATCGAGAAATTGGAGTTATGTACATTGTTTGCGTGTCATTAGGCGTATACTGAATTGATAAATGTCGCTCTTTTTTTATTACATAACTAGGACGTTAAACTTGTTACTTATCATTGTAGTAATGCAGTTTATATCTATATTATCCAGATTTGAGGATGGCAGCTGAACGTTAGAGAGGCTTTCGAGATCAAATTGAACTGAAATAGACTTGGAGATTTGTTTTCTTTTGTAAAGTTCGAATCTTTATTGATCGGATGTTAGTTTGGAAGTAATGGGTAGAAGAAAGCAAATTCGGCCTCGTAGGGCAGGAGCAGTTGTTGTTGACGCTAATGGTGTTTCTAAACCGGATTCGTGCGATCCAAGCACAAGCCAAGCTGCCGAAAATGGGTCTTCTGGGGTTGAAATACCGTTTTATGTTGAAGTTGATAGGAGTAACTGGAGTTCAGAAGAGCATTATGACATTTCCGAAGTGGTTTTGACAAATTTAAATGTAAACGAAGAGTTTCGTGATAGAGGGAATGAAGAGCAACGTTTTTGGGGTGATGAGAAGTATAACTTAAGGTTTCGGCTGAGCAATGTAAATGATTTAATTGGCCGAATAAAACTAGGTCATTGGCCTATTTTACCTGCTAATGATATTTATATGGAGTTCATCGAGGAGCAAGAGTCGTTGGACATAGATGCACATGTGATGGTAACTGGGAACTTTGATGGGCCTAATGAAGGTGTTTCAGGGCTTGTTCATTTGGTTAATATGAAGTATTTGACTTTGAGGCCTGTTACGGGGTTGACTTTTTTAGGAAGCTTGTCATCTATTAGATTAAGAGTAGAGATACAGAAGAGCGCCTTTGAGGCATGTGAGTCACTTTCTGAGAATACGAGGTCGTTATGGAAAAAAAGTATGATGAACGTCATGGCTTGGCTACGTCCTGAAGTAACGACATCAGAGGCTAGATATGGATATAAGTTGTCAAAAGACATTGCAATTGGATTAGTACAGGACGAAGAATCCCCTGTGTGTAGGAAACGAGCTAGGTTTGACGTTTCTGGTTTCTATGAAGCAATAAAACCCTCAAAGGATAAGCAGATGCTAATTGATGACATGCCTGATTTACTTCCTGAGTTAAGACCATATCAGAAGCGGGCAGCTTTCTGGATGGTTCAACGAGAGAAAGGAGCTCTGGAACATCTATCAGGAAGTCAGCATAGTCAATTTGTTTCACCCCTGTGCACACTGGTGGATTTAGTTGATTCATGTCGTAAAATTTTTTACAATTCATTTAGTGGAAGTGTTTCCATGAATCCCGAGAGCAATTCGTCTTATGTCGTAGGTGGTATTCTTGCAGATGAGATGGGTTTGGGGAAAACAATTGAGCTTCTTGCTTGTGTGTTTGCACACAGAAAGTCGGATGATGGCAACAAGATGATGCAAATGATCGGGGAAAACACACCTAAAATCAAAAGAGTGAAAAGAGAACGTGTTGAATGTGTTTGTGGGGCTGTAAGCGAAAGCAGTAGGTATAGAGGTTTGTGGGTACAATGTGATGTCTGTGATGCTTGGCAGCATGCAGATTGTGTAGGGTTTTTAGACAAAGGAAGAAACTCTGACACAGAAAAAGATTACGAGTCAGAAGGAGACAACAATAGTGTAAATGGTGATACAAGAAAAAGAAAAAGTCACAATGACTCCGAAGTAGATTTTTCTGACGAGGTTCATATTTGCCAACTTTGCTCAGAACTGATTCAAGCAACGACTTCCCCGGTTGCTACTGGTGCAACTCTTGTAGTATGCCCGACACCTATATTGGCTCAGTGGCATGCTGAAATTACTCGGCATACACGTCCTGGTTCACTGAAAGTCCTTGTTTATGAAGGCGTTAAAACCACTCCATCTTCTAGTAAACGTGTTACAAAAGCTGGTGAACTGCTTACTGCTGATATTGTCTTGACAACCTATGATGTGCTTAAAGAAGACTTATTTCATGATACTGATAGGCATGAAGGGGATCGCCATCTTATGAGGTACCAAAAGAGGTACCCTGTCATCCCAACTCTTCTCACTCGAATAGTCTGGTGGAGGATTTGTTTGGATGAGGCCCAAATGGTGGAAAGTAATACTACTGCTGCAACAGAAATGGCTATGCGGTTACATGCTATGCATCGTTGGTGTATCACTGGAACTCCCATACAGCGAAAACTAGATGACTTATATGGGCTATTGAGATTTCTCAAAGCAAGTCCATATGACGTTTTAAGGTGGTGGGTTGATGTTATCAGGGACCCGTATGAGGGGGGAGATGCAGGGGCTGTAGAATTTACTCATAATCTCTTTCGCCAAATTATGTGGCGATCTTCAAAATCACATGTTGCAGAAGAGTTAATGTTGCCTCCACAAGAAGAGTGCCTCTCTTGGCTATCCTTCACAGCAATTGAAGAACACTTCTATCAGAGGCAACATGAGACTTGTTTGACCTATGCTAGGGAAGTTATTCAGAGTTTCTCAAGTAATATTTCTGAAGAACATGCTGCAGATTCTGTTCTAACCCATGTGGAGGCTGCAAAGCTGTTGAACTCACTTTTGAAGCTAAGGCAAGCTTGCTGTCATCCACAAGTTGGAAGTTCAGGCCTACGTGCCCTACAGCAGTCTCCCATGACAATGGAGGAGATACTAATGGTTCTTGTTGGTAAGACTAAGGTAGAAGGAGAGGAGGCCTTAAGAAAGTTAGTTGTTGCAGTGAATGGACTTGCGGGAATAGCTATAATCAAACAAGAATTTCCTCAAGCTATATCATTATATAAAGAAGCTCTGGAATTAGCAGAAGAGCATTCAGAAGATTTCAGAGTGGATCCTTTGCTAAACATTCACATACATTACAATCTTGCCGAGATACTTCCTTTGACCAGTGACTCTTTACAACAGTCCCAATTAGGCAATGCATATACTGAATGTTCTGGTTCTGGAAACTTTGAAGGTAACATGTGCAAGACATGTGATGGTAATGGCTATAATCAACCCGATACTTTAACTGGTTCAAACGATGAGAAACATATTGTTTACAAGCGGCGTTCCACTTCTTCCAGATCTACCAGTTTCCAGTCTTTGCAGATGACGTGCAACAATTTAAAGAAAAAATTCTTGTCTGTTTTCAACTCAAAATTGTCTGCGGCTCAGCAGGAATTTAGGAAATCGTATGAGCTGGTTAGTAATGCACATGATGACAGAAGAAACCAGCATACTGCTTGGTGGGCTGAAGCCCTGCAATGTATTGAGCAAAATAAGGATGTTTCAACTGATTTTATGAGAAAGATAGGAGATGCTGTCTCGGGGACTCTTAACACTTCGAGAACTTCAAGACTTGCAGCCTGCTTTCAGAGCATCACTGCTCTCAAGTATTATATCCAGACTAGTTTGGATTCACTGGAAGATTCTAGAAGAACTTTGCTTGATAGACTTATGGAACTTGACCAAACAATGGAAAACCCACGAGAAGAAGATGTAGAAAGAGTAAGATACTGTCCAAACTGCCAACTCGAAGGAGACGGTCTTATCTGTGTACATTGTGAACTAGACGAGTTGTTCCAGGTTTATGAGGCAAGATTGTTTCGACTTAACAAAGGACATGATGGAGGTGTGATTACATCTGCGGAGGAGGCAGTCAATATACAGAAAAGAAAGTCGGCTTTAAATCGTTTCTATTGGACTTTGTCTCAGCGTGATAAAGCTTCACGAACATCGAGTGTGAATGATGAAGATGATGGAACAAAAAGGGGTGTTGGGGAGAAAGTTATGGTTTCTAAGTCTCCTTCAGAGTTGGAAGTTGTTCTTGGGATTTTAAAGAGCTATTCAAAGGTTCAATTGGATAAAGAAGTAATGTCAGCAGCCAAAAAACATCTCTTTCTTCTCGAGGGAATGAGAAAGGAGTATGCTCAAGCACGGTCCTTGGCAGTTGCTCAAGCTCAGGTTCTTAATGCTCATGATGAATTAAAAATGGCAACCTCACGATTGCGTCTGAGAGAAAATGAGGATGATAAGTCTATTGATGCTTTAAGTCTTGAAGAGTTGGAACAAGCAAGCGTTGAAAATTCTAGCGAAAAGTTTCTTGCTTTATCCACATTAACACGTATAAAAGGGCAGCTTCGCTATCTAAAGGGTTTGGTACACTCTAAACAAAATTCACAATCAGAAGGTGAATGTGATCCCTCTGAGAGTCATAGTATGAGACATGGTCGTTCTAATTTGATTAGAACAGAAGACAATGAAAATCGTGTCCAATTAGAGGAGGAAATGTGTCCTGTTTGTCAAGAAAGGCTCAGCAATCAGAAGATGGTTTTTCAGTGTGGTCATATTACGTGTTGTAAATGTTTTCTTGGGATGACTGAACGGTGGAAAAATCTGCATGGGAAATCTCACAATAAATGGGTGATGTGCCCAACATGTAGGCAACATACGGAGTATGGGAATGTTGCTTTTGTTGATGATATGCAAAATAAGTCACCTGATGCTTCTGTTTCTACTTTTCGAAGCTCAGAAGCTTCTGTGAATGTCAAAGGATCATACAGCACAAAGATCTCAGCAGTCACAAGGAGAATACTATGCATCGGTTCTACAAACCCAAAAGCCAAAGTTCTTGTTTTTTCTAGCTGGAATGATGTTCTTGATGTGCTGGAACATTCATTCACAGCTAATGGTATAAGTTTTATCAGGATGAAAGGAGGGAGGAAATCACATGTTGCTATCAGTCAATTTAAAGGAGAGAAAGTCAGTGTAAAAGCAAATAAGAAACAAAAGCAAGCTGAAACAAATTCTGTTCAGGTGTTGCTACTCTTAATTCAACATGGAGCCAATGGGCTTAATCTTTTGGAAGCCCAGCATGTTATTCTTGTAGAGCCGTTACTTAATCCTGCTGCCGAAGCACAAGCAATCAGTAGGGTGCACCGTATTGGTCAGACCCAGAAGACACTCGTTCATCGTTTCATAGTGAAAGACACAGTGGAAGAGAGCCTATATAAACTGAATAAGAGTCGGCATAGTGGTTCGTTTATAAGTGGAAACAAAAAGAACCAAGATCAGCCTGTCTTGACCATTAAAGATGTCGAGTCTCTCTTTAAAGTTGCTCCATCCACAATAGAACAGAAGAAAGAAGAGGTGAATTCGGATTTAATGCATTTGCCGCCAGGTGTAGCTGCTGGGATAGCTGCCGAGAGGAGGCTCATGGAGCAAACAAGGTGAACCGGGGTTTTCAAGGCGAATGTATAGTTAAGTATTAATTAAGAGACTAGGAAATCAAGATAATCCTTTAGTTTGTACATTTGTAGGTTAGGAATTGAAATTACACTTTGTACAGATTTGGGTAACATTTTTAAGTTCCTCCTAGTGATGCACAACTGAACTCTAGACGAGTATGAACTCAGCCAAATTATCTTGCATAATGTCGATTGAATTTGATGCATGTCAAATTAAATGAAATAAATTGGGAGTATCCTATTTTTAC
>CTI12_AA021690_rna1678
GGCAAAACTACCTACCTAATAGATAAGTTTTCAAGAAGTAAAATACTTGGAGTGACCTTTTGCATATATTGTTCCATATTTTCATATAAAGAGAGAATTGAATGTTTGGTTTATTAGTCACATGTAAAATGATCCATTGCTCAAATCATCACCTACCTTGTAATTTAATAAATGTCCCTACTTATTCAAAAAAAATCTCATTTCAAAAGATCAACCCCACACTTTTCATATGGAGCTCAATCATAACCACCCATAGAAAGAAAGAAAAATAGAATTCTCATAAGACCAATCACACAATCCTTAATATCTTTCCCCCTAGTTTTATGTAAACTTCAAATTTAAACACACAAACTGTAAACAACAAAAACAACAGCAATGGGTCTGCATGAAAATATGAAAAGTTTGCTTCACAACAGATGGTTAGTTTTTGTAGCTTCTATGTGGGTGCAGTCTTGTTCTGGTATTGGGTACATGTTTGGTAGTATTTCGCCCGTGATCAAGAAAAACATGGGTTATACTCAAAGGCAAATAGCTATGTTAGGTGTTGCTAAAGATATTGGTGATGCAATCGGGTTCGTTGCTGGTAGTTTGTGTGAAGTTGCACCTATTTGGGTTGTTCTGTTTATTGGTGTGGTTCAGAATTTCTTAGGATATGGTTTGGTGTGGCTTACTACCACACATGCCTTGCCTAAATTGCCGTTGTGGGTGTTATGTGTTTGCATATTCGTGGGAACAAATGGGGAAACCTACTTTAACACGGGAGCTCTTGTATCCGGTGTTCAAAACTTCCCAAAAAGCCGTGGTCCAGTTGTAGGGATACTAAAAGGTTTCGCTGGCTTGAGTGGTGCAATTTTGACACAAGTTTACACCATCTTTAATTTCCCCGATCAGGCTTCAGTTATTTTTGTGGTTGCAGTGGGACCCACAATCGTAATTACTGCCGTTATGTTCCTTATTAGACCCGTTGGAGGCCACAGACAAGCTCGACAATCCGATAGCAAAAGTTTTTTCTTTCTTTATGGTGTTTGTGTCATTCTTGCAGCTTATCTATTGGGGGTTTTGATACTGCAAGACGTAACAAATCTTAGCCAGACCACCATCACTTGGCTCACTATCGGACTTTTAGTTCTTGTTTTACTTCCCATCGCAATTCCCATCTTTTTGGTTTTTTTCTCGTCAAACGAGTCAGAGAATGTTTATGAGGAAAGGTTACTTAACGAAGATCTTCAAAAGCAAGATGGAAATGAAATGATTTTGAGTGAAGTTGAAGATGAAAAGGGATCAGAAGTAGATTTGCTTTCGGCTCAAGAAAGGAAAACGAGAATGAACCATTTGCAAGCAAAACTTGTGCAAGCCGCAGCTGATGGAGCCGTGAGGGTGAAGCGCAGGAAGGGCCCTCGACGAGGGGAGGATTTTACGTTAATGCAGGCATTGGTGAAAGCTGACTTCTTGCTCATGTTTTTTTCATTAGTATTAGCTTCAGGATCCGGTCTGACCATTATTGATAACCTCGGTCAAATGTGCCAATCTCTTGGATATAAAAATCCACATATTTTCGTCTCCATGATTAGTATTTGGAACTTTCTTGGTCGCGTTGGTGGCGGATACTTTTCTGAGATAATTGTAAGAAAGTATGCATATCCGAGGCCAGTGGCAATGGCTGGAGTTCAAGTCGTAATGGCAGGTTCGCTTTTCTACTATGCAATGAGTGGACCCGGTGCAATTTATGTCATCTCGGTTGTGATGGGCCTATGCTATGGAGCCCATTGGGCTATCGTCCCATCTGCAGCCTCAGAATTATTTGGTTTGAAGAGTTTTGGTGCATTATACAACTTTCTTACACTCGCAAGCCCAGCTGGCTCTTTAATCTTTTCTGGTGTCATTGCTAGCGGGATTTATGACTATGAAGCAAAGAAGCAAAGATCATTGATGCATCACGTCTTTCGCGAAAATGAAGAGCTTACATGCTATGGAACTATATGCTATTCAGTCACTTGTGGGATCTTATCGGTCCTATGTATTATTGCAGTTTCGTTGAGTATGACTGTTGTCTATAGGACCAAAAGAGTCTATGCACAACTTTACGGAAACTCGCGAACTTAAAATCGAAGGGTCCTCGAGTTCTTTATTCTTTTGTATACTATTGTGCTCATATATCGTGGTCTACAAGCTGATCAAACAATGCCCCATTGATGAGTCCAAAGTTGCGCATTTTGGCAAGATTGGATCATTGAGAAATTAATTTGGCTTTAGAATTCTTATGGGAGAAGGATTTTTGCGTTTATGTGGAGTTCGGTCATGTGTAAGGTTTAGATATTGGAGCCAGGGGTCAGTCAGTGTGTTCAGCCCTTGCATCACATAGAAGCGGAAAA
>CTI12_AA021700_rna1681
GGTAACCAACTAACCATGAGCTTCAGTTTAACCACTCATCATCTTCCTCAACCACCACTCATAACAAAAACCTTAACCATAACCAAACACCCCCCAATTCAATCATTAACCACCCAAAACCCAAACAAATCTTCATTCAAAAACCATTTACTCTCACTAGCACTTGCTTACGTCACACTTACATCATCCCCACTACCATCATTAGCACTACCATCTATCAATGGCCCACCTTTGCCGCCAAATTTACCTTCTGCAACTACCCCTTTTTCTCAGTCCAAGAACTTAATCACTGGTTTGGATAATGGGAAGATTAGACCTTGTCCGTCGAATAACCCGGGATGTGTTTCGAGTAATCCGAAATCGTCGTCATTTGCTTTTCCATGGAGGATTCCTGATAATGCTTTAGATAATGCACTCCAGCAATTGCAGCAAGCAATTCTTGAAACACAGAAAAATGCAAAAATTGAGGTCGTAGAGGATACCCCAGATGGCCAATATTTGCAAGCAACGGTTGATGGAGGGTTTGGGCGTGACGTTCTAGAGTTCTTGGTGAAAGGAGATGTGGTTTCTTATCGGTGCATGGCCGCTAAGGTTACATATGTGTACCCTTTCACCACAGCTTTAGGGGATTCAAAGGGTCAGGAGGAAAGAATAAGGAAGGTTGTGGACCAATTAGGGTGGGATGCCCCTAGTTTCAGTGCAATGGATTAGGATCATTTTTTTTATGTATATAAGAACAATCATAATATTGTTTACACTTTTTGCGTCTGCACAATAACAATATGAGATGGAAAGTATTGTTTGATTCATTTGGTTGATTTTGTATATCTAATGTGGGATCAATGCAGTCATGTCTTTCAGAGAGGGTCCATAGCCATGGGTGCATACTCCGATTATTTTGTAGGTTATTTGTCGTGTAATGTTTAATAAGCGAAATTGTAATGATATGGCATGCCTTTTTTTTTTTTTCTTT
>CTI12_AA020720_rna1691
ATCACATTCACGTCTCTCCCTCAACTCATTCGACTGCTGCTCTCCCTTTTATTAATTAACTACTTCAGTGTAATATGTATTCGTGCTTTACTTAGCAACTTACGAAGGGTTTCGATAGAGAGATAGAGTTGATAAAATGGTGAAGGTTAAAACTTATAGGCGATTTTGATGCGGTTTCTGTTAGATTTTGACGAGTTGTTATCGAATCTCGAGTTTTTGTTTAGGATTGGTTAAATAGTGCTATTTGTATTCGTTGCTTTCTTTAGAACGATACAAAGAGTTGTATCAGAGTTAATAAATATGGTGAAGGTTATATTACCGGGGTCTAAGAAGAGGCCCGGGGAGCCATTAGAGGGTGGAGATCAGAAGAAGCAGAAGATGGATAATGGTGTTAGAATCGAGTGTGGGAAGATTCTAAGAACGTTAATGACACATAAGTATGGTGGACCTTTTAACCAACCGGTGGATCCTGTGGAACTCGGTATTCCTGATTATTTTGATGTTATCTCTCATCCAATGGATTTTGGGACGATAAGTAAGAAGTTGGAGAAAGATGTCTATTCTTCTGAGGAAGCTTTTGCTGCGGATATGCGACTCACGTTTGCTAATGCCATGAGATATAACCCTCCTTCAAATGCTGTTCATTTGATGGCAAAAGAGTTGAAGGATCTTTTTGAGAGAGCGTGGAAATCACTTGAGGTGAAGTTGGTAAAACTGAGGAAAAGCGTTGCAGAACAGGGCAAGTTAAAGAAGAAACCCTTAGACACGAGCAAGATTGCCAATAGTTTACCGGCTAAAACCTTAGAAAAAAAGACCGATAAGAAACCAACTCCTTCATTAATTTTAAAATTCAAGAAAGCCGAAGATACAAGCACAATTACAACTTGCTCTGTGCATAAGGCTTTGGTATCTAGAGAAGAAAAGATTAGCCTTAAAAGGGAGCTCATATCAGCTGTAAGAGGCGATTGGACCGGATCTTTACGTTGGTTTTTAAGAAAACATGGTTTGTTAAACCCGAGCAGAGAGAAGATTGAGAATACTTTTAATTCTTTTAACGACGATACTTTATTGGAGTTGAGTAGAGCATTAAAAGGTTCATTCGGTACAAGTACGGAAAAGGGAAAGGAGGATCATGGAAATGCACAGCAGAAGATGGAAATAACAGAGAGAAAGAAACTTGAAGAAAAGTCAAATCTTGAATCACGAATCAGAGCTGCTCGAGCTGCTAAAGAAGCATTGCTTGAAAGTGCAAAGTCTGATTTGCAACTGAGACGCGATAAAGAAAGAGAAAAAGTAGAAAAGATGGAAAGAACAGTAGTAATTGGCGACAATCTGAGTTTTCTGAGAGAGCTTGAGAAGCTCTGCCAATATTCAGGGATAAAAAACCCGTTGGAGAAAATCGGATTGCGTTTGAAGGAAGAGTACTATTATGGGTACGAATATTCAGATGATGATAATGGTATTATCTCTGATGAGCTAGAAGACGGTGAGATCTTTTGAGACTATAAACTGCTCTGCAGTTACTCGTAGAGTTCTATTGCTGTGAACTGAATTAGTAGAGTTTTGTATTTGGTGTAAATGACCATTATTTTTTTTGCCGGGACGACATGATAATGTTTCTGGTGGTACTTCTTGTACGTTAAAAGAGTTAACTCGTGTAAATATATAATTATTAAGGGACACTTATATTAGACCATAACAGTTTAGCATTTTGTGTTCTCTC
>CTI12_AA020720_rna1692
ATGGTTACTCTTAAGAATTCGTTTGAAGCGTCGAAGGAAAATGACAATATTTTTGAGACTGTTGACACTTCAATTGCTGGAAACGTTGGTAATACTGCAAAGGCGATTTTGATGCGGTTTCTGTTAGATTTTGACGAGTTGTTATCGAATCTCGAGTTTTTGTTTAGGATTGTGCTATTTGTATTCGTTGCTTTCTTTAGAACGATACAAAGAGTTGTATCAGAGTTAATAAATATGGTGAAGGTTATATTACCGGGGTCTAAGAAGAGGCCCGGGGAGCCATTAGAGGGTGGAGATCAGAAGAAGCAGAAGATGGATAATGGTGTTAGAATCGAGTGTGGGAAGATTCTAAGAACGTTAATGACACATAAGTATGGTGGACCTTTTAACCAACCGGTGGATCCTGTGGAACTCGGTATTCCTGATTATTTTGATGTTATCTCTCATCCAATGGATTTTGGGACGATAAGTAAGAAGTTGGAGAAAGATGTCTATTCTTCTGAGGAAGCTTTTGCTGCGGATATGCGACTCACGTTTGCTAATGCCATGAGATATAACCCTCCTTCAAATGCTGTTCATTTGATGGCAAAAGAGTTGAAGGATCTTTTTGAGAGAGCGTGGAAATCACTTGAGGTGAAGTTGGTAAAACTGAGGAAAAGCGTTGCAGAACAGGGCAAGTTAAAGAAGAAACCCTTAGACACGAGCAAGATTGCCAATAGTTTACCGGCTAAAACCTTAGAAAAAAAGACCGATAAGAAACCAACTCCTTCATTAATTTTAAAATTCAAGAAAGCCGAAGATACAAGCACAATTACAACTTGCTCTGTGCATAAGGCTTTGGTATCTAGAGAAGAAAAGATTAGCCTTAAAAGGGAGCTCATATCAGCTGTAAGAGGCGATTGGACCGGATCTTTACGTTGGTTTTTAAGAAAACATGGTTTGTTAAACCCGAGCAGAGAGAAGATTGAGAATACTTTTAATTCTTTTAACGACGATACTTTATTGGAGTTGAGTAGAGCATTAAAAGGTTCATTCGGTACAAGTACGGAAAAGGGAAAGGAGGATCATGGAAATGCACAGCAGAAGATGGAAATAACAGAGAGAAAGAAACTTGAAGAAAAGTCAAATCTTGAATCACGAATCAGAGCTGCTCGAGCTGCTAAAGAAGCATTGCTTGAAAGTGCAAAGTCTGATTTGCAACTGAGACGTGATAAAGAAAGAGAAAAAGTAGAAAAGATGGAAAGAACAGTAGTAATTGGCGACAATCTGAGTTTTCTGAGAGAGCTTGAGAAGCTCTGCCAATATTCAGGGATAAAAAACCCGTTGGAGAAAATCGGATTGCGTTTGAAGGAAGAGTACTATTATGGGTACGAATATTCAGATGATGATAATGGTATTATCTCTGATGAGCTAGAAGACGGTGAGATCTTTTGA
>CTI12_AA020760_rna1697
GCTATTTTTCTTGACATCGTGAGAAAGCAAAAGATGATTAATTAATAAGTTACGATCATAGCTAAAAGTTTTCATGGTTTGGTACTTGTATTACTTTTAGATGTTCGATGTTCCTACTGGCAACATGAGCTCAAAACACTCGTCGTGAAAGATTATGAGTATATATTACGGCATAATCTATCTTTTAAACATCGTTACATGACTGTTAGTTAACTCTACACAACATTTTATTGGGAAGAAAAATGAGGATATGTTTATTAACATGTTAAGAATAATTTGTGTATTGGTGAAGGGGTGTGGCCAGAATCAGAAAGCTTCAATGATATAGGAATGGGACCCATACCAGTTTCTTGGAAAGGAATCTGCCAAACTGGACCCACTTTCAAGGCAACACACTGCAACAGAAAACTGATAGGAGCTCGATATTACCTCAAAGGTTACGAAGCACGATATGGTCATCTGAACACCACCCAAGATAGCAGGTCCCCGCGTGACATGGATGGACATGGGACGCACACTGCCTCAACCGTTGGAGGCAGAGGTGTTCCCAATGCCTCAGCCCTTGGTGGATTTTCCAGTGGGACCGCTTTTGGTGGTGCACCAATGGCTCGCCTAGCAATCTACAAAGTTTGCTGGCCAGTACCAGGCAAAGGTAAAGAAGACGGGAACACATGCCTCTTCGAAGACATGCTAGCCGCTTTCGATGATGCCATTCGTGATGGTGTTCATATACTTAGCATTTCTATTGGTTCATCAACTCCCATTGATTACACACAAGATGGTCTTGCTATGGGTGCCCTTCAAGCAACCAAAAACAACATTTTGGTAGTTTGTAGTGGCGGTAACGAAGGCCCAACTGCATCAACAGTTGTTAACACAGCCCCATGGATTTTCACGGTTGCTGCAAGTTCGGTTGATCGTTCATTTGTTGCCCCGGTTAAGCTAGGAAATGGCAAAATGGTCAAGGGACAGTCTGCAACTCCATACAATCTACCACAGAGGAAAATGTATCAACTTGTTTATGCAGCAGAGGTTGTGAATGAAAACGTACCAAAGACATACATAGCAGGTCAATGTTTACCTGGTTCTTTGAACCCTCAAAAAGCCAAGGGCAAGATTGTGTTTTGCTTGCGAGGAAATGGGACGAGAGTTGGAAAAGGTATGGAGGTGAAGAGAGCCGGCGGGATCGGCTACATTTTAGGAAATAGTCCAGCCAATGGAGCTGAGTTAACCGTAGATGCTCATGTTCTTCCAGCAACCGCAGTTACATCATATGATGCAGTACAGATTCTTAGATACATCAATTCCACAAAAACCCGTACAGCTTACATTTTTCCTGGAAGAACTATAGTACATGCTAAACCAGCTCCATCAGTGGCTGCCTTTTCAAGTAGGGGCCCAAGTGCAATTTCACCTGAAATTCTCAAGCCTGATATTGCTGCACCAGGGTTGAATATATTAGCAGCATGGACAGAAGGTAATTCTCCAACAAAAATAGAGGCCGATAAACGAAGGGTGAAGTATAACATACTTTCAGGAACATCAATGGCTTGCCCTCATATATCGGCTGCAGCTGCACTGATTAAAGCGATTCACCCTGATTGGAGCAGTGCCGCAATAAAATCAGCACTTATAACCTCAGCTGGACTATTAAATAATGAAGGGAAGAGAATAACAGATGCATCAGGCAATCCGGCAGATCCTTTACAGTTTGGGTCGGGTCATTTCAGGCCAGAAAAGGCAGCTGATCCTGGACTGGTTTATGATGCTTCCTACAATGATTATCTGCTGTTTCTTTGCAGTCATGTTAATATAAATTCAAACCCAACTTTCAAATGCCCGAAGACTACACCCTCAATGCAAAACCTAAACTACCCGTCATTTAGTTTCCCAAAACTAACTGGCAAAGTAGCTGTTAAAAGAACGGTTACAAATGTTGGTGGCAAAGGGAGCGTTTACTTTGCTAGTGTAGAACCGCCTATGGGAATTTCTGTCAAGGTATATCCGCCTATTTTGCACTTTAATCATGTAGGCGAGAAGAAGGACTTTGAGTTAATAGTGGAAGCAAGAGAGAGGGTGGAGAAAGGCATATACTCATTTGGGTGGCTCACTTGGAGTGACGGCGTACACATTGTTCGCAGTCCTATTGCAGTATCTTTGGTTTAGTGATCTAGAAAGATAACATGCATCAGCTTAGAATATTCTTGGAAAACGCAAGAACACAAATACAAATAATGAAAGAGATACGCATGAATACAAAATCAACAAGTTATTAGTTATATTTTTCAAGCAAAGTTATCAAATCAATGATTTACTTTGAATGTTGAAATTACGCTTAAATAGCACAATTTTAACGAGCTGATTTGTCTCAAATAATACAAGGGCTGCTAGCCATACACATATGTTTCAAGTA
>CTI12_AA020760_rna1699
TAAACACTTGTCTTAGTTACTTATATTGTTGTCGTGATCTCGATAGTAAGAGGATTCATGAAGCTTATTGACACTCACTTTGTTTTTACCAGATATGGAGGAGGTAGTGATGGTGATTCCAAGCCATGAAAGGGAGTATTCATTGCATACCACAAGATCTTGGGAATTTGCAGGCTTAGATGAGGAATTAAAGCCTACTAAAATGGATAGACAAGACTTGTTATACAGATCTCAATATGGGAAAGATATCATTGTTGGCGTGATGGATAGTGGGGTGTGGCCAGAATCAGAAAGCTTCAATGATATAGGAATGGGACCCATACCAGTTTCTTGGAAAGGAATCTGCCAAACTGGACCCACTTTCAAGGCAACACACTGCAACAGAAAACTGATAGGAGCTCGATATTACCTCAAAGGTTACGAAGCACGATATGGTCATCTGAACACCACCCAAGATAGCAGGTCCCCGCGTGACATGGATGGACATGGGACGCACACTGCCTCAACCGTTGGAGGCAGAGGTGTTCCCAATGCCTCAGCCCTTGGTGGATTTTCCAGTGGGACCGCTTTTGGTGGTGCACCAATGGCTCGCCTAGCAATCTACAAAGTTTGCTGGCCAGTACCAGGCAAAGGTAAAGAAGACGGGAACACATGCCTCTTCGAAGACATGCTAGCCGCTTTCGATGATGCCATTCGTGATGGTGTTCATATACTTAGCATTTCTATTGGTTCATCAACTCCCATTGATTACACACAAGATGGTCTTGCTATGGGTGCCCTTCAAGCAACCAAAAACAACATTTTGGTAGTTTGTAGTGGCGGTAACGAAGGCCCAACTGCATCAACAGTTGTTAACACAGCCCCATGGATTTTCACGGTTGCTGCAAGTTCGGTTGATCGTTCATTTGTTGCCCCGGTTAAGCTAGGAAATGGCAAAATGGTCAAGGGACAGTCTGCAACTCCATACAATCTACCACAGAGGAAAATGTATCAACTTGTTTATGCAGCAGAGGTTGTGAATGAAAACGTACCAAAGACATACATAGCAGGTCAATGTTTACCTGGTTCTTTGAACCCTCAAAAAGCCAAGGGCAAGATTGTGTTTTGCTTGCGAGGAAATGGGACGAGAGTTGGAAAAGGTATGGAGGTGAAGAGAGCCGGCGGGATCGGCTACATTTTAGGAAATAGTCCAGCCAATGGAGCTGAGTTAACCGTAGATGCTCATGTTCTTCCAGCAACCGCAGTTACATCATATGATGCAGTACAGATTCTTAGATACATCAATTCCACAAAAACCCGTACAGCTTACATTTTTCCTGGAAGAACTATAGTACATGCTAAACCAGCTCCATCAGTGGCTGCCTTTTCAAGTAGGGGCCCAAGTGCAATTTCACCTGAAATTCTCAAGCCTGATATTGCTGCACCAGGGTTGAATATATTAGCAGCATGGACAGAAGGTAATTCTCCAACAAAAATAGAGGCCGATAAACGAAGGGTGAAGTATAACATACTTTCAGGAACATCAATGGCTTGCCCTCATATATCGGCTGCAGCTGCACTGATTAAAGCGATTCACCCTGATTGGAGCAGTGCCGCAATAAAATCAGCACTTATAACCTCAGCTGGACTATTAAATAATGAAGGGAAGAGAATAACAGATGCATCAGGCAATCCGGCAGATCCTTTACAGTTTGGGTCGGGTCATTTCAGGCCAGAAAAGGCAGCTGATCCTGGACTGGTTTATGATGCTTCCTACAATGATTATCTGCTGTTTCTTTGCAGTCATGTTAATATAAATTCAAACCCAACTTTCAAATGCCCGAAGACTACACCCTCAATGCAAAACCTAAACTACCCGTCATTTAGTTTCCCAAAACTAACTGGCAAAGTAGCTGTTAAAAGAACGGTTACAAATGTTGGTGGCAAAGGGAGCGTTTACTTTGCTAGTGTAGAACCGCCTATGGGAATTTCTGTCAAGGTATATCCGCCTATTTTGCACTTTAATCATGTAGGCGAGAAGAAGGACTTTGAGTTAATAGTGGAAGCAAGAGAGAGGGTGGAGAAAGGCATATACTCATTTGGGTGGCTCACTTGGAGTGACGGCGTACACATTGTTCGCAGTCCTATTGCAGTATCTTTGGTTTAGTGATCTAGAAAGATAACATGCATCAGCTTAGAATATTCTTGGAAAACGCAAGAACACAAATACAAATAATGAAAGAGATACGCATGAATACAAAATCAACAAGTTATTAGTTATATTTTTCAAGCAAAGTTATCAAATCAATGATTTACTTTGAATGTTGAAATTACGCTTAAATAGCACAATTTTA
>CTI12_AA000140_rna1740
GCTCACAGAATCTAGATGTCACAAAAGGGCGTATCAACATTGAGTGGTTCAAGGGCGGTTTAACCAACATCTGCTATAACTGCCTGGATAAAAACATAGAGTCCGGGAATGGTGACAAAATTGCACTTCATTGGGAAGGAAATGAGCTTAATATTGATGGCTCATTGACTTACAAACAACTGCTCGAGAAAGTTTGTCAGCTTGCAAATTTCTTGAAAGACAATGGTGTTAAAAAGGGTGATACTGTGATTGTTTACTTACCTATGATCATGGAACTACCAATCACAATGCTGGCATGTGCTCGAATTGGTGCCGTTCACTCGGTTGTTTTTGCTGGATACTCTGCAGAATCGCTTCATCAAAGAGTGATGGACTGCAAACCAAAGATTGTAATAACTTGTAACGCGGTTATGAGAGGGAAGAAAGTGATCAATCTTAAAGAAATTGTTGACGCTGCACTTTCAGAATCATCTCAAAATGGAGTCTTTGTAGCTACGTGCTTGACATTTGAAAACGAATCAGCCATGAAGAAGGAAGATACTAAATGGCTAAAGGGTAGAGATGTTTGGTGGCAGGATGTTGTTCCTAAATGCTCTACTACATGTGATGTGGAGTGGGTTGACGCCGAGGACCCTCTTTTTCTTCTTTATACTAGTGGAAGCACCGGAAAGCCTAAGGGTGTTCTGCATACTACAGGAGGATACATGATATACACTGCAACAACATTCAAATATGCATTCGACTATAAAGACACTGATATATACTGGTGTACAGCCGACTGTGGCTGGATTACTGGACACAGTTATGTTACTTATGGACCTCTGCTTAATGGAGCGACTGTTGTACTTTATGAAGGGGTGCCTAACTATCCAGACGCTGGACGCTGCTGGGACATTGTTGACAAGTATAAGGTGACAATATTCTACACTGCTCCTACGCTGGTGCGGTCTCTTATGCGTGACGGAGATGATTATGTTACTCGTTATTCTCGTAAATCCTTGCGGGTCCTTGGTAGTGTCGGCGAGCCAATCAACCCAAGTGCATGGAGGTGGTTTTTCAATGTAGTTGGAGATTCAAGGTGTCCCATATCAGATACCTGGTGGCAAACCGAGACTGGTGGCTTTATGATTACTCCCATCCCCGGCGCGTGGCCTCAGAAACCTGGTTCTGCAACTCTTCCATTTTTTGGGGTTCAGCCTGTCATAGTGGATGAGAAGGGAAACGAAATTGACGGCGAGTGCAGCGGGTATTTATGTGTTAAAAACTCATGGCCTGGTGCATTCAGGACTCTGTACGGTGATCACGAGAGATATGAAACAACTTATTTCAGTGCGTTCCCTGGCTATTATTTTAGTGGTGATGGCTGCAGTAGGGACAAGGATGGATATCACTGGCTAACAGGGAGAGTTGATGATGTAATTAATGTTAGTGGACACCGTATTGGTACAGCAGAAGTTGAATCAGCGCTAGTTTCACATCCCCAATGTGCTGAAGCAGCCGTCGTCGGTGTTGAGCATGAGGTCAAAGGACAGGGCATATATGCATTTGTTACCCTTGTGGACGGTATTCCATACAGCGAAGAACTCCGGAAAAGCCTTGTGCTTGTGGTTCGAAACCAAATTGGAGCATTTGCAGCCCCTGACAGAATTCATTGGGCACCCAGTCTTCCAAAGACAAGAAGTGGAAAGATAATGAGAAGAATTCTGAGGAAAATTGCCTCTAAACAACTAGACGAGCTGGGTGACATAAGTACACTAGCAGATCCAAGTGTCGTTGATCAGCTTATTGCTCTTGCTGATTCCTGAATTTTGGGGTTTATTGGTTCGATTTATATGTTTTAACTTATAGATCAACAATTATAGAAATTTGTGTCAAGCCAGAAAATGTGTATTAATAATTGGTGAGTGGATTGCATAAATCTGCCATGGACTATTTGTGTAATGGATGGTTTTATCAATTTATAGAGGCAACATGGTTGTATCATCTTCACTTGTAATTTTTTCCTTCATTCTTTTATTTTCTTTAGTAATTGAATTCATTGTAATATTTTAAATGTGAAAATATCGATGTTACTGTTTCGACAGTTGAATATATCTAATGACATTTGTATCTTTC
>CTI12_AA000200_rna1748
AAAACTTTCAAAATCAAAACACACACAAACACCTCCACACCAAAACCATCACAAACCCTAAACCTCAAATTCCAACCATGGAAGACAGCTTCAAAGTCCGCATAGACAAAACCTTCGGCACCCTCTCACCCCAACAACAATCCTCCCTCTGGTCCTTAACAGACGAAGAAATCCAACACAACAAATGGATCCCACCTAAACCCAAACCCCAAAACGATGATAACCATCTTCTCAAAAACCCAAAAAAACCCTTTTCACCCTTTCTCCAAAGCCTTATTGACCAACCCTCTTCATCTTCAGCTTCTGCTGATTTGCAGGCTGATATTCAGGAACTTGGTAGTGATGAAGATGATGATAGTGATAGTGATGATGGTGGTGATAAGGGGGATAAGGGGGAGATGGGTTTTGTTAAACCGGATGATCATAATAATGAAGAGTGGGATATTCGGGCTTCTGTTGGTTTGGACTGCACTCTTGACAATGAGGAAGAGGAGGATTGTTTTGACAAGGTTGCCGTAGGCACGGAAGAATCCGCAGAACGTTTTTACATGAAAGATGCCAATGATTATGAAGTTGAAATGGATTCTAACATTGTGCTTCCCGGCTCGTTAACTGATGTAATCAAGGATCCCCGAGCAAATCACAAGGCAGCAAAACTAAGGATCAAAGAAGACTATGAATCTGCTAAAAAATTAGGAGCATGTGATGTTCCAGATCATGTTCTTAACCCTTCAAGATACACACACTATACATTTGATTCAGATGAAGAAGTTGATGAAGAGTCTAATCGAAAAGCTTGTATGGATTTCCTAAATACATTGAAAGGGTCTGCTGCCATGGAGATACAAGAAGATGTTTCTACTGATTCCTTAAAGTCGATTGTCTTTACTCCAAAAAAGAAGTCTGGTGACGGTTTGATGACAAAAGGCAAGGTGGATGGAAATGAAGAAAACATGCATAAGAAATTTATTTCCGTTAGTATTGAAGATAGTGAGGTTTGCATGATGGATGAAGATGAGCCTGTGATCAATAAAGGTAGCAGCTTGCAGAAAGGTGCTCGCAGATATCGAACAAAGGCCAGTATTGATGAATGAGGTAGACAATATGCTTATATATGTAACCTTTAAGTTCATGGATATAAACTGTTATTTGCATCAGATGATCTTTTAAAATATCTGCAGAGCATGCTACAATTTGAATTGTACTGTTAAAGGTGTATTGCATGCTATTTAATACCGCGGTATTGCGATAATTACTAGTTGCCAGAAATTGTGCTTTTAGGGGAAACTATGTGGTTTTACTAATCTTGAGGCATATGAGCTTGATTTTTCTATGCAATATTGAACAGCAAAAGCCATAAACCCTATCAAGAATAC
>CTI12_AA021990_rna1791
AAAGTAGTAAAAAAAATGAAAAGAAAACGCGTGGAGAATGGAATACATGGTGGACATGACATGACACTCTACCAAGTAGTGATATGCAACCAACCCAACCCATACCCGTTTTTTTTTTCTTCATCATTTCAATTCACTCTTTCTCTTACATAAAAAGCAAATAAAAATGCAAACATTTTGTAAATCACTCGTACCCTCCGCTATTATGACCACTGCACTCCCTTCTAATCAGGGGAGAAAGATGGTTTGTGTATGGCCGGGTATAAGGCAACTCTGCCTTCGGAAAAACCTTATGTATGGGTTTATGCAGATGTTTTCATTTCCGTTCAAAACTATAAGAGGAGTCAGTCGACAGCTTGGTGTTTCTCATCTGTGTAGCATTTCTAAGATATCTTCATCGCTACAGATTGAATTGGTACCGTGCCTGAAGGATAATTATGCATATCTTTTGCATGATTTAGATACTGGTACTGTTGGAGTGGTGGATCCATCTGAATCTCTACCAATAGTAGATGTGTTGAGCAGGAACAATCGAAATCTGAACTACATTTTAAATACCCATCATCATTTTGATCACACTGGTGGAAATGTGGATTTGAAAGCGAGGTATGGGGCAAAGGTAATTGGATCAGATATAGACAAGGATAGAATTCCAGGCATTGATATCAGCTTAAATGATGGTGATACATGGATGTTTGCTGGGCATGAGGTGCATGTCATTGCAACCCCGGGCCATACCAAAGGCCATATAAGCTTCTATTTTCCAGCCTCTGGTGCTATTTTCACTGGAGATACTTTATTTAGCTTATCATGTGGCAAACTATTCGAAGGAACACCTGAACAGATGCACTTGTCCCTCGAGAAGTTGTTATTATTGCCAGAAGACACAAGTATATATTGTGGTCATGAATATACATTGAGTAATTCGAAGTTTGCACTATCTATTGAACCCGGGAATGAGGAACTACAGTCATATGCAGCCAATATTGCCAATCTTCGTAAAAAGCATTTGCCTACGATTCCGACCACCTTAAAGAAGGAGAAGTTATGTAATCCATTCCTTCGTACGTCAAGTCGAGAAATTCGTAGAGCATTGAATATTCCAGCTGATGCGAGTGGTGCCGAGGCATTGGGTGTGATCCGACAAGCCAAGGATAATTTTTAAATAATTTCTGTAATACCCTTTTCTCCTGTCCTGCACATAGAAATTAGGTCTTAGCATTTTGGAAGTTGGTGTTAGCATTTATACATAGTGTTGGATTTTTCTTTTTTCACAAATTCAAGACTGATGATTACATGTTCTCTTTTGCTAATATTTCCTAATACATTGTTGCAGAAAATGTTTGAATGTAGCAACTTTTGTCTTTTGACCTTATAAAGTATCTATAATTATTCTTTTAATC
>CTI12_AA004260_rna1807
AGGCAGATCTCATGAAAGTAGTAGGTCGTATAGTGGTTGCTGCTGCTGTTGTGGTTCTGCTAGGTGAATGCAGCTGCTTGTTGTTGTTGTCAGTAGAAGGAGCAACTTACTCTCCTTCGAGATTTGTTGTTAATAGGGTGGTTTCGAATGATGTGGAAAAGCAGACAATGAAGTTTGGTGGTGGTCATTTGTTGTTTCCTTCTGGCGGTAGCAAGATTATGTCTGGTGGAAATGATCTTGGATGGTTATATTATACTTATATTGCTATAGGGATGCCGAGTGTTTCTTTTCTTGTGGCACTAGATACTGGAAGCGATCTTCTCTGGCTTCCCTGTGATTGTGTGCAGTGTGCTCCACTTTCAGTGCTCCTTGGTATTTGGGGCATCTATTATGCAGGATAATGATGAGAATGAGTACAAGCCATCTCTTTCAACCACAAGCAAAAGCATAACATGCAGCAATCAGCTGTGTGAATCAGGTCCAACTTGCAAAAGCCCTAAACAGCCATGCCCTTACACTGCTAATTATGCCTCAACAGCTACATCCAGTTCTGGATCACTGGTTGAAGACATATTACATCTTGTGTCAGATGGTGTTAATGCATCTAACACTTATGTAAGGGCTCCAATCGCCATTGGGTGTGGTAGGCAGCAGACTGGTGGTTACTTGCAGGGTATTGCTCCTGATGGTGTCTTAGGCCTTGGGCTTGGTGAGGTATCGGTTCCAAGCCTCCTTGCTAAATCTGGAGTCATGAGAAATTCTTTCTCTTTGTGCTTTGGCGAGTCAGGTTTTGGGAATATATATTTTGGGGATCAAGGACTATCTACGCAAAGAACGACTCCATTTTTGCCAATAAATGGAAAATACATTGCCTACATAATTGGAATAGAGAACTTCTGTATTGGTACTACTTGCCTTGACCAGACAGACGTTAAAGCTCAGTTTGATACTGGAACATCTTTTACACTCCTTCCAAATGGAATATATAATGCACTTGTTAAGGAGTTTGACAGACAAATAAATACCACAAAATCTAAATTCGAAGGCACACCGTTTGAATACTGTTACAGTACCAGTTCTGGGAAGCTGCCAGAAACTCCATCAGTGACTATTAAGTTTCCAGATAACAACACCTTTGTGATCCATGATCCACTTTATGTTGTACATGACAATCAGGGAGGAATTCTTGGATATTGTTTTGCTATAGAATCATCACCCAACGAAATCGGACTTATTGGACAGAACTTCATGAAAGGATATCGATTGGTGTTTGATAGGGACAATCTTACACTGGGATGGTCACGTTCTAAATGTCAACCTCTGAAGGGGGAGGAAACACCTGGAAGTAATGCCAGCTCACCAATTTCACTGCCAACAACTGAACAACAAAAGCCTCCTAATGTGAATGCTGTTGCCCCTGCTTTTGCTGGAAGGACTACAAATTCATCAACCAACAATATGCCATATTCATCTTCATTACCCATATTACTGCCTCTTCTCCTGTTAGTGTTTCATCAACTCAGGTGTTAAATATCACTCCTTTTTTTTTAGCTTTTAGGAGTTGAATGGTAGTTACCTAGATCAGTTGCATGAGAGGTGGTGTGTTATCCTGTGTCTTTAATATTATGATACAAGTATTATGTGTTTTGTATGGGTTACAAACTCAATACTTCACGTAAATATATGAGGGATGGTGTTGATCCACTATCAAGCGTTTTA
>CTI12_AA004260_rna1808
AGGCAGATCTCATGAAAGTAGTAGGTCGTATAGTGGTTGCTGCTGCTGTTGTGGTTCTGCTAGGTGAATGCAGCTGCTTGTTGTTGTTGTCAGTAGAAGGAGCAACTTACTCTCCTTCGAGATTTGTTGTTAATAGGGTGGTTTCGAATGATGTGGAAAAGCAGACAATGAAGTTTGGTGGTGGTCATTTGTTGTTTCCTTCTGGCGGTAGCAAGATTATGTCTGGTGGAAATGATCTTGGATGGTTATATTATACTTATATTGCTATAGGGATGCCGAGTGTTTCTTTTCTTGTGGCACTAGATACTGGAAGCGATCTTCTCTGGCTTCCCTGTGATTGTGTGCAGTGTGCTCCACTTTCAGATAATGATGAGAATGAGTACAAGCCATCTCTTTCAACCACAAGCAAAAGCATAACATGCAGCAATCAGCTGTGTGAATCAGGTCCAACTTGCAAAAGCCCTAAACAGCCATGCCCTTACACTGCTAATTATGCCTCAACAGCTACATCCAGTTCTGGATCACTGGTTGAAGACATATTACATCTTGTGTCAGATGGTGTTAATGCATCTAACACTTATGTAAGGGCTCCAATCGCCATTGGGTGTGGTAGGCAGCAGACTGGTGGTTACTTGCAGGGTATTGCTCCTGATGGTGTCTTAGGCCTTGGGCTTGGTGAGGTATCGGTTCCAAGCCTCCTTGCTAAATCTGGAGTCATGAGAAATTCTTTCTCTTTGTGCTTTGGCGAGTCAGGTTTTGGGAATATATATTTTGGGGATCAAGGACTATCTACGCAAAGAACGACTCCATTTTTGCCAATAAATGGAAAATACATTGCCTACATAATTGGAATAGAGAACTTCTGTATTGGTACTACTTGCCTTGACCAGACAGACGTTAAAGCTCAGTTTGATACTGGAACATCTTTTACACTCCTTCCAAATGGAATATATAATGCACTTGTTAAGGAGTTTGACAGACAAATAAATACCACAAAATCTAAATTCGAAGGCACACCGTTTGAATACTGTTACAGTACCAGTTCTGGGAAGCTGCCAGAAACTCCATCAGTGACTATTAAGTTTCCAGATAACAACACCTTTGTGATCCATGATCCACTTTATGTTGTACATGACAATCAGGGAGGAATTCTTGGATATTGTTTTGCTATAGAATCATCACCCAACGAAATCGGACTTATTGGACAGAACTTCATGAAAGGATATCGATTGGTGTTTGATAGGGACAATCTTACACTGGGATGGTCACGTTCTAAATGTCAACCTCTGAAGGGGGAGGAAACACCTGGAAGTAATGCCAGCTCACCAATTTCACTGCCAACAACTGAACAACAAAAGCCTCCTAATGTGAATGCTGTTGCCCCTGCTTTTGCTGGAAGGACTACAAATTCATCAACCAACAATATGCCATATTCATCTTCATTACCCATATTACTGCCTCTTCTCCTGTTAGTGTTTCATCAACTCAGGTGTTAAATATCACTCCTTTTTTTTTAGCTTTTAGGAGTTGAATGGTAGTTACCTAGATCAGTTGCATGAGAGGTGGTGTGTTATCCTGTGTCTTTAATATTATGATACAAGTATTATGTGTTTTGTATGGGTTACAAACTCAATACTTCACGTAAATATATGAGGGATGGTGTTGATCCACTATCAAGCGTTTTA
>CTI12_AA004270_rna1809
AATTTTCATAGAACTTGATAATAGCAGCAGCATATCTCAATTAATCAGATCCCCTTCTTCAATTCAACATTCTTTACCAAGGACATCTTTCAAGTTTGTTACTTTTCAGTAAGATTTTAATTCAACTATGAGCGAAACTTCGGATCGGGTCCGAACCGCGTTAGGCGATGTCACGAATCAAATCGGGAAAAGAGGGTTTTCTTCAATTGATGGTTTTAACAAAGACGAAGCCTGCCCGTTAGCGAAAAAAGCAAACTTTGGTAAAGAGTTCGTTTTAAAGCCGCATTCGAAGACAAGTGTTGCTGAGTCTTTAATTGACGATGATTTGACGCCCGTTAGCTTATCGGGGAATGATGGGATTGTGGGAGTTGAAAGAAGTGATATTGTGGTTGTGCCGGAAGATGGGTCGAAAGAATAGTCTGGGTGTGGAAGGCGGCGATGAGTATTGTATCGATGATTTGGGTTTGGGTAAAGATGAGTTTCTTGATGGGTCGAGACTTCCGGAGTCGCAGGAGTCGAGGTGCGGATTTGAGAAATGTGTTGGACAGAAGGGTGATGGTGTCTCCAGCATGTGTATGGACATGATCAAAGAATGTCCCTGCTCTTTTTGCATCAAAGCTGCTTACCTATGGTCAGATCTACTCTACCAGGATACCAAAGGCCGAATAGCAGCGATAAAAAAGAGTCAGAAGGAAGCAGCCCTTTTGGTCCACCAAAGCAGCAGGAATGCAGTAAGAGACTTTAGCTCAAACTTGGAATCAGACCTCACGGGTCGATGGAAGTCACTTTTTCTTCATATGGAGGATATATTTGTTCTCGAAAGCAGCCAACTAGAAACAAGCTTATCTACCCTCAAAGAACTGAGAGATAATTGCAAGATTGATTCAGAGAAAAAGTAGTCCTCTTATGTACCATTATTGTACAAGTTGTGATAGTTTTACTAAAAACTTGTGCAGGTAAGAAATTTAGTTCAGTAGTGCTTTAGGTTTAGTAGAGGTAATCCTTTTCTGTATTTGGCGACTTTACTTTCTAGCTATGGCTGTCTAGATATTTTATTGTTGGAGTGCGTAACTATATGTATTACTTCCCTTGTTCCAAAATAAATGTAATCTTCTGATTTAGTATATTTGAGCTTCATTT
>CTI12_AA019180_rna1838
ATTATTTTCCCCCAAAAATTTTCAATTCTTTTAAACAACTGCATTTTGAATATTACCGCTAGGGTTTTACTTTTGTTCAAACTTTTCGATGTTATGTAAATTATACCTTTCAAAGATTGAAAGCTTCTTTCTGCAAGGCTAAAGATTATAGCAAAATGGATGTTCATGCTTCTGTTGAGGAGAATAACACTATTGATTGGGATACTGAAGATGAACATGAAATTGAGAATATACCCCAAACATCTAAGGCGGCAAGCACATCCGCGGGGCCTTCAAACGTCAGCCTGATTCAGCATTTCATAGGGATGGGGTTCCCTGAGAAGTTCGTTACCAAAGCGATTAAGAAGAATGGAGAAAGTGACTCCGATAGGATACTCGAAACCATACTTGCATACATGGATGGTCATGTTTCTGATGAGGAGAATGTTGATATTGATTCGGATACCAAAGATGACCTTGAAATCCAGAACATAGCCTCGACATCTTGTTCAACATTCGTTAATAGGAATGCTGCTATTATTAGCAATGGAGAGGCGAGTTCATCGAGGGGGCCTTCAAACTTGAACACTGTTCAACATTTCATGGATATGGGATTCCCTGAGGAATTAGTCACCAGAGCGATTAAAGAAAACGAAGAAAATGACACCGAGAAGATACTGGAAAGCCTGCTTACATATTCACAAATGGCTCCAGAGGAACTTGACACATATCATGCCAGCTCTAGTCAGCAACAGTGTGTAAATTACGATGAGTTGTCTTCTGACTATGACGAGAGTCTTCTTGATGGTTTCTCTGAAGATGACAGCTTGTCTGAGAGTGAAATTACTGATAACCAGTCTCTGCCTGAAAATGAGCAAATGTTATTATCATTGGCAAGTATGGGATATACAGTAGAGGAGGCTTCAGCAGCAGTGGCGAGATGTGGTCCCAATGCCTCAATCGCAGAGCTGACTGATTTTATAACCGCTGCCCAAATGGCAAAGACAGAAGCTGCGTTTTTTGAAGAAGAGAAACCCAAAGTCTTTGTGAACCCAAAACTTAAGAGGAAAATGTACCAAGAGGCGTTGAAAAGAAAGAAGCAGAAGGGACCATTAACCGAAGAAGAGGAGGTGATCCGTATTCCAAAGCCCATGATAGGCTTTGGTGTGCCATCCGAATCCAGGTTTGTGACTCACCGAACACTCCCCGATGCAGCCATTGGACGTCCATATTTCTACTACGAGAATGTGGCGTTGGCTCCGAAAGGAGTGTGGGATACAATTTCTCGATTCCTTTTCGACGTAGCGCCCGAGTTTGTAGATTCTAAGTACTTTTGTGCAGCGGCAAGAAAAAGGGGATATGTTCATAATCTGCCAATAGATAACAGATTTCCTCTTCTTCCGATGCAACCTCGTACGATACATGGTGCATTACACGTAACAAAGAAATGGTGGCCTGCATGGGATAAGCGTACAAACCTCAACTGCCTTCAGACTGCATATGGAAGCGCAAAAAACATGGATAGGCTCCGCAAGGCTCTAGAGAAGTGGGGTGACGAACCGCCTGACCATGTGAAGAAGTACGTCCTTGATGAATGTCGAAGATGGAATTTGGTTTGGGTTGGTAAAAATAAGCTTGCCACTTTAGAGCCGGATGAGGTGGAAATGCTACTTGGGTTTCCTAGAAATCATACGAGAGGAGGGGGGATAAGTCGGACAGATAGATATAAGTCCCTCGGTAACTCATTTCAGGTGGATACGGTTGCCTACCATCTAAGTGTATTGAAGAACCTTTTCCCAAACGGTATCAACGTTCTTTCTCTATTTTCGGGTATTGGAGGTGCTGAGGTGGCTCTCCACAGGCTTGGGGTTCCCCTAAAAAACGTAGTATCCGTTGAGCTCTCGGGAGCCAATAGAGACATATTGAGGAGCTGGTGGGAGCAGACAAATCAGAAGGGCAATCTTGTCCACCTGGACGATGTTCAAAAATTGCACGGTGACAAACTTGAAGAACTGATAGGACGTTATGGTGGGTTTGATCTTGTTGTTGGTGGCAGTCCGTGCAACAATTTGGCTGGTGGTAACAGGGTGAGTAGAGACGGACTCGAAGGGGAACAATCTTCTTTGTTTTACGATTATTTCCGTATCTTAGATACAGTCAAGACTATAATGAATAAACCCAACTAATCACAAGTCTGGTAAAAAGGCTGAAACTTGGTTGTCGCTTCAATATACTCCCAATCCAAAACCTCCACGGCCTTTTATATTTTAATGAACTTTTTAGGTCAAGACTGATAGTGATTATTATTAGGTGTTTGAACAAATGACGTAGGGCGCGGAGACGGGTTCTCTGCAGTTTTTGTATAGATGATTATGTATGCGGATGTTGATGTTATCGTACATGCTATGGAATTACTAATAGTCTACTCTGATTGCTAGTTATGATGTACTTGCTGCTGTTGTCTGTT
>CTI12_AA019200_rna1841
TATCCATATCCATAATCCTTCCCGTATATACACCAAACGCCCCCTTAATCTAAAACCTAACTTTTAAAAAAAAAAAATTATTGAAAAACTTAATAAATCTATTTATAGAAATAACTTAAAAACCAAACCAAAAATAATAGTAATAGATAAACCCTATACATCACATTTTCACCCTAATAAAAATACAGCACACAATCTTTATCAAAAACCCCTTTTATATAAAAAAAACAAAATTAGGGTTTTAGTTTGATTACATCAAATCCAATAAAATAAAAATGGCTACTAAACCCACACCCGAAAAGGCCGTACGGATCGTGGTCGCCGGTGACCGTGGCACCGGAAAGTCAAGCCTCATCATCACCGCCGCAGCTGAGAATTTTCCGACCAATGTTCCGCCGGTTTTGCCGCCGACTAGGCTGCCGGAAGATATGTTTCCTGATCGTGTTCCTGTTATGGTTATTGATACTTCTTCTAGTTTGGAGAACAGAGGGAAACTTGCCGAGGAATTGAAGAAAGCTGATGCGGTTGTTCTTACTTATGCATGTGATCAGCCATCTACACTTGATCGGTTGAGTACCTTCTGGCTTCCTGAACTTCGACGATTAGAGGTAAATGTTCCTGTTATAGTGGCAGGGTGTAAGTTGGATCTAAGGGACGAGCAGCAGGCCGTTAGTTTGGAGCAGGTGATGTCACCTATAATGCAAGAGTTTCGGGAAATTGAAACTTGTATTGAATGTTCAGCATATAAACATATTCAAATCCCGGAGGTTTTTTACTATTCCCAGAAGGCTGTGCTTCATCCAACAGCCCCACTATTTGATCAGGAGAGACAAACTCTGAAACCTCGATGTGTCAGGGCTTTAAAGAGAATATTTATTCTCTGTGATCATGATAGAGATGGTGCTCTAAGTGATGCAGAGTTGAATGATTTTCAGGTCAAATGTTTTAATGCTCCATTGCAACCCTCGGAAATAGTGGGTGTAAAACGAGTTGTGCAAGATAAACTGCCTGAAGGAGTCAATGAACATGGCCTCACGTTAGCAGGCTTTCTTTTTCTCCATGCACTGTTTATTGAAAAAGGCCGCCTAGAGACAACATGGACCGTCTTAAGAAAATTTGGTTACAACAATGAGATAAGGCTTATCAGTGATCATCTGCTGCCTGAAATTAAAAGAACTCCTGATCAGAGTGTGGAGCTGACAAGTGAAGCTGTGGATTTTCTCAGAGGAGTTTTTACCACGTTTGACGTTGACGGTGATGACGCCCTTAATGAACAAGAGCTAGAGGATGTATTTTCTACTGCACCAGAAAGTCCTTGGAGTGAAGCTCCATATGCGAATGCTGCAGAGACAAACGCATTGGGAGGGTTGTCATTTGATGGATTTATGTCACAGTGGGCTCTTATGACACTTCTGAACCCAGTCCTTAGTGTTGAGTACCTTGTATACATTGGATATGTTGGCGATCCTTCTTCTGCCGTAAGAGTTACTCGAAAAAGACGTGTTGACCGCAAGAAGCAACACTCTGACCGGAATGTCTTTCAGTGCTTCGTTTTTGGGCCAAAAGAGTCGGGAAAGTCGTCATTGCTGGATTCATTTGTTGGAAGGCCATTTTCTGAAGTCTATACACCAACAACTGAGGAGCGATATACAGTTAATATGGTTGATCAGCCTGATGGAACAAAGAAAACTTTGATTTTGAGAGAGATACCTGAAGACGCCATTGAAAAATTGCTCGCTAATAAGGAGGCTTTAGGAGCGTGTGATATGGCGGTTTTTGTTCATGACAGTTCAAAGGAGGCTTCATGGATTAGAGCTACAGAATTGCTTGTTCAAGTTGCTAGTCACGGGGAAACCAATGGTTATGAAGTTCCTTGCCTCATTGTTGCAGCTAAAGACGACCTTGAACCTTATCCAAATGCAATTGAAGCTTTAACAGGGGTGAGCCAAGATATGGGAATTCAGGCCCCTATACCAATAAGCACAAAGCTAGGTGACTTCAATAATGTATTTAAAAGAATTGTAGCTGCAGCAGAGCATCCTCATTTGAGCATTCCTGAAACTGAAGCTGGCAAAACTCGAAAACAGTATCACAGACTTGTTAACCGTTCCCTAATGGTTGTTTCAGTGGGAGCTGCAGTTGCAATTGTGGGTTTAGCTGCATACCGTGTTTATGCTACCAGGAAGAACTCTTCATCTTGAAAGAATGATAATGCATAAAGATACTGGATTTTATCTGGACCTGATCTGTGTTTTCTGACATTCCATATATTTTATCTCTTTTGATAATCATGTAAAGAATGTGTTGCTAGCTTTGTTTTTTTGACTTGCTGAGACAGTCCTAAATTTTTGCTCATGTTGGTGTTCATTCTTCTATCACTGGCATTGTTTGGGCTGAATGCACGAAGCACGAACCTACTTAAGGTCAACTTTTAATTTAGGCAATGCATTTTTCAAAGTGTAAAATAACCTCATACATGAGTTTCTGTTGACTTCACCAAAAGGACTGTATTTTAGATTTCATGGTTAGAATTACTTAGAAAAGAATGTTGCATAAAATAAAAGCACATTTTTGTGAAGTGGGAAATGGATCAA
>CTI12_AA021400_rna1854
ATGGTGGTGGCGAGATGTGGCCGACCGAGGATGGAGGTGGCCGGCGGCGGCTGTGAAAGGGTGAAGGTTTTGAAAGCGAAGGGGTTGAAGGGTTTTGCAGTTAGTACTAGTACTGGAGAAGTTGACAAGCAGTTTCTAGCCGCTCCGATAAAGTCTGCGGTCGATAAGTTTCAGTTAGTTCCGGAGTTTCTCAAGATCAGGGGTTTGGTGAAGCAACATCTGGATTCATTCAACTTCTTCGTTAAGACTGACATAAAGAAGATTGTTCGTGCTAATGACACTGTGGCATCTAAATTTGATCCTAGCATTTACCTGAGATATAAAGATGTTTGGATTGGGAAGCCTTCTATAGTTGTTGATGGTGTGACCGACTCACTAACTCCTCAAAAGTGTCGACTAAGTGACATGACGTATTCTGCTCCAATATATGTCAACATCGAGTATTGCAATGGTAGCTATGGTCAGAATAGCAATCCACAGTTTAAGAAAGATGTAATTATAGGAAGAATGCCTATTATGTTAAGGAGCTCTTCCTGTGTCCTTTATGGCAAGGATGAAGAGGAACTCGCGAAACTAGGTGAATGCCCACTTGATCCCGGTGGATATTTTGTTGTGAAAGGAAATGAAAAGGTGATTTTAATTCAAGAACAGCTTTCGAAGAACAGGATAATTATAGATACAGATAAGAAGGGTTGCATCCAGGCATCTGTCATGAGCAGCACTGAGATGACAAAAAGTAAAACAGTCATAAGAATGGAGAAAGAGAAAATATATCTGGTGTTAAATTCATTTACTAAACCGGTTCCCATTATGGTGGTCATGAAAGCAATGGGTATGGAAGCTGATCAGGAGGTTGTACAGATGCTTGGTAGAGATCCACAATATGCTTCACTGCTTCTGCCATCTATTGAGGATTCTGCACATGAAGGTGTCTATACTCAACAACAAGCTTTGGAGTACTTAGAAAAGAAGCGCAAGAAGTCACAGTCTAGGTTTGGTAAGGATGACGGCGCGTTGGGAGTTCTTCGTGATATATTTATTCCCAATATCCGGATGCGAGATAACAATTTTCATTTGAAGTGCGTGTACACCGTGGTGATGTTAAGACGCATGATGGATGCAATCTTAAACAAAGATGCTATGGATGACAAAGACTATGTAGGCAATAAAAGGCTGGAGCTTTCAGGGCAATTATTATCTCTACTATTTGAGGACTTATTCAAGTCAATGAATGATGAGTTAAAATTTATGGTGGAAAAGCTCTTATATAAGAACAATCGTTCTAGCAGGTTTGATATATCCCAGCATCTTGTGAAAGACAGTATTACTATTGGCTTGGAGCGTGCACTCTCTACTGGAAATTGGGATGTTAGTCGATTTAAAATGCACAGGAAAGGCATAACACAGATTGTTACAAGACTATCCTTTATTGGAGCGTTTGGTGCCATGACAAAAATTTCACCGCAGTTTGAAAAGTCAAGGAAAGTTAGTGGACCCAGGGCCTTACAACCCAGCCAGTGGGGCATGCTTTGCCCCTGTGACACTCCTGAAGGTGAAGCGTGTGGGTTGGTGAAAAATCTGGCTTTGATGACTCACGTTACAACTGATGAAGATGAAGCCCCTATTACCTCCTTGTGTTACTGCTTGGGAGTTGAAGAAATGTCTCTACTTTCCGGAGAAGAACTTCATTCACCAAATTCGTTTCTCATCATATTAAATGGGCTTATCCTTGGCAAACATAAGAGGCCACAGCTGTTTGCTAATGGAATGAGAACATTGCGGAGGGCTGGTAAAGTAGGCGATTTTGTCAGCATCTATGTCAATGAGAAACAACGTTGTGTTTATATTGCTTCAGATGGTGGTCGTGTTTGTCGGCCACTTGTAATAGCTGACAATGGTGTATCAAGAATTAAGCATCATCACATGAAGGAGTTGAAGGATGGAATTCGCAACTTTGACAGCTTTCTAAGGGAAGGACTGATTGAGTATCTTGATGTCAACGAAGAGAACAATGCTTTGATTGCTTTATATGAAGGGGAGGCTACCACTGAGACAACCCATATTGAAATAGAACCATTTACGATCTTAGGTGTTTGTGCTGGGCTGATTCCTTTTCCTCACCATAACCAATCTCCAAGAAACACCTATCAGTGTGCTATGGGAAAGCAAGCAATGGGTAATATTGCATATAACCAGCTAAATCGAATGGATACATTAATCTACCTTTTGGCTTATCCTCAACGGCCACTATTGACAACAAGAACAATTGAGCTGGTGGGTTATGATAAGCTTGGAGCTGGGCAAAATGCAACTGTTGCAGTTATGAGTTATAGCGGTTACGATATTGAGGATGCCATAGTCATGAATAAATCATCTTTGGATCGTGGCTTTGGCCGTTGTATTGTAATGAAAAAGATGTCGGCTGTGTTACAGAAGTATGAAGGTTCATGTGACCGGTTTTCTACGCCCAGTAAATCCCAGTATGACGCTGAGAAGATCCAGATTTTGGATAAAGACGGACTTGCTTCTCCTGGTGAAATTATAAGACATCAAGACATTTATCTCCAGAAGGAGTGCCCTGTAGATCCAAAGACTGCCTCCAATACACATCCATCACAGATTAAATATAGAACGAGCAAACAAACATACAAAGGTGCAGAAGGGGAAACACCTGTTGTGGATAGAGTGGCTTTATGCTCTGATAGGCGTAACAATTTATGTGTAAAGTTCATGATTCGCCATACTCGTAGGCCTGAGGTTGGTGACAAATTTAGTAGCCGGCATGGCCAAAAAGGTGTTTGTGGGACCATAATTCAACAGGAAGATTTCCCTTTCTCTGAACGTGGCATATGTCCAGATTTGATTATGAATCCTCACGGATTTCCAAGTCGAATGACTGTTGGGAAGATGATAGAGCTTCTTGGGAGTAAGGCTGGTGTTTCATGTGGCAAGTTCCATTATGGAAGTGCATTTGGGGAACCAAGTGGCCATGCAGACAAAGTTGAAGACATTAGTGAAACACTTGTGAAGCATGGCTTTTGCTACAATGGGAAGGACTTCCTATATTCAGGTATCACTGGTACGCCACTACAAGCATATATCTTCATGGGGCCGATATACTACCAGAAACTAAAGCACATGGTCCTTGATAAGATGCATGCTCGAGGCATGGGCCCCCGCCAACTTATAACCAGACAGCCCACAGAAGGGAGAAGCCGGAATGGAGGCCTGCGGGTGGGAGAAATGGAACGAGATTGTTTGATTGCTTATGGAACTAGTAATCTGATCTATGAACGCTTAATGATTTCTAGTGACCCTTTCGAAGTTCAGGTTTGTAGAAAGTGTGGCTTACTTGGATACATTAATTATCAAACTAAGACTAGGGTCTGTTCCACATGCAAGAACGGGGATAATATGTCATCCATGAAACTTCCATATGCCTGCAAGCTTTTATTCCAGGAACTCCAATCGATGAATATAGTTCCACGTTTGCAGTTGGCTGATTAATTATACGTCTATATCATCATTTCGAAGTTTTCAATAGGATGGGAGGATTATTGCATGCTTTACAATCAGTTCATATTCTGGCATCGTTGAACAGGCTGCTGGGAGATCTACCTAGGGGAATAGCAGATTATTGTTCACCTATTTCCCCTCTTAAACATTCTTCTATAGTTTTACCAAACTACATTTCACAAAAATAGGTTAGAGGACACATCACCAAACATTATGTGATAGGCAGAAACTGTAAATGATGCTCTTGAGATGTTACTTTTATTCTCGTTTGCTTATACATTGATTCTTGACGGGTTTAGCGTTGCGGTAAAATGTTTGAATGAAAAGTATAGGTACAATGGTTTGGATCTGAAGTCACCAGACGCTACAAGTTCTTGGCTTATATAAGCAAAAAACATGTGTAATTTATTGTACTGTATCAATTACCCAGTAAATTTAAAACTGATTATAAAAGGTGTATGTATTGTAGAGCGGTTCATACTTTACGCTATCCAACTTGGTTTGACTTGTATTCAAAAGATGGTGCTCTGGTTATCAC
>CTI12_AA022900_rna1859
TGAGAGTCAAAGTTGGTTTTTATTATGTTTGTAAAAAACCACTAACTTGCAATTGTTGTTTGATGATTTTGCTGATTGACCTTTTCATGAAATTGTATGAATTGAAATGGGTTTGCTTTTGATTTCAGTGATATGGATCGAATGGATGAAAATCACTGCTTTTGACTTTTAGGAGTCAAAGTTAGTTTTTTGCATGTGGGTCGTATCAGAAATCCATGCTAGTGTACCACCAAGAGGGTGGAACTCCTACGATTCATTTTGTTGGACAATTTCTGAAGAAGAATATCTTCAGAACGCTCAACTAATTTCACAGAAATTACACGCCCATGGCTATGAGTATGCGGTAGTGGATTACCTTTGGTATAGAAAGCTAGTCCCGGGTGCTTATGTTGATTCACTTGGGTATGATGTAATTGATGAATGGGGAAGGGTGATTCCCGACCCTGGTAGGTGGCCTTCATCAAAAGGTGGCAAAGGGTTCAAAGAAGTAGCAAAAAAAGTGCATGACATGGGTTTGAAGTTCGGGTTTCATATTATGAGAGGCATAAGTACACAAGCTGTCAATGCAAATACACCGATCTTAGACATCACAACGGGAAAAGCGTATGTGGAATCTGGAAAGGTGTGGCATGCGAAAGATATAGGCATTACTGAGAGGGCTTGCGGGTGGATGAAAAATGGTTTCATGAGTGTTGATACTAAATTGGGAGCCGGAAGAGCGTTTTTGAAGTCTCTCTATCATCAATATGCCGAATGGGACGTTGATTTCTTAAAACACGACTGCGTGTTTGGAGATGATTTTGAACTTGAGGAGATAACCACTGTTTCAGGGATCTTGAAAGGACTAAATCGTCCAATTATTTATTCACTCTCGCCTGGAACTAGTGCCACACCATCAATGGCTAAGCAAGTTGCACCACTTGTTAACATGTATAGAGTAACCGGTGATGACTGGGATTATTGGGGTGATGTTGCCTCCCATTTTGCTGTTTCAAGAGATTTTGCAGCTGCTAGTTTGATCGGTGGAAGCGGTTTGCTTGGAAAATCATGGCCAGATTTGGATATGCTTCCACTCGGATGGCTCACTGATGCAGGAGCCAATGAAGGTCCACACAGGAATTCGAGTCTTACTCTGGATGAGCAAAAGACACAGATGACTCTGTGGTCAATGGCCCGATCTCCCTTAATGTTTGGTGGAGATATGAGAAAGCTGGACGATACTACATATAGACTCATTACGAATCCGACTCTATTGGAAATCAACTCTTTCAGTTCAAACAATAAGGAGTTTCCTTACATTACGAGTGCACCTCAATTTCAATTCTTGGAGGAAGGGGTTAAATTTCAAACAAGAAGTCTAAAATATGCGGGTGAGTCAGAAAAACTCATTTTGGGGCTCGCGAGCTGTCACGATCCCAAGGCCAAAGGTTGGTTTTCGCAAGTGGTTGATACAAATCTTGAACAAGTTTGTTGGAGATGGGGTTCGAGAAGCAGAAAGTTCGAACCTTTTTGTCTATACAAGACTGAATCATTTTTGCAATCCGACGAAGATGCTATGTATAGTGAAAAATATCAAGGAAAACTTCACCTACATGCGAGAAATAGAAAAGGGTTTTGTTTCGATACATCATCCAAAAGAAAGCTTACTTCAAACGAGCATAAGAGAGCATCATTTTCGCCTTGTAGACTGGATGCTAATCAGATGTGGGAGCTAAGTAATAATGGAACACTTGTGAATAGTTATTCCGGTTCATGTGCTTCTATGAAAGTAATGAAAGCCAATGCTGTTCCTGGAGGAATTCGTTCATGGATCGCTACGGGAAGGAGAGGAGAGGTGTATCTTGCATATTTCAATCTAACTCCCGCTAAAACTGTTATTTCCACGACTGTATCAAGTCTTACAAAGGCGTTTCCGGCTATAAATTTTGGGTCGTGTTCATGCAAAGAGATTTGGAGTGAAAAAGACTACGGAACGCTACAACATTCACTCTCGGCTTCTGTAGAATCACACGGCTGCGCACTTTTTATATTGACTTGCACTTGATTCCCTGAGTGTGTTTGTGTTTAATTTCTGAGTGCTTCTTGGTTTTAGTTCCCCAAAGGGGTTTGTCTATGTTATGAAGAACATTGGTTTAAAGGAGTTATATGTTAGTTATCGTAATCACTATCTCATCCATGAAATGATTTCTGCAAAATTACCCGACCTGATTTGGCATAAGCACCAGAAACAGGTAAAGAAAAGCTAAATACTTCAATCGTGCAAATTGGACATGACTTCGATTTTAGTTAATAAACTCTAAAGGCATTCAACTTTATTGTCCCACATTGGTGGAGGTTGTAACAAAAAGTATGTTT
>CTI12_AA022930_rna1863
ATGTCGAAAACATGGGGGAAAATAGGCGCGTGGGCTGCGGAAGCCGAACGCGCCGAAGAGGAGGAGAAGGAGCAGGCCGCCGCGTTAGCTGCGGCCGCTCCGCCTCAAAGCTATCCTAGTTTGAAAGAGGCGGTTACTACCACCAAAGGTAAGAAAAAGACCAAAATGTCCTTACAGGAGTTTACCATGGGTGGTGGTGTTGGAGGGGGTCAGGGGTTGACTCATGAGGAAATGATGCGTCTTCCGACTGGCCCCAAGGAGCGCTCGGCTGAGGAAATGCAGTATGGGAGGTTAGGTGGGGGGTTTAATTCTTATGGAGGTGGGAGGGGGAGGCGAGATAGGGAGGGCGATGGGGATGGGTCGTGGGGGAATAATAGGAGGCCGTACGGTGGGTTTGATGAGCGTGAGCGTAGAGGTCCGCCTGCTAGGGTTACGGAATTTGACCAGCCGTCTAGGGCTGACGAGGTTGATAACTGGGCGATGAATAAGAAACCTATTGCGCCGTCTTTTGATGGTGGGAGTAGAGCTAATCGGTACGGTTCTCTTGGTGGTGCGGGTGGGATTAGCACCGGAGGAGGTGGGTTTTCTAGGGCTGACGAGATTGATAATTGGGCGATGAATAAGAAGCCTGTAGCACCACCTCCACCTGCTAGGTCTTCTACGTTTGGGTCTGGGTTTCGTGATTCAGGTGGGCCGGAGCCTGACCGGTGGAGTAGGGGAGCTGGAATTGTGACCCAGGAACGGGCAACTGAGAGACGTAGGTTGGTGTTAGATCCACCTAAGGGTGACAGTGCGTCAGCTGAGCCTGTGGTTAAGACTGATAAACCGAATCCTTTTGGAGATGCTAGGCCGAGGGAGGATGTATTGGCTGAGAAAGGTTTGGATTGGAAGAAAGCTGATTTGGAACTTGAAGCTAAGAAAAATAATAGTCGTCCCACAAGTTCTCACTCTAACAGCAGGCCCGGGAGTGCACAATCTGGCCGGTCTGCAGAGGGGACAGAGAAGCCGAGACCTAAGGTGAACCCTTTTGGCGATGCTAAGCCTAGAGAAGTTTTGCTTCAAGAGAAAGGCGTTGATTATCGGAAGATTGATTTAGAGTTGGAGCGCCGACGTTTTGCCAGGTCTGAGACAGAGGCAGAAAAGTATTTAAAGGAAGAGATAGATAATTTAAAAAAAGAGTTTGAGAAGGAATCTAACGAGAATCAGACCAGTTTACATGATACAATACTTGAGAAAGAAAGGATGCTGGAACAGTTAAGTCATGATCTTGATAATAAACTTCGGGTAAGTCAAAAAGCTGTTGAAAGGCCGGGTTCTGGAGCTGGAAGAGTGGGCCCTGGTTTCCAAGAAAGACCAGGTTCTGGAGCAGGAAGAATGGGGTCTGGCTTTCTAGAAAGACCACCTTCTCAATCTGGTTCATTTGATGATTCCAGAAGTGTTGACTTTTCAGAGAGGCCTCGGTCGCGTGGTAATCCCTGGATGAGACCAGACGATGAAAGAAGAGGCTTTGGTGGTGGAAGGGATGGTGGTTTTCTGGGCAACAGAGACTTTGGCAGGTCAAACTCAAGGGAGAGATGGTGATGAAAGTGCATGTGGGTGTGGGGTGCTTGACTAGTAGAAGATAATAATATTCACAATTTTTGGGTGACCTTGTTCGCCTTATGTTTAAGGAGGAGAATGAAGGAAATGAAGAAAGCGTTAAGATATGTTTTAACATTTAAGAAAATATGTCGTAACCCAATTCCAGTTGTTGCTGCCTGTGCCTGTGTAAAGCTCCCCTGTTTTGGTTAAAAGGGACACAGGCTATCTTGGTTATATGTCAACCAAACACTATTAACTTTTGTACATCTTTAATGCCTTGTCGGATCGTTGGATATTAACTGTTTCTTTATCTAGATTAGGATTGGATTTGGTTGGAACAAGATTAAGAAGAAAAACTAGTAATTGTTTCTATCTAATCGAAACTATCTATTTTATCATGTCCGGTCATTGTATGTTGTGTTATAATCTATCCTTCTG
>CTI12_AA023230_rna1876
AAAAAATGGCCTCAACAACTTTAATCCGTACATTCAACAGCACCTTCGGGTCTCAACCTCACACACCTTCCGGTTCTCACACGGAAGCAAAGAGGAGCTCCATCCGGTGTGAAGCAGTTGGTCTCCGGCCGACGCAAGTAACCACCGTTAAAAACGGAAATGATTCATTGGAGATATGTAGAGTGCTTAACGGAATGTGGCAAACAAGTGGAGGGTGGGGTAGGATTGACCGTGATAACGCTGTTGAAGCTATGCTTAAATATGCTGATGCTGGTTTATCCACTTTTGATATGGCTGATCATTATGGGCCTGCAGAAGATCTCTATGGCCTATTCATTAATCGTGTCCGCAGGGAGCGTCCACCTGAGTTTCTAGAGAATGTCAAAGGTCTTACCAAGTGGGTGCCACCACCAGTTAAAATGACGAGCACTTATGTCCGGCAAAACATTGATATTTCACGAAAGAGAATGGATGTTGCTTCCTTGGACATGCTTCAATTTCATTGGTGGGATTACTCCAATAATGGTTATCTCGATGCCCTTAAACATCTTACAGATTTGAAAGAAGAAGGTAAGATTAAGACGGTAGCTTTGACTAACTTTGATACCCAGCGGTTACAGATTATATTGGAAAACGGCATTCCAATTGTTAGCAATCAGGTTCAACATTCACTTGTGGACATGCGACCTCAACAAAGAATGGCAGAACTCTGTCAGCTCACTGGAGTCAAACTCATAACCTATGGAACGGTAATGGGTGGACTATTATCCGAGAAGTTCTTGGATACCAACCTGTCAATCCCTTTCGCTGGACCTCCACTTAACACTCCTTCACTTCAAAAATACAAACGGATGGTTGATGCATGGGGCGGATGGAGTCTTTTCCAAGCACTTCTTAAAACTCTAAACCAGGTAGCAATAAAACATGGAGTCTCCATACCAACTGTTGCTGTAAAGTTCGTACTAGATCAGCCATCTGTGGCGGGGTCAATGGTGGGTGTTAGACTTGGGTTATCAGAACATATCAAAGACTGTACTGCAATATTCTCACTTAAACTTGATGAAGAAGATGTAAGCAGCATTCAAGAAGTTATAAGCAAGGGAAAAGATCTTCAGAAAGTGATTGGTGACTGTGGAGATGAATATAGGCGTGCATAAGACACAGAGTTTTGTATTTTGGTCGTTTGTGCAAAGGTTTTTATTGCTGTTGGGTCATTTTATAGCCACCGAGAGAGTATGTACGAATCAAATATGCATATACAATATGGCTGTATTGTGTATTGAACAATTGCAGACACATGGAGATAAAGGGATATGTTGGTTAAAAAAGAATTTCAGCACTCTACTATTAAAAGTATTTTAGCTGATATTAAA
>CTI12_AA023270_rna1882
GTGGATGGCTAAGGGTTTATGTGATTTCCTTGCTGTTCTACGTATTATAGTACGTTTATAAACATGGGGGCTTTTTATGGTACTAACGAAATCGTTGAGTTAGAAGAAGGTTCACATCTACAATCTAGTAGTATGCCTCAAAAAAGGTTATATGTAGAGGATGACATTAACCGTCTCTTTGAGTCAGTTAGGATTTCCGCCAAGACAAACGGTTTGCCGCAAGCTTTTAGAGATAAACAGAAGAAATCAATGAAACAACCAATGAGAATCAGTCCGGAGGTTGGAACTTCGCAGCCGGTTAATTTAAAACAGGCGTTAAGAAGATTAACCATATCTCAGGCATCTGAGATTGCAGCTATGAAGCGGTTATCAAAAGATTTGAAGCCAACACGGGTTTCAGTCGGCTTGGAAGTAGGATCTGTTAGAAGGTCACAGGTAGCTGCTGGAGATGAATCTAGTGATAATATTAGTAGAACTTCGGTAAAGGAATCGGGACCGACCCGGAACCTAAAACTGAAACTTTCTTCTTTATCCGCTCCTTCAAAATCTGCCACCAGTAAACCTGCACAAGATCTAGTAACAGAAGCTGTAAAGATATCTGAGACGGGGGTTCATAAATCTGATGAAAAATCAAGATCACGAGATAAAGGTGAATTATCTCAGAGCTCAAAAAGTAGTGCCGGTGAATGCAGCAGTAGTACAAGCTTCAGCTGTGACAGTGGTGTTAGCAAAGGTTGGTGTCGGCCCCACATGTCAAAAGATGCAAGGTGGGAAGCTGTTCATTGTGCTCAGAAGCAACACGGAAGTTTAAATATACGAAACTTTAAGCTGATTAAAAAGATTGGAGGAGGAGATATGGGAACTGTTTATCTTGCTGAGCTTATCGGGTCAGATTGTTTCTTTGCTTTGAAAATTCTGGATAATGAGTTACTTTGTCTTAGGAAAAAAGCTGTTAGGGCTCAAACGGAACGGGAAATATTGCAATTGCTTGATCACCCATTTCTTCCTACGTTATATTCGCAATTTACAACTGATAAGTACTCATGTTTGGTTATTGAGTATTGTCCGGGTGGGGATTTGCATGTTCTGAGACAAAAACAGCCCAACAAATGCTTTTCTGAACATGCAGTTAGGTTTTATGCTGCGGAGATCCTCCTTGCTTTGGAGTACTTGCACATGCTTGGTGTTGTATATCGCGACTTGAAACCAGAGAACATATTGGTACGTGAAGATGGTCATATCATGCTAACGGATTTTGATTTGTCACTAAGATGTGATCCTAATCCAACACTGCTTAAACCATCGTCACCAAACATTGACCGTCCCAAAGACCCTGAATCTGGTTGTATAAACCCATTCTGTATCCAACCATCATGGCAAGTCCCGTGTTTCACTCCAAGAGTTCTGGCTGCACCGAAGCTAGAATCTGAAATAGTTCCACAACTATTAGTGGAGCCTACTGGTGCTCGGTCCAATTCCTTTGTTGGGACACATGAGTACCTGGCTCCCGAGATTATAAAAGGTGAAGGACATGGGAGTCCAGTCGATTGGTGGACATTTGGGATTTTGTTATACGAACTGTTATATGGAAGGACGCCTTTTAAAGGAATAATTGATGATGATACATTGGCGAATATTGTATCTCAGGCTGTCACGTTTCCTAGTATTCCAATAGTGAGTTCTCATGCTCGAAATTTGATTAAAGGTTTATTGCAAAAACAGCCAGAAAACAGGTTAGGGTCAGTGAAAGGAGCTACCGAGATCAAGCAACATCCGTTCTTTGAGGGTCTGAATTGGGCTTTGATACGCTGTGCAACGCCGCCAGATATGCCTAAAGCATGTGATGTTGGGAGTATGAGCTTAAAGAATTCAGAAGGTGAGCATTTGGTGTTTGACATGTATTAGCAAAGGGAGTATAATGTTGTTTTGCAGATTTTATAGAGATGAGGAGTTTCAGGTATAATCTCTTTGTTGCCACTCATAAATAAATATAGTACATTATTGTATGTATAGTGTACATGATGTAATACACGAAAGTCTAGTAAGCATATTGTATATCCGGATATATCACGTATTATGTATTATCTAATTCGTGATAAAAGTAGATTCAGTCTTCTGTTATTGATCTCTGTATCTGTGAATCCTATGTGTTCTGGTATCTGGTATGGAAAGATTTTATCTGTAGAAGGCAACACGAAAATAGTCTTCACCCCG
>CTI12_AA023310_rna1887
TGTCAAAAAAGGCTAGTACTTGTGCCCATTTAAAACGCAACAAAGATTGAACATCTCTAAGACAAAGCAAAATCTCAAAACTATTTCTGCCAAGAAAAGGTTGCTAATTGTTGCAAGATGGCATGCTTATCTACAACATTAGACCAACAACAACAATCATCGAAAAAGATGATTCGCATGAAGAGCTCTGGACTAAAAAATCCTACGAATGCAAGCCCGTTGATTGATTGTGATGATGAGCTTTCCAGGTCGGCCTTGTTTGCTTTTCGGGCTAAAGAAGAAGAGATCATAAAGAAGAAGATGGAGGTCAAGGAGAGAGTTCAAGCTCAACTAAGCCGCGTTGAACAAGAGACTAAAAAGTTGGCAGAAATTCGCAATGATCTGGAGGCATTGGATGATCCAAAGTGGAAGGAAGGATTACTTGTTAGAAAGAAGGTGGACTTGGTCAATAAAGAGTTAAAGTCATTGGGACAGAATTGCCAAAAGAAGGAAAAAGAGTATAGAGAAGCAATCGAGGCATTTAACGAGAAAAACAAGGAGAAAGCACAGCTAGTTACCAGATTGATGGAGTTGGTTACCGAAAGTGAAATGGTGAGGACAAAGAAACTAGAAGAGCTAAACAAAAAATTTGAATCATTTGTGAGCATATAGTAGTGATAATAGTGCTACTAGTTTTCCGCCATGATATTTGATGTAAGTTTGGATGATTGGTTAATTGTACCAGAAATTACCGTCTAGGAAAAAGAAGAGTGTTTAATTTTACGGATTTAAGGTATTGTATGTAAAACAAATTTGTTATGTGTTAGTTTGAGTTTTGAAGTTCTAGCGTCTATGCTATTACAGACGAAGATTTAAGTTGTACTTATTACTTTTTGGGAAATAGTCTGATAAATGTTGTATCGTAAAGTTATTTAAATCTTTC
>CTI12_AA023410_rna1898
AATCAAACAAGTAGCTAGCTTATATATACAAAACCTCTATACTACCATACTCTCATAGAGTAAATCCTGACTAACATTTTAAATAACGCTATGGAGTCAACTCGTTCATCCTCACCAAACCCGGCCCAAGGAACGAGGTCATCAACATGGTGTAGAGATTTATTAATTACGTTGGTTTGCACTGTTGCAATAGCACTACTTCTAGTCCAGTACGATGACTTTGATGCAGCTGCCTATCCATCCGAAGAATTGGCAAAGAAGCCAGTTTTTGAAGTACCGCGTGTCAACTCACATGTGCTACATGGGTCCGAAAAGGTTGGTGAGGGACAGTTGCTCGGACCCGAAGATATTGTTTATGATCTAAAGCTTGGTGTTATTTACACGAGTTGTAGTGATGGCTGGATTAAACGAGTTAGACTGAGTGACTCTGAGGTGGAAGATTGGGTTAACACGGGTGGACGGCCTCTTGGACTCGCTTTTGGTAACTCGGGTGAAGTTTATGTTGCTGATGCTTATAAGGGAGTACTTAAAATAACCGAAGATGGTGCGATAGAAGTGTTAACAAATGAGGCCGAAGGCATAAAATTTGGACTTACGGACGCTGTAACAGTAACAAAAAATGGTATACTATATTTCACCGATGCCACTTGGAAATATGAGTTGCACAACTGTGTACTTGACATATTTGAAGGTCGACCGCATGGTAGATTGATGAGCTATGATCCGTCCACAAAGCAGACAAAAGTTCTTGCTCGAGATCTCTACTTTGCTAATGGCATTGAAATATCCCCAGATCAGGATTTTGTTATCTTCTGTGAAACCCCGATGATGAGATGCATGAGATACTACATACAAGGGGAAAAAGAGGGATCCATTGACGTATTCATTGATAGGCTAGTTGGCCTGCCCGACAATATTCGTTATGATGGTGAGGGACATGGTGAGGGACAATACTGGATCGCAATTAACACAGAGCATACATACAGTTGGGATCTAGCACGCAAATATCCATATATCCGTAAAGTTTTGGCATTTTTGGAGAAGTACCAAAAAAGACCTTCAGTGGAGAAAAATGCAGGTGCAATCGTAGTGGATTTGGATGGGAAGTTGGTCGAGCGATACTATGAACCTGAATTGACATTAGTTACAACTGGTATAAAGATTGGGGAACATTTATATCTGGGAAATCTGATGACGTCCTTCATTACTCGTCTCAACCTCACTCAATATCCGGCTACTCCATCCTCCTTGACAAAATGATTACCGCTCAGTGTTTGCTTTCGATGTCTCTCAGTTTTAAATGCTACTTCCGCTTAAGTAGCTACGTTTAAAAAATAATCTACATTGTGATAGGATGTAATGTTATGTCGAGTGACATAATGATGTAGGGTAAAAATATATTATCATTCTGGGTAGCATTTGATGTTTATAAAAGTAAAAGAACATACTTTGTAATATACATAGAGGTAGTATCTCTTAAGATACATTACAAAATTTCATAATAATATATATTTATT
>CTI12_AA024010_rna1943
ATGATGGATCAAATATGCAACCATTTCTCACTTGATGAGATTCGATCCGCAACTAAAGACTTCAGCGAAGCTTTTGTTGTTGGTCGTGGTGGATTCGGTAAAGTTTATAAAGGTTGCTTCAAGGACACATCAAGTATGGTTGTTGCCATAAAGCGATTAAATTCCACGTCCAGCCAAGGCGCCCCAGAGTTCAGGGCTGAGATTGAGATGCTTTCAAAGCTACGACACTGTAATCTAGTATCGTTGATTGGATATTGCAATGAGGGAACAGAAATGGCTCTTGTTTACGAATATATGCCCCATGGGACCCTAGGAGACCATATTCATAAAGCTGGAAGTCCTCTATCTTGGCTGAAACGACTCAAGATTTGCATAGGAGCTGCACGTGGACTTGACTACCTTCACACGGGTACAGGAACTCAACATGGAATTGTACACCGAGATGTAAAAAGCTCCAACATTTTGTTGGATGAGAATTTTGCAGCAAAGATATCAGACTTTGGGCTTGCCAAAGTAACCCCAACAAACCAAACACATACTTATGTTAGCACCGGGGTGAAAGGAACGTTTGGGTATATGGATCCATGCTATTTCTATTCAGGCAAACTTACAAGAAAGTCAGATGTTTACGCTTTTGGGGTTGTTTTGCTTGAAGTGATGTGTGGGAGGCCTGCAGTTGATGAAAGTCTTGATGAAGATCAATGGGGTTTAGCACCATGGGCTCAAGACCGTATCCGTGAAGGAAAGCTCAATCGTATTATTGATTCTAGACTCACGGGGCAAATCTCTAGCAAGTGTTTGAAAATGTTTGCAGATATTGCATGCCGCTGCCTACATAATATTCCGAATCAGCGACCTACTATGGCTGAGATCATAGCTAGGCTTGAGGCCATCCTTTCATTACAAGAGAGACTGGATTCTTCTGAAAAGGAAGGGAAATTTGTTAATAAAGTATATTTGCTATTTGCGGGCAAGCCAAAGGCCAGCACTTTAATATCTGCTCGCACATTAGATGGTGAAGGTGAACCAAGCAATGAAATTGAAGGTAAGGTTATATCTGCCTCTATGCTACAAAGTCCTTCGAGTACTGGTACACAGACCACAAGAATCCATCCAGTTGATTTGAAAGCCTTTAGTTTTCTTGAACTTAAAGTGGCTACTAGGAATTTTCGTCCTTCAGTAGCTTATGGAAGTTATGCAGGATCTAGTGCACTTTACAAGGGGTGGATAGATGAGCAATATGCACCTGGCAAGTTTGGTATTGGCATTCCTATTGCTGTAAAGAGACTAAACGAAAGCCTTCAAGATCACAAAGAGTGGTTGGCTGATATCAAAGTTTTAGGACGACTCAATCATCCAAATCTTGTGAAGATAATTGGTTACTGCCTAGAGGATGACCACAGCAGATTCCTAGTATGTGAGTACATGGTTAAAGGAAGCCTTGGAAACCATCTGCTTGGAAGAAGATACCGTGACCCTTTCACTTGGAGCGTACGCCTTAATATCGCTGTTGGTTTTGCGAAGGGGCTTGCTTACCTTCACAGCCCAGAAGTAAATATAATATATCGTGAACTTAAATCCGACAAGATCTTGCTCGATTCTAATTGGAATGCAAAGCTTTGTATGACGTGGTTGGCGAAGAGTGGCCTTTTAGATACGGAAAGTCATGTCTCTTTACAAGTTAGGAGTACCAGTGGGTATGCTGCTCCTGAATATTTGGACACAGGAGACTTAACAACGGAAAGCAACATATACACTTTTGGCGTGGTTCTTTTGGAAATCTTGACATGGAGGCAGTGCTTTGACAAGAACCTTCCACTAAGTGAGCAGGTACTAGTGGAGTCCGTTAAGCGTAACCTGAGTAGAAAGCACATTATCCAGCTAATCATAGACCCAATTATAGTTGGGCAGTACTCTCCGGATCTAGCAAAGAGAGCTGTAGAGCTTGCAATGACATGCCTCTCAGGAGAACCTAAGCAAAGACCGACTGCTAATGACCTAGTAAGAGCATTGGAGGAGCTTCAAGACTAGACAAAAATCCCCGATAGTTCAAGGAAAAAAACAATAAAATAAAGGATAATTGTCCAAAAATGTATCTTAGTAAACACTTTTTGCTTTGTTGGTAGCCAACTTTTTTTTTCCTCTGCTATTAAATCATCAAATATTTAAATCAGG
>CTI12_AA024050_rna1948
GGCTTCAATTCCAATTTCATTTATCATCAATTCAATTCAAAGGTGAATCAACAGTAGCAAGAACAAGAATGGCGATGTCACAGGAACATTTGGACAAGATGCAGCTCCGTCAAAACTACAGGAACTTATGGCACACTAATCTCATGAACACTATCTCTGCTGACACTCCTTATTGCTGTTTTGCCTTGTTCTGTGGACCATGTGTGTCGTACTTGCTTCGTAAGCGAGCTCTCTATGATGATATGTCAAGGTATACATGTTGTGCTGGATATATGCCATGCAGTGGAAGGTGTGGAGAAAGCAAATGTCCTGAATTATGCCTTTGCACTGAGGTCTTCCTTTGCTTTGGGAACTCAGTGGCATCTACTCGGTTTCTATTGCAAGATGAGTTCAACATACAAACAACGAAATGCGATAACTGCATCATTGGATTCATGTTCTGTCTCCAACAACTTGCATGCATATTCTCCATTGTTGCTTGCCTTGTTGGAAGTGAAGAACTCAGTGAGGCATCTCAAATCCTGAATTGCTTCGCTGATATGGTTTATTGCACGGTTTGTGCGTGCATGCAGGTAAGTAAAATTTGCTACAACTAAATCTGAAAAGTCGTGTCGTTTGTTTATTAAATGTCTCTGTATTGTCAAATTTTAGTCATGTCTTTAGTAACCCATTTTAATATGACTTTCGTGTGTTTGGTATGAGCG
>CTI12_AA024460_rna1961
ATGGGCGTTGACGACATAGATGCAAAGCTTAAAGCCTTAAAACTCAAATACTCCCAAACCCAACCTACTACTAACCCAAACACAGTCAAACTCTATCTCCACGCCCACGGCAAGTGGATCATATCAGACAAGCTCACCTCTTTCAAATTCATCAAAACCCATGATGACGTCACTGCTGACGTCATCTCTGATGATGATGATGACGACAGTAATGGGTGTTGGTACTTGAAGGTGGGTGAAAAAGTTAGGGTTAGGGTTTCCACCGACATGCAGCTCAAGATGTTTGCCGAGCAAAGACGCGTGGATTTTGTTGATAATGGTGTCTGGGCTATGAGGTTTTTCAAACCCGAGGATTATCGCGGGTTTGTGGATAGGTTTCAGTCGTGTTTGTTTGAGAATGTTACGGGTTTACGGGAAGGATTTTCTCGGGTGGGCGAAGCCCGAATTGCGGATGATACAATGTGGGAGAATGGGGAGGAAAATGAGTGGCGAAATGTTGAGGATTTGAAATTACGGAGTTTTAGGACTAGTAATGATTTGTTGGAGGAGTTTGAGGAGGTGGCTGGGGGTGGAGGGGGGATTAGGAGTGTGGCGTTAGGCGCGTTGGATAATAGTTTTTTGGTTAGTGATGCGGGTGTTCAGGTTGTTAAGAATTTTAGCCATGGGATACACGGGAAGGGCGTTTTTGTTAAATTTGATAATGGCGGGAGAAATGTGGGTTCGGGAGCTAGTGAGGGGTATTTGAATGCGCAGAAGGCGTTGTTGATGAGGGGGGAGACGAATATGTTGTTGATGAGTCCTTTGAAGGAGGGGAAGCCGCATTCGAGTGGTGTGAATCAGTTGGATATTGAGACGGGGAAGATTGTGACGGAATGGAAGTTTGAGAAAGACGGGACGGAGATTAGTATGAGGGATATAACGAATGATACGAAGGGGTCGCAGTTGGATCCTAGTGAGAGTACGTTTTTGGGGTTGGATGATAATCGTTTGTCGCAATGGGATATGAGAGATAGGAGAGGGATGGTTCAGAGTAATTCGCCGGTTTTGGAATGGACTAAAGGGCATCAGTTTTCACGTGGGACGAATTTCCAGTGTTTTGCTACGACTGGTGATGGGTCGATTGTGGTTGGGTCATTAGATGGGAAGATTAGGTTGTATTCCACGACTTCTATGAGGCAGGCTAAGACGGCTTTTCCGGGGCTTGGGTCGCCTATTACTCATGTTGATGTTACGTATGATGGGAAATGGATATTGGGAACTACTGATACGTATTTGATTTTGATATGTACTTTGTTTACGGATAAAGATGGGAAGACTAAGACGGGGTTTAGTGGTCGGATGGGGAGTAAGATTCCTGCTCCGAGGTTGTTGAAGTTGACTCCTGTGGATTCGCATACAGCTGGGAAGCAGAATAAGTTCCATAGTGGCCGATTTTCATGGGTGACTGAGAGCGGGAAGCAAGAGCGTCACTTGGTTGCAACAGTAGGCAAGTTCAGTGTTATTTGGGACTTCCAGCAGGTGAAGAACAGTGCACATGAATGCTACCGAAACCAACAAGGCCTCAAGAGCTGTTACTGTTATAAGCTAATGACCAAAGATGAATCCATCATCGAAAGTCGATTTATGCATGACAAGTATGCTGTTAGCGACTCCCCTGAAGCACCGCTTGTAGTAGCCACTCCACAGAAAGTTACCTCCTTTAGCATGTCTGATGGCAAAGGAAAACGTCGCATATAAACTCTGCACATGGTTATCGTCTTCATAGCTGTCAATAATAAACAGATGTAAAGTGGTTTGCTTTGTGTTGATATTCTTCTTTTCTTTTATTTTTCTTTTTTTCCTTTTAGCTTTGGATGTTGAATTGCGATTGATATAGGGCATTGTTTACTCGTTTGTGCAGTTGAACTGAGAATTTTAGTGGTTTGCTTATTCTGATTTGTGTAAAATGGATGTTTCAAATTAACGTATC
>CTI12_AA024460_rna1960
ATGGGCGTTGACGACATAGATGCAAAGCTTAAAGCCTTAAAACTCAAATACTCCCAAACCCAACCTACTACTAACCCAAACACAGTCAAACTCTATCTCCACGCCCACGGCAAGTGGATCATATCAGACAAGCTCACCTCTTTCAAATTCATCAAAACCCATGATGACGTCACTGCTGACGTCATCTCTGATGATGATGATGACGACAGTAATGGGTGTTGGTACTTGAAGGTGGGTGAAAAAGTTAGGGTTAGGGTTTCCACCGACATGCAGCTCAAGATGTTTGCCGAGCAAAGACGCGTGGATTTTGTTGATAATGGTGTCTGGGCTATGAGGTTTTTCAAACCCGAGGATTATCGCGGGTTTGTGGATAGGTTTCAGTCGTGTTTGTTTGAGAATGTTACGGGTTTACGGGAAGGATTTTCTCGGGTGGGCGAAGCCCGAATTGCGGATGATACAATGTGGGAGAATGGGGAGGAAAATGAGTGGCGAAATGTTGAGGATTTGAAATTACGGAGTTTTAGGACTAGTAATGATTTGTTGGAGGAGTTTGAGGAGGTGGCTGGGGGTGGAGGGGGGATTAGGAGTGTGGCGTTAGGCGCGTTGGATAATAGTTTTTTGGTTAGTGATGCGGGTGTTCAGGTTGTTAAGAATTTTAGCCATGGGATACACGGGAAGGGCGTTTTTGTTAAATTTGATAATGGCGGGAGAAATGTGGGTTCGGGAGCTAGTGAGGGGTATTTGAATGCGCAGAAGGCGTTGTTGATGAGGGGGGAGACGAATATGTTGTTGATGAGTCCTTTGAAGGAGGGGAAGCCGCATTCGAGTGGTGTGAATCAGTTGGATATTGAGACGGGGAAGATTGTGACGGAATGGAAGTTTGAGAAAGACGGGACGGAGATTAGTATGAGGGATATAACGAATGATACGAAGGGGTCGCAGTTGGATCCTAGTGAGAGTACGTTTTTGGGGTTGGATGATAATCGTTTGTCGCAATGGGATATGAGAGATAGGAGAGGGATGGTTCAGAGTAATTCGCCGGTTTTGGAATGGACTAAAGGGCATCAGTTTTCACGTGGGACGAATTTCCAGTGTTTTGCTACGACTGGTGATGGGTCGATTGTGGTTGGGTCATTAGATGGGAAGATTAGGTTGTATTCCACGACTTCTATGAGGCAGGCTAAGACGGCTTTTCCGGGGCTTGGGTCGCCTATTACTCATGTTGATGTTACGTATGATGGGAAATGGATATTGGGAACTACTGATACGTATTTGATTTTGATATGTACTTTGTTTACGGATAAAGATGGGAAGACTAAGACGGGGTTTAGTGGTCGGATGGGGAGTAAGATTCCTGCTCCGAGGTTGTTGAAGTTGACTCCTGTGGATTCGCATACAGCTGGGAAGCAGAATAAGTTCCATAGTGGCCGATTTTCATGGGGTTGAAAATGTTTGTTTTCAAAATGTGTAAGCTGTTCTAAAAAAGTTAGGCCAAACACCCGCTAAAGAACATGCAGAAGTCATGTGACTGAGAGCGGGAAGCAAGAGCGTCACTTGGTTGCAACAGTAGGCAAGTTCAGTGTTATTTGGGACTTCCAGCAGGTGAAGAACAGTGCACATGAATGCTACCGAAACCAACAAGGCCTCAAGAGCTGTTACTGTTATAAGCTAATGACCAAAGATGAATCCATCATCGAAAGTCGATTTATGCATGACAAGTATGCTGTTAGCGACTCCCCTGAAGCACCGCTTGTAGTAGCCACTCCACAGAAAGTTACCTCCTTTAGCATGTCTGATGGCAAAGGAAAACGTCGCATATAAACTCTGCACATGGTTATCGTCTTCATAGCTGTCAATAATAAACAGATGTAAAGTGGTTTGCTTTGTGTTGATATTCTTCTTTTCTTTTATTTTTCTTTTTTTCCTTTTAGCTTTGGATGTTGAATTGCGATTGATATAGGGCATTGTTTACTCGTTTGTGCAGTTGAACTGAGAATTTTAGTGGTTTGCTTAATCTGATTTGTGTAAAATGGATGTTTCAAATTAACGTATCTAATTCCTCCGGTGTATGAA
>CTI12_AA024570_rna1972
ATGCGTAAATCAAAGGCTTGGGAAATTGTCGTAGAGGGGATGAAGAATTTAGCTTCAAAGTGTCAAATTTCTTCAATCATCCGTCGCTACATTGTAAGTTGGTTGCAAAGATTGAAGATTGCTCAAGGTCTTTTCTCTGCAAAACTCGTAGTAGTCAGCTTAGAGGCAGTTTTGAAAGCATCTCAAGTTATCATAGATCCTTTTGAGAAAGTCCCAAGTATGCAATTGCATCATCTTTCTTGCTACAGCCAGCATTTTTGTAAGGCTAAGTTGGCTGCTCCAGTTAATATCATCCTAGGTACTCAAGTGTGGGTTGAAGACCCAAATGTATGCTGGATTGAGGGAGTAGTTACAAAGATAACTGGACAGGAGGTTGAAGTTGAAACAACTGATGGGAAGAAAGTTGTTACAAACTTATCAAAAACATATCCCAAAGACGTGGATGCTCCTGCTGGTGGAGTTGATGACATGACCAAGCTTTCTTATCTGCACGAACCTGGAGTTTTGCAAAATTTATCTACCAGATTTCAGCTCAATGAAATCTATACTTATACTGGAAATATCCTAATCGCCATTAACCCATTTCAAAGACTGACGCACTTGTATGAAACTCACATGATGGAACAATATAAAGGAGCACCATTAGGGGAACTAAGTCCTCATGTTTTCGCAATTGCAGATGTTGCTTTTAGGGCAATGATTCGTGAAGGAAAAAGCAACTCGATATTGGTCAGTGGTGAAAGTGGGGCTGGTAAGACTGAGACTACTAAAATGCTTATGCGCTATCTTGCCTATTTGGGTGGTCGTAAAGGCACTGAAGGACGGACAGTTGAACAGCAAGTTCTAGAATCAAATCCAGTTCTGGAAGCCTTTGGAAATGCAAAAACAGTTAGAAACAACAATTCAAGTCGTTTTGGAAAGTTTGTTGAGATCCAGTTTGATAAACATGGAAGAATATCTGGAGCTGCCATCAGAACATACCTCCTTGAGAGATCTCGTGTTTGCCAGATTTCAGATCCCGAACGCAACTATCACTGTTTCTATCTTCTATGTGCAGCACCTCCAGAGGAAATTGAGAAATATAAACTAGGAGACCCTAAATCATTTCACTATCTCAATCAATCAAATTGCTACCAACTTGTTGGTATAAATGAAGCTCAAGATTATCTTGCGACTAGAAGAGCAATGGATGTTGTTGGAATAAGTGACAAGGAGCAGGAAGCAATTTTCAGACTTGTAGCTGCAATTCTCCATCTTGGTAATGTTGAATTTATCAAAGGAAAAGAGGTTGATTCATCGCTCTTGAAAGATGAAAAATCAAAATTTCATCTGAAGATGACAGCAGAACTGCTCACGTGTGATCGTGCTGCGTTGGAGGATGCATTATTAAAACGTGTGATGGTTACACCAGAAGAAGTTATTAAAAGAAGTCTTAATCCTGAAGCAGCAACTATTAGCAGGGATGGTCTAGCTAAGACATTATATAGCCGCTTATTTGACTGGCTAGTAAATAAAATTAATATGTCTATCGGGCAAGATCCGAATTCAAAATCTCTGATTGGTGTTCTTGACATTTATGGGTTCGAGAGCTTTAAGCTGAATAGTTTTGAACAATTTTGTATTAATTTCACTAATGAGAAGCTGCAACAACATTTCAATCAGCATGTGTTCAAGATGGAGCAAGAGGAATATACCAAAGAGCAAATTGACTGGAGCTACATAGAATTTGTAGATAATAAAGATGTCCTAGAACTTATTGAAAAGAAACCTGGTGGAATTATTGCTCTGCTTGATGAAGCCTGTATGTTTCCCAAGTCAACTCATGAAACATTTTCACAGAAGCTGTATCAGACTTTTAAAAGTCACGCGCGATTTGTCAAACCCAAATTGTCTCGCAGTGATTTTATCATTTCTCATTATGCTGGAGAGGTTCAATATCAATCTGAACTATTTCTAGACAAAAACAAAGATTATGTTGTTCCTGAACATCAAGATCTGTTGATGGCTTCCAAGTGCTCTTTTGTAGCAGGACTTTTCCCTCCAATTCCTGAAGAGACAAACAAGTCTTCAAGCAAATCTGCTAAGTTCTCATCAATAGGTTCTCGCTTCAAGCTACAACTTCAATCATTAATGGAAACTCTGAACTCCACAGAACCCCATTATATTAGATGCGTGAAGCCAAATAATCTTCTTAAACCTTCCATCTTTGAGAACGCCAACATCATGCAACAGTTACGTTGTGGGGGTGTTCTAGAAGCAATCCGTATAAGCATGGCCGGGTACCCGACGCGGAAAAGTTTTTTTGATTTCCTTAACCGATTTAGTCTTCTTGCTCCTGAGGTTTTGGGAGGGAATCTTGATGCAAAGGATGCATGCAAAAAGATTATTGATAAGATGGGGCTTCAAGGGTCTCAGATAGGAAAGACAAAAGTTTTTCTTAGGGCTGGCCAGATGGCAGAACTAGACGCGCGCAGAGCACAAAAACTTAATACAGCAGCCAAGAAAATTCAAAGAAAGATAAGAACTCATATCACTAGGAACCGTTTCCTTGCTTTGAGGAAAGCTTCTATATCAATGCAATCTTTATGCAGAGGCAAGCTTGGTACTAAATTATTTGAACACATGAAAAGGCAGGCTGCTTCACTTAAAATACAGAAAAATTATCGGCGACACTCATTTTGGATGTGGTACAAAAAACTTAAGCTCTCAGTCATTGTCCTCCAGACCGGTATGCGAGCCATGGCTGCTCATAGTGCGTTCAGACACAAAAAGACAACTAAAGCAGCACTTCTTGTGCAAGCCAACTGGCATCGTCATAGAGACTTTAAATACTATAAGAATCTGATGAGGTCAGCACTTGTTACCCAAAAACGATGGAGGGGAAGAGCTGCTAGAAAAGAGCTTCGTAAATTAAAAATGGCGGCAAAGGAAACAGGTGCCCTCCAAGAAGCAAAGGATAAGCTTCAGAAGCAAGTAGAAGACCTCACTTGGCGTTTACAGTTGGAAAAACGCTTAAAGACTGACTTGGAAGAAGCTAAAGGACATGAAATTCAGAAATTGCAGAACTCCCTGCAAGCCATGCAGGCTAAAGTTGATGAAACAACTGAATTGCTTACCAAGGAACGTGAATCTGCACAGAAAGCAATTCAAGAAGCATCGGCTATTGTGGAAGAAACTGCCCCAATTCATGTAGAAGACACTGAAAAAATTGACAAATTAAGTGCAGAAGTGGAACAGTTGAAGAATTTGTTAGAATCAGAGAAAAAACGAGCTGATGAATCGGAAAAGAAGTGCACAGAAGCTCTAGAATCAAGTGAAAGTAAGCAGCTGAAGTTAGACGAAACTGTGAACAGGGCTAATCAACTTCAGGAATCTATGAATAGGCTGGAGGAGAAGCTTTCCAACATAGAGTCAGAAAACAAGGTTCTTCGTCAACAGGCCTTAGATATGGCAGAAAGTGCCAAGCTACAGGCAACACGATCAAAATCAACAAGGTTACAGAGGTCAGAAAGTCAAAAAATTCAGTCAGTTGATCTTCATAGTCCATCAATGCAGATGAGGGATGCTGATGTGGAGGAGAGACCACAGAAGTCACTTAATGAGAAGCAGCAGGAATATCAGGATTTGCTTATTCGTTGTATTGCACAAAACCTTGGATTCGCGAAAGGCCGGCCCGTTGCTGCTTGCATTATATACAAATGTCTCAGGCAGTGGCGGTCATTTGAAGCTGAAAAAACCAGCATTTTTGATCGTATAATTCAAACCATAGGTCAAGCAATTGAGACGCAAGATAACAATGAAACTTTAGCCTATTGGTTATCCAATGCATCAACGTTACTCCTGCTGTTGCAACGCACATTAAAAGCTAGTGGGTCTGCTGGGGCGCAACAGCACCGAAGGCCAACATCAGCCTCCCTATTTGGAAGGATGACCCAGAGCTTTCGTGGAACTCCACAAGATGTAAACATATCTTTAATAGATGGGGGAACAGCAGGTGCATCTGACACATTGCAGCAAGTTGAAGCCAAATACCCTGCTTTGCTTTTCAAGCAACAATTAACAGCATATGTTGAAAAAATATATGGGATGATACGTGACAACTTAAAGAAAGATATATCTCCATTGCTTGGATTGTGCATTCAGGCACCAAGAATTTCCAGAGCAAACTTGCTAAAGGGAACAGCTGTTGCACTAGCAAGCGCTGCTTCTCAGGATATTCTGATTGCTCATTGGCAAGGGATCGTCAATAACATTGGATGTTCCCTAAACATGTTGAAATCTAACAATGTACCACCATTTTTGGTTCGCAAAATCTTCACGCAGATTTTTTCTTTTATCAATGTACAATTATTCAACAGCCTTTTGTTGAGACGAGAGTGCTGCTCTTTCAGTAATGGAGAATATGTTAAGGCAGGGTTGTCTGAATTGGAACATTGGTGCTACAAAGCAACTGAAGAGTATGCTGGATCAGCTTGGGATGAGCTTAAGCACATACGACAAGCTATTGGTTTCCTGGTTATTCATCAAAAGCCAAAGAAGACACTGGATGAAATAAGTCATGATCTCTGTCCAGTTCTTAGCATACAGCAGCTATACAGAATCAGTACTATGTATTGGGATGACAAATATGGCACATATAGCCTTTCTCACGATGTAATTTCCAACATGAGGGTGCTGATGACTGAAGATTCAAATAATGCTGTCAGCAGTTCGTTTTTGCTAGATGATGATTCAAGCATACCATTCTCTGTTGATGATCTCTCCAAATCAAAGGATCAGATCAATATAGCAGATATCGAGCCCCCGCCACTTATTCGTGATAATTCTGGTTTCAGTTTCTTATTGCTACGTGCTGAAACATGATCATTCGGTTTTAACGTCTCCTCATGGTGCCCTTTAACCTTATTGGTAGGTTTGAGTTTAGCGGAAATTTCTAGTGAAATAGTCCATTTTATCACAAATGCTATGTGAATCTTATTCTGTTGATTCAGTATGCCATAGATTTTGATTTGTTAGAAATATAGTTGATCTTCGAAATGAGCAGTTGTTTTCAGCAGAAAATACTACAATTGACATGTATTAAACATCCTTGAGGCTGATATAAGTTTCTAGGAGTTTGT
>CTI12_AA024250_rna1994
GCACCGAAACAAGTATGGAGAACAGTGATGACGTGGCTGTCTTTCTTATTTCAGATCTTTCTTCAGATCATTCGAGCTACTCCTTCTTTGATTAACTATAATAATTATTATTCTAATTCCTCGTCGAATGAGTTTGAACCTTTGTCTGTTGTCGAGTTGTCGGAATCTGCTTCTCCGACGCCGGCCTCCGTACTTATTCCGACCGCCGGTGACGTTGACCCCTCGAAAAAGCTCACGGTGGTTCTTGACTTGGATGAAACTCTGGTATGTGCCTATGAGACTTCTAGTTTGCCAGCCATTGTTCGTCATCAAGCCATAGATGCTGGATTAAAGTGGTTTGAGCTAGAATGCATATCTTCAGAGAAGGATTTTGACGGCAAACCCAAAATCAACTATGTGACAGTATTTGAACGTCCTGGCTTGGATGAATTTCTAACCCAACTCAGTGCATTTGCTGATCTTGTGTTATTTACTGCTGGTCTTGAAGGTTATGCTAAACCACTTGTTGACAGAATAGATGCTGAAAACAGGTTTAGTCGTAGACTTTATCGGCCTTCAACAAGTTCCACGGAATTCAGGGAACATGTGAAGGATCTTTCCTGTATATCAACAAACTTTTGCAGAACTGTAATTGTTGACAACAATCCATTCAGTTTCTTATTGCAACCAGTCAATGGAATCCCATGCATACCTTTTTCAGCTGGACAACCACATGATGACCAGCTTCTTGAGGTCCTCCTCCCCCTTTTGAAGCAACTTTCTCAGCAAGGGGATGTAAGGCCTGTTCTGTATGAAAAGTTCCATATGCCCGAATGGTTTCAGAAACACGGAATCCCGGCTTCTTGCTGGGCAACACCTGGCTAA
>CTI12_AA024270_rna1997
ATGGATAATGGAAATGGGGTTGGTTCAAATAAGGTTAAAAATGGTAAAAAGGGTAAACTTGATTCATCTTTAGAGTCTAAAGAGCGAATGGTGTCGAAAAAGGTGACATTTTTAGGTGATAGAATGGATAATGAAAATGCGCGTAAAAAGGCTAAAAAGAGTGAAGTTGATTCATCTTTTGGGGGTAAAGAGCAAATGGTATCGGAAAATGGGGTTGATGGAAAAAGGTTTAAAAGGCCGAAAAAAGGTAAGCTTGATTCACCTGTAGTTGTTCTGCGTATAGGTTTAGAAATATGTTCGAAATTAGGTGATGTTATGGGTGCAATTGGGATATTTGATTTAGCGAAAAAAGAAGGAATAACTTTAGGCCAGTATCATTATGCTGTGATTTTGTATCTTTGTTCTTCGGCTGCGGTGGGTGTTGTTCAGCCAGCAAAAAGTGGGAGATCAGGTACTAATTTGGATGAAAAATCTCGATTATTTGAAGAACATAGTGGTGAATTAGATAGAGTTAGTCAGACGTTAGATGATGTAATCCAGTTGATAAATGATCATGAAAATTCGAAAGGTAGAACTCGAATTGAAGTAGGTGATAATGTTAAAGAATATGCACTCAAAAGGGGCTTTGAGATTTACGAAGAAATGGTTTCTGATGATGTCCCTATGAATGAAGCGATTTTGACATCTTTAGCTAGAATGGCAATGTCTAGAAATGACGGGGACATGGCGTTTGATATGGTAAAGAAAATGAAAGATTTAGGGATAAATCCTAGATTACGCTCATACGGTCCTGCTTTATCTGTTTTCTGCAATAATGGGAATCTTGATAAAGCGTTTGAGGTTGAAGAACATATGTTGTCTCATGGTGTTTATCCGGAAGAACCTGAACTGGAATTACTTTTGAGAGTGAGTATAGAAGCTAGTAGAAGTGATAAAGTTTATTACTTGTTGCATAAACTAAGAACAGGTGTAAGAAAAGTGTTGCCTTCGACCGCAGATGTGATTGAAAAGTGGTTTAATAGTAAAACCGCGTCAAGAGTTGGAAAAAGAAAATGGGATCAACAGTTGATTAACAAAGCGGTTGAAAATGGAGGTGGAGGGTGGCATGGTCAAGGGTGGTTGGGTAGTGGAAAGTGGAATGTTAAGAGATCGTTTGTTGGAAAAGACGGGTTATGTAAATGTTGTGGTGAAAAGTTGGTAACCATTGATCTTGATCCGGTAGAGACTGAAAGATTTGCTGAATCGGTCGCGAAAATAGCTAAACAAAGAGATAGAAATTCAAACTTTGAGAAATTTCAAAAATGGCTTGATTACTACGGACCCTTTGAAGCAGTTGTGGATGGAGCAAATGTTGGTCTTTTCAGTCAACGGCGATTTAAACCATCCAAGGTCAATACTATTGCAAATGGAATCAGGCAGATGCTTCCTTCTAAGAAGTGGCCACTGGTTATCTTACATAATAGGCGTATAACCGGTGATAAAATGGATGAAGGATTGAATAAGACACTAGTCGAGAAGTGGAAAACTGCTGATGCGCTTTATGCAACACCTACAGGATCAAACGATGATTGGTATTGGTTGTATGCAGCTATAAAATTTAAGTGCTTACTTGTGACGAATGATGAGATGAGAGACCATTTGTTTCAACTCTTGGGGAATGATTTTTTCCCTAAATGGAAAGAAAGGCATCAGGTCCGCTTTAATTTTAGCGATACAGGTCCAGTTTACCACATGCCACCTCCATGTTCAGTTGTAATTCAGGAATCGAGCAAAGGCCATTGGCATATCCCTATTGCTTCAGAACAAGATTCTGAAGAGGAAAGAGTGTGGATGTGCGTTACACGTGATAAATCAAGTAAAGATAGCCAAGAATCTATCAACGTGACCGAAGAATCTGGACAAAAGGAACTTTCAGGATCTGATTTTGGAACCAAAAATCGGCAAAAGACACGACATAAGCATACGCCTCAAGAAGTCCATGGAAGTCTAAGAAAAACCCTTCTGTCATCACTTCCTATAAAACAAGATACAATTTTGACTCGAATCACAGCAGCAGAGAAGCTTAGTCAATCTATTATAGATTTTCAAATATGAGATGATATGAATCGATTTTAGTTGACCCTCTACTGTAGATGAACCGAAGTTTTTTTTAGTTGACCCTGTTGTCATTTATTTTCTGAATGGCCATTTTTGTAAAAATGTATGTCTAGATAATAATGAAATCAATGCAAATTTCTTGAGA
>CTI12_AA024360_rna2007
GATGAGGAAACCTTTGGAGAAGTTGAGGCCTCCATCAGCTACAGAGCTCTTGCTGTCGAATGATGGAGATCACATTCTTGAGGGCTGTTTGACTAATTTTTTCGTTCTTTGTCGTAAGTGTGACATGTATGCAGGATAATATGGAAGAAGATGGTGAAAGTGCAGAATATATGCAGAAAAGTAAATATGGTTATTCCCTTGAATTGCAGACGGCTCCCCTAAGTGGTGGTGTCCTTCCAGGGGTTGTACGTAAAGTGGTCATTGAGGTATGTTTGGAAATTGGAATCCCAATACAAGAAGTGGTTCCATCATGGTCCAAACGTCATTTGTGGGAAGAAGCATTTGTTACAAATGGCTTGAGGCTTTTGCAGCATGTGGAAACAATTCGAGTTCCAGTTTCATGGAACTCACTGAGTTCTAAAACCTGGCAAGAGGTGACATGGGAGGCGAAAGAATTTCAGGGTCCCGGAAGCATAACTGCAGTAATCCAGGTAAATTGTTGATGTTTTACTGTTGGCATGGAACAATTATCTGTTTCTGAAAATTAAGCTGATTTACATTCGCCCATTCAAAAGAAAGCCCAAATTTATATCCCTAACCCAAAGTTATGAATTTATGATGGTATGTACTAGTAAATCATGGATTTTATTGATAAAAGAACAATTTTTATTGTAAATATGAAGATGCTTA
>CTI12_AA021910_rna2039
TTTCGCGCAGTCGCTACTTTCTGGTTGATACTTAAGTTATAGTATTGGTCACTGTCTAGTGTTTAAGTACATTTTTTCAGCGGAAAATGGTCTAGAATCCGACATAGCGACTCCTGCTTCAGTTCATATAGCTCCCAGACTATTTTCTCACAAGTTCTTGCAATGACATCTAACGGCGTAAAACAAGCTTCACAAAACGGATCAACTAAGATGCCACATCTTGCTGATCAAATAGCTTCCCTCAAGAGACGGAGATTCAGAAGAATCAAAAGTGCTCCACTTTCAGATTCTTTTCCTTCTAGTATCAAAACTACGGATGCACCTAAGCCAAAACCAAGGTCTATTTTCGACAATTTTTACCCGAGCTATTGGAAAGCAGTCATCATAGTGTCTGTATACTTAGCTGTTGGTACCCTTTGCTTTACTCTACTGAGAAAGCAAATTTCAGGAAGAAAAACAAATAATGTACTCGATGGACTTTATTTCACTATTGTAACAATGACATCAGTCGGATATGGAGACCTTGTTCCTGCTAGTCATCTTACAATACTACTTGCGTGTCTATTTGTTGTCTCGGGCATGCTTGTAGTCGGGTTAGTTTTAAGTAAAGCAGCGGATTTGCTAGTGGAGAAACAAGAACGTTTGTTAGTAAGAGCGATGCATTTAAATGAAACAATTGGTGAAGCTGAAATTCTTAAAAAGATGAAAACAAAAAAAGTGAGAAACAAATGTATAATTTTGGTATTGTTGCTTTTGGTACTTGTGGCTGCTGGTACGGGTTTGTTGCTTTCGGTTGAAGATTTGGACTTTGTTAACGCGTTCTATTGTGTTGTTGCAACACTTACCGGACTTGGTTATATAAATAAATGTTTCTCAACAACAGGTGGACGTGTGTTTGCTTCACTGTGGATTTTGTCGGGTACGGTTTATGTAGCTCAGTTGTTGTTTACGTTTGCTTTGCTACATACCGAAAGAAGGCAAAGGTCATTGGTCAAATGGGTTCTTAAAAGAAAAACAACAGCTTCTGATCTCGAGGCTGCTGATTTTGATGGTGATGGAATCGTCGTGGCTGCTGAGTTTGTCATCTATAAGCTAAAAGAGATGGGGAAGATCAGCCAAGATGACATCACACCTATCATGGACGAGTTTGAAACACTCGATTTTGATAAGACAGGAACATTATCTGCTTCTGATCTTTTGTTTAGCCAATCTTCGTTGGTGGCCGCGGAAGTTTTAGCTACCCAAATGTCAGTGTAAGGTGATGTAAATGAAAAAATCTTGGATGTTAACATTTTTAAGTGTATTTGGGACAGGGGATGTAAAGTTCATAATTTTATATATATTGTATGCTCTAGTTCAGATTTAGAGGTGTTTGGGATTGCTTCATAAAACTTTTCATCTGTTCATTATGTTTCGATATAGTAGATAAACAGTTTTGAGAGTTTTTGGTATTGATTATCTATGAATAGCAATTCATATTAAGTTGAGGTTGAAAGACACCACTAGGTCAAACCCAACATGGAAAGTATAATCCAACTTAAACACACCTTAAGTTAAGTGTTCAGTTCCATCGTTGTGTATTAGTAGTTTCAACTGTAACGCCTTTAAAGGAGAGGAACAAATAATGACTAAAGGCGTCTCTAAAC
>CTI12_AA021950_rna2044
AACATCCTTAAAAAACATGTCCTCAAACATAATCTTTATCTCAACACTTATAATCCTATGGTACTCATCAAACATAGGTGTACTGTTACTAAACAAACTATTGTTATCAAACTATGGTTTCAAATTCCCTATCTTTTTAACAATGTGTCACATGTCAGCTTGTGCTATACTAAGTTATGTGTCTATAGTTTTTTTAAAAATAGTACCGTTACAGAAGATAAAATCTAGGGGACAGTTTTTAAGGATTGGTTGTTTGAGTGTTGTGTTTTGTGGGTCTGTTGTTGGTGGGAATATTAGTTTGAGGTATTTGCCTGTTTCTTTTAACCAGGCTGTGGGTGCTACTACGCCGTTTTTTACGGCTATGTTTGCGTATTTGATGACGTGGAAAAGGGAAGCTTGGGTTACTTATGGTGCTCTTGTTCCTGTTGTTACTGGTGTTGTCATTGCTAGTGGGGGTGAGCCAAGTTTTCATTTATTTGGATTCATTATGTGCATAAGTGCAACTGCTGCTAGAGCTTTCAAATCGGTTCTTCAAGGCATCCTACTTTCTTCCGAGGGAGAAAAACTGAATTCCATGAATTTGTTGCTATATATGTCCCCAATTGCCATAGCTGTTTTATTGCCCGCAGCACTTGTAATGGAACCGGATGTGGTAGATGTCACCATATCTCTGGCATTGAAACATAGATTCATGTGGCTACTGCTTGTGATTAATTCAACTATGGCTTATGCAGCTAACTTGACCAACTTCTTGGTCACTAAGAACACAAGTGCATTGACACTACAGGTACTCGGGAATGCCAAAGGAGCAGTAGCTGTCGTTATCTCGATACTTCTTTTCAGAAACCCTGTCACATTTGTAGGCATAGCTGGTTACTCAATGACCGTTATGGGAGTGGTTGCCTATGGAGAAGCCAAAAGGAGATACCAATGATATTTGCAGTCACTCTTTTCTCGGAACCATATATTTTAACTAGAGGCTGTGCCTGCAATTCTTTGCTATATGAGTAGAACTGGCAGCATTGGCTAGTGTATTTTTGTATCAGATTTAGCGGTTTGTGAGCATATAGGAGAGAGTAAGAGATATTTACATGAAGCTTCCACGCTATCAGATGTAACCTTATGTAATTGTTAGTAGTAGATGGTTTGTATCAAAGTTGATATTATTACACGATTTGTTCCTTTTCTTGGAATTATATTCTGCAATGTCATGTATTTCGTACTTCTGTATTCACATTGTATTATCCTTGTGAACATGCAAAAGAATACTGCGGAGTGTAAAGCTATATTGGATTTTTCTGGACATGGACATTG
>CTI12_AA024840_rna2056
AAAAAAAAAAAAAAAAAAAAATGAATAAAAAAAAGTGTAGGATTTGGTGGCCAGCTCATCTTTCATTAAAAACACAATCAAGTTTCTTATTCGGTTGGTTCATTTCATCATCATCATCTGATTCATTTCCTTTAGAAATTGTTGTTGCGTTTACGATTGATGAAGATGTGTTTTATTCTATTCGATCTGATCTTCAGGGTATACTTCTCAAGATTAATAAAAGAATGCCGACATCCTTACAAAATAGATGTGGGCTATCTCTGTTGGGTTATTGCTCAGCGGATTCTTCTACCAATGGAGAGTTGCGTTTTCATCCAGAAGCAGTCAAAGAAAATGGCCAAATTAGTCCCTTGTCTGGTGATCTAGGTCAACACATTGAAGACGATATATCTAAGGATAGAAGTGGACAGCGAATCTGTGGATGCCATAAAGTTGATGGATTGCTAGAATATCATAGAAGATGTACCGACACGGATCCAATCCAACTTGTATATGGATCTTATATCAGCCCTAATAGAAAGTTCGGGTGGATTCCTAACTTAAATCACATACATTGGGATGGGCAAGTTGTTTCCAATATTGATCTCCACATAGTAATCTATGGAACTCCTAGATTTGGTGGTCATCATTTCTCCTTGGGTCCCCCAAATTCTTCTGAACATGCTAAAACTTTTTCGAGAAAACCTAAGTGGGTGGAAGACCTCGGCCAAAAGAAATCCATTCTTGACTTGGATGCTGTCATTCTTGCCACCAATTGTGCTGCTGCTGCCTCTTCGTTATTTAAAGAACAATTGTCGCCTGATAGACCTGCACTCTGGTTTATCACATTGATATGGCAATTGTTGGCTGCGTTTGTCGCTTCAACTTCCACATTCATATATATGGTTCTCCAGCTACTTCATTTCCTGTTATGTTTTGGATCAGAGTCTTGGATATATGTCACGATAGAAAGATTGTTCATTCACACCTGGAGGGACATACGATTTCGAAGTTGTCAAATCTTGTACTGGCCAATCTTTCTTCACCATAATGATTCCAGGTCTGAAGCATGTGTGGAGTATGCAGAGAAAGCTTCAGTATGCAAACATTCCATGTGGTTGAGTGTAGTTATTGACGTTCTCTTGGGGAACCTGTTTGGCCTTGCATTGATGAATAATGTGGACTCTGTTTGTTCGTGGATATTTACCATCACCAGTGATATTACAAACAACTGGTGGCTCATAAGTTGTGCACGTTTAATGGGAAACCCTGCTGGTTTTAAGTTGAACACTGAGCTTGCAGGAGTTCTTGGCACTCTTTCCCTTAATTCAATTCAAATTTGGACTACGCTATGTGGCTCTCTGCATTTTCTGTTTATTTTGTTCGTAAAAGGACTGGCTATATCTGGGGTTCTTTTTGGCTTGACTACCCCTGCTGCATTGACAGTTGACGTGATTACTATTTCCACAACACATGTGTCAACCCTGCATTGGTTAATATCTCTCATCTATTCAAGACAGATACAAGCAACAACAGCATTGTGGCGTCTTTTCAGGGGTCAAAAATGGAATCCTCTGCGTGAGAGGTTAGATAGCTACGATTACACAGTAGAACAGCACATCGTTGGCTCTCTCTTGTTTACTCCACTTCTGCTTCTGTTACCAACTACTTCAGCTTTCTATATGTCCTTCACCATTATGAATATGACCATTGCCTTTATATGCATGATTATTGAAGTTGCCATATCTGTCATTCATGCTACACCCTACAACAAAATCATCCTTTGGTTGCTGAGGCCAAGCAGATTTCCTTGTGGAATTTGGTTTGAGATATTTTCTGTTAAAACCCATGCCACAGAGGCGGTGCAAGGGAAAAACGATACAACAGCTAGTAGATCAGATCTTCTGGTGTCATCTCTTCATAGTTATTCGTATGATATAGGAGCATTGGTGCGGCCCCACTTTAGATACCTAAGTTCTGCTGTTCCAAGATCATCAATCCGTTCATCAGTCTACAGAGTTTTCAGTGGAAGAAGCTTGCCTTCTCCATTATACAACCTTCCATTCGCTCCTCGTGCGGGTCTCCCTCCAAAAATGCCGTGGATGTCCATCCCATTCAAGGAATATTGGATCCTTTGTTATGATGCTGTTTTTGCATGTAAGCCGCTCCACAGACATACTAAATGTTGATTAGGAGGATTTAAATCTTAACTTAAGTCCATCAATCTGGTTACCCTGCCAAATTGTATATTCTTGGGATTTTCGGCTACTATTCAGGATGAGAATTTTAAGATAGTCAGTCACTGCTTAGTTTTAAATTGATGGTTCATTGTTTTGCCACTACGTGTACATCTAATGAAATTTTGATGTGTTAGCATGATGTCCATATTTTGTAATCTTGGTGACTTGGATATGCTAAAAAAGGATCTGTCTGGTCCACTATGCCCTATCTTAAAGTTATATATCTTACATTATCGACTGTTCAAAAA
>CTI12_AA024940_rna2067
AATTTAGCCAAATAAGACTTTTACAAGATCAAAATGATGACCATGTCTCTCCATAAACGAGTGGCTCAAAATGGAGTTCCAACACAAAAAGCAACCTCTCCTTCTTTAACTCAAAATGGTCATTCTCATTCTCAACCATCACACAAACACAGACACAAAAACACAAACATAAACAAATGTCTTTGTTACTCCACCACCCATTCATCTTCACCAACACTTCACCACTCCACACTTACAAAACACCTTCACTAACACTCTCACACACCTCAAAACCATCAACTGCAAAATGGGCTGCCAAGTGTACTGCAGCTGCAGTTTCCTCACCTGATATCAGCAAAGAAGATGGTGTTCTTGTTGGTGAGGACAAAGGTAGAGTTGATGTGGTGGATTATGACTGGACTGAGGAATGGTATCCTTTGTATTTAGCTAAGAATCTACCTGATGATGCTCCTTTGGGTTTGACTGTTTTTGATAAGCAAGTCGTGTTGTATCGTGATGGTAATGGTGAGCTGCAGTGTTATGAGGATCGATGTCCTCACAGGCTAGCAAAACTTTCGGAGGGTCAGATAGTTGATGGAAGACTAGAGTGTCTGTACCATGGATGGCAGTTTGAAGGTGAAGGCAAATGCGTCAAGATTCCTCAGCTTCCTGCAGATGCAAAAATTCCTAGATCAGCTTGCACCAAAACTTACGAGGTAAAAGACTCCCAAGGTGTCATATGGATATGGATGTCACATAAAACCCCACCAAACCCAAGCAAAATCCCATGGTTTGAAAACTTTGCCCGACCCGGTTTTGTAGATATTTCAACTATTCACGAGCTTCCTTACGATCATTCCATTCTTCTTGAAAACTTAATGGACCCTGCTCATGTTCCCATTTCACACGATAGAACAGACTGGAGTGCCAAAAGAGAAGATGCCCAAGCCCTAGCTTTCAAGGTAACAGAAAGAACCGATCGTGGGTTTGCTGGCTGGTGGGGTCGAGAAGCTGAGAAATCAACTCCAAACTTTTTAAGATTTGAGGCACCATGTAATCTCCAAAACAACCGTGAGATTGTTGACAAAGACGGAGTGACAAATTACTTTTCTGGCCTTTTCTTATGTAGACCAACTGGTCAAGGAAAGTCGATGCTTATTGTTCGATTTGGGTCCACAAAAAGATCACCTTTAGCAAAACTATTCCCTGAGTGGTACTTCCATCAAAATGCGGGAAAAGTATTTGAACAAGATATGGGATTTTTATCATCACAAAATGAGATATTGATGAAAGAAAAAGTACCCACAAAACAACTTTACATAAACTTAAGATCATCAGACACATGGGTAGCCGAGTATAGAAAATGGATGGATAAAGTAGGGCACGGTATGCCTTACCATTTCGGCCATAGTACTATTTCAATGCCAGTAGAACCAGCAGTTGTGGAACATGCTCCTGCTGGTTTTGTTGCGAGTATTGCTGCTTCTTCGCCTGCGAAGGGCGGAATTGATACAAAATATGCACCGAATCCTGCCAATAGGTATTTTAGGCATGTTGTTCATTGTAAAGAATGTAGGAGTGTAGTGAAAGCTTTTGAGACATGGAAGAATGGTTTGTCTGCGGTTGCTGCTATATCGGTTACTTTTGCAATATTGTTAAATGGGAGGCAGTGGAAGGCTCTTTTCTTGTTGGCAACGGCGCTGTGCACTGGTGGGGCCTATATGTGCTCGACGGTTGTGGCCATGAACACGACTAACTTCATAAGAACTCATAGGAGATTGTAGAAAGAAAGGCAATTTTGTCAAATTTTGTGGCAAGAATGAAGAATCACTGTATGAAGCCTCGATTTGTGGGTTTGCTAAATATACAAATTCTGTTATACTTATAATGTTTTATTGTACATACAAGATTTGAAGAGATAACTTTATGAAAGATCATAGTTGAAAATTGAAATGATTGTTGGTTAATGTTGCCAAAATGTGCTAAATTCATGATCCCAAATTCAGAAAAGCTAGCAAATGTGCTACAGCTTTATGAAATGTATTGTACATTCATTATGCTTAGAAGAAAATATGTTTGTATTGATTGACTTCCAGATTGAAGTTGAT
>CTI12_AA025320_rna2089
CACACTCAAAACCCTAGTATCATCAAATCAAAATGTTGTCAATCACAAATCGGTTAAAGAAACTACAAACCCTTAAAACCCATTTTGAGCTCAGATCATACACAACTGCAGCATCAGCAAAAATCAGCAGCAGAAATGAAAACAAGAAAGAATCATTGTATTCAAGAATAAGCCCACTTGGAAACCCAAAACTAGCAATGACACCTGAATTAGATGACTGGGTTCAAAAGGGTCTGAAAGTCAGATTATCTGAACTTAAACAGATTATTCATGATCTTCGTAAAAGAAGAAGGTTTCATCATGCTTTGGAGGTTTCAGAGTGGATGAACAAGAAAGGCATGTGTGCTTTTACACCTACAGATCATGCAGTGCAGTTGGACCTCATTGGCAAGGTCCATGGGTTTGTCGAGGCTGAAAACTACTTCAATGCTTTAGCTGAAGTAGATAAAAACGGTAAGACATATGGTGCTCTCCTCCATTGTTATGTCCGACAACGTGAAACCGATAAATCTCTTTCACACTTTGAAAGGATGAAAGAAAAAGGTCTTGTTGACTCACCTATCACGTATAATGACATCATGTGTCTTTATATACGTAGTAATGAAACCGAGAAGGTTCTTGATGTTTTAAAAGAGATGAAAAAGAATGGAGTCAACCCTGATAACTTGAGTTACAGAATGTGTATAAATTCCTATGGAGATAAAATGGACATCGAGGGGATGGAAAAGGTACTATCGGAAATGGAAAGAGACTCGAATATTGTTATGGATTGGAACACGTATGCTGTTGTTGCAAACTGTTATATCAAAGACAAGGTCATAGATAAGGCTAATAACGCCTTAAAGAAAGCCGAAAAACTAGTTGCAAAAGATGGGCTTGGGTACAACCACTTAATCTCGCTACATGCACGTCTAGGAAACAAAGAAGATGTTCTTAGATTATGGGGTCTGCAAAAGACTGCGTGTAAGAGACAGATTAACAGAGATTATACCACAATGGTGAAATCTTTGGTAAGAATTGAGGAGTTTGAAGAAGCTGAGAAGCTTCTAGTTGAGTGGAAATCATCTGGAAATGTTTATGATTTTCAAGTCCCACTTATTCTTATTGATGGGTATTTAAAAAACGATTTGTCTGATAAAGCAAAGGATTTGCTAGATAATCTGGTACAAGAAAAAAAGGCGACAACTCCTGATATTTGGGGGCTTGTGGCGGATAGTTTCTTGAAGAAAGGTGATGTTGGGAAATCCTTAAGCTGTATGGAAAGTGCGTTTTCTTTGCCAATAGAATATAAAGATTGGAAATTAGATTCAAATACCGTCTACAAGTTGTTAGAGGGTTTTGGCGAGAAAGCTAGTTCTATAGAGGTCGAAGATTTTGTGTACGAGTTGAGGAAATTTGTGAAACTAGATAGAGGAATGTATCATACTTTGATGAAAGCTTACATCAATAGTGATAAAGACACAGGCTATCTTTGTGACATTATGAAAGATGATGGAATCGAAATCAACAGCAAGTGGAAGATCTCAAAGGAGTAGTTTTTGTTGCCATGCTTATACTTTTGTATAACTTATTAGTACTTTTTTCTTCACTTTTAAGTTGTAACGTGTAGGATGAATTGCGCATTCTGGTAGCCGAGTTACCATAACAAGTTTAGAAAAGTCCAGCTTTTTCAGATTTGATCTTGAGTTTTTTATAGACAGTTTCATGACTTGAAATTGCAATGCTGCATTCTAAGTGTTTGGTTAAGATTGATGTTTATGAGTATAGGATCAAAGATAATCTGATGTTCTAACACCAGG
>CTI12_AA017880_rna2128
TGCTTATTTTCTCTCTCAAGTACTAAAAACTAATAAGGCAAGCAATACTATGGCAAACGAGACGATTGAGAGGTTTCTGTATAATGCTACAAGGATCATTCCTAAGGTCACAATTATTGCAGTGATGTTTCTCTTCTCCATTGAAAATATCAATATCAATGGTCTCAGTGTTCCGGTGATATATAAAGATTCTCCTAAGGTGTACGGATGGGCCCTCGCCTTTTTCTGGATCGCAACCTTTACTGCGGTTAATTCTTGGTTGTGTTCTTTGCTTAAGAGCAATTTCACTAAGCCAGGTAGGAATGAAATCTGTTATGATGTATGTTTTACTGAAAGTAGTATTACTGATTGA
>CTI12_AA025960_rna2144
ATGCATCATCAAACCCTGAATCTCCAAATCCCCACACCCAATTATGCTTATCCAAAACACTCATCATCCTTAACAACCCAAACCCATAAATTAACAAACTTTAATCTCAAACTTAACCACCATTTTACTAGCAGTTATGTAATTAGTTGCAAAAGCTATGGAATTGAGAAATACTGGGAAGCTGGTGGTAACTGCAATATGGCTATAGCAGCAGCAAGATTGGGACTTCGTTGTAATGTGATCGGTCATATTGGGGATGAAATTTATGGAAAATTTCTATTGGACGTGCTTCAAGATGAGGGGATTAATGTGATAGAAATGAAAGAAGAGGACGAGGAAGATATTATCAACAAGTCAAGTAGTGAATATGAGACCCTTTTATGTTGGGTCTTGGTTGATCCGTTGCAAAGACACGGGTTTTGCAGTCGAGCAGATTTTAGCAAGGAGCCTGCATTTGCTTGGATGACAAGATTATCTGATGAAGTGAAATCAAACATCCAAAAGTCACAAGTCCTTTTTTGTAACGGATATGGCTTTGACGAGCTTCCAGCAGGTTTGATTTCGTCTGCTTTGGAGTATGCTGTTGAAGTTGGAACGTCGGTCTTTTTTGACCCTGGACCAAAGGGGAAATCTCTTGCTGTTGGAACACGTGAAGAACAAGATGCTCTTGCCAAGTTGTTGAGGTTTAGTGATGTTCTTCTTCTAACTTCAGAGGAGGCTGAATCAATGACTGGCTTGCGGAATCCTATAGCAGCTGGAAAGGAGTTGCTTAGTAAAGGAGTTCGCACAAAATGGGTGATCATTAAAATGGGATCAAAGGGCTCTGTTCTAATTACTAGATCAGGCATATCATGTGCTCCTTCATTCAAGGTAAACGTTATGGATACTGTTGGATGCGGAGATAGCTTTGTGGCTGCGATTGCGTACGGTTACATACACAATATGCCATTGGTTCATACATTAACCATAGCCAATGCAGTCGGTGCAGCAACCGCCACAGGTGTTGGAGCCGGTAGGAATGTTGCAAACTTGCAAAAAGTCATGTCACTGATGAGGGAAGCAAACCTTAATGATGATGACGACTTCTGGAGCAAATTATTTGATGAAAAGTCAAACGAAGACGATATTACAATTCTTTCAAAGACATCAGTAAACGGATTCAAAAACGATTGTTTGAACCATGTAAACTTCCAAAAGGTGGTTACAGAGGTTCTGCATAAGCTTGAGGTTCCATTAGCAAACGAGATATTGTCTTCTTGAAACTATTTTCCTCGGGCTTTTGCCGATTAACTTTGTGATTCACGATTTGTGCATGTTCAATTGTTTAGAGCAGCAGCAAATCGGAGATTTTAGAAACTGAGATTATAAGTAGTTTGGTGTTTGGTAGATAAGCGGTCAAATTATTGCTTGCTGCTCTATGCCTATTATATTGGTGTAACGCCACTTATTGATTTAGTTTAGTGTAACCACGGATGAATTTTGGTTAGTTTGTGGAAGCACTTGGTTATGTTTTGATATGTCTCTAAATTCTCT
>CTI12_AA026260_rna2192
TAAATGATGGAATGTATCGCCGAACATCAGAAGCTCCATTTGTTGATGCAACTGGGTATACAGAAGTTTCTAACAACCCTAATCATAATTCGTCAATGCCGCATATCTTGAACAGAAATGAATCATCATATTCTGCTCATCACATAATTTACAATAATGGATTGTTATTTAAAGATATCACTGCATCTGGCAGTACTACTTTACCTAGCAGTGAAAGCTCGACGGAAACACCTGCTAATGGGTCTACCAATGGAAATCATTTCCCATCGATTGCTTCTACAATCGAAGGGAAGGTTGATGTGGGTAGTGAAAAATCTTCTGAAGTTGTTGGTCGGCTGTTTACTGACAAAAGGGTGTCACAGCCATTTTCTGGGGTCCTCAATTCTTTTTCACAAATTAATCATGTTGTAAAAGGAGAACAGGACAGCAAACGATCTCGCCAATTTATCAACATCAGGAGTAATCCAGTTGGTCCGGGTCAATCATTTGTTCATCAGAATATTTCAATCAAGAAGCAGGTCGGAATAAAGGAAGAATTAGAGAATAAATTTGCTGCATTTACCAATATCGGCTCTATTCCCCAAAAAGTGAACACATCAGCTCATGTCACAATCATTGATGATGATGACCCTGATATATGTATTCTTGAAGATTTGAGTGAACCTGCACCGAGAAAACATTCTCCTTTAGATGTGAAATCATTGATTTTAGCACAAAGGTCTTCATTTGTTACTCCTCCAGTCCCAGTTCATATGGGACTGAATAATGCAAGGGTCAAGGTAAACGATGAACAGATTGTTTATCGAGCTGCATTGCAGGATCTTTCGCAGCCTAAGTCAGAGGCATCTGCACCTGATGGTGCATTAGAGGTTCCACTATTGAGACACCAGCGTATTGCTTTGTCATGGATGGTACAAAAAGAGACTAAAAGCATGCATTGCTCTGGGGGAATTCTTGCTGATGACCAGGGGCTCGGTAAAACAATATCGACAATTTCTCTTATATTGAAAGAAAGGTCTCCCTCGTCCAGTGCCCCTGCCGCCGAAGTGAAAAAGATAGAGGCAGAAACTTTCGATTTGGACGACGATGATGATGAGGATCAAAAACCCAGTACCAATGTGGTGGAAACTGCTGGGAATTCAAATGACCTTAGAAGCACTTCTAGTCATACAAAAAGCAGACCAGCTGCAGGAACGCTTGTTGTATGTCCTACTAGTGTTCTTCGTCAATGGAATGATGAATTACATAACAAAGTGAGCAGCAAAGCTCGTCTATCTGTTTTAGTGTATCATGGAGCAAACAGGACCAAGGACCCTTCTGAGTTAGCCAAGTATGATGTCGTCCTAACCACATATGCAATTGTGAGTATGGAAGTTCCAAAACAACCACTTGCTGATGAAGATGAAGATGAAGCAAAGAGGCGTAACGGATTTCATCCCGGAGGGATATCATCTGGAAACAACAAACGAAAATATCCTCCTGCCTCTAGTAAAAAGTCCAAAAAAAAAAAGGAAATTGACAGTGAGTTATATGAATCTCTTGCTCGTCCTCTTGCTAAAGTGAGATGGTTTAGGGTAGTACTAGATGAGGCACAGAGTATTAAAAATCACCGAACACAAGTGGCTAGGGCTTGTTGGGGTCTCAGAGCAAAACGTAGGTGGTGCTTGTCAGGGACTCCTATCCAGAATTCCATTGATGATCTTTATAGCTACTTCAGATTCTTGAGATATGATCCATATGCTGTATATAAATCATTCTGCTCAACGATAAAGGTTCCCATTCAACGGAGTCCTACAACTGGGTATAAGAAATTACAGGCTGTCTTGAAGACTATAATGCTTCGGCGCACCAAAGCTACACTGCTTGATGGGGAACCAATTATATCTCTGCCACCCAAGACTATCAATCTGAAGAAGGTGGATTTCACTCCTGAGGAACGTGAATTCTACCGCAGGCTGGAGGCTGATTCCCGTGCTCAGTTTGAAGTAGGTTTTTCTTTGAGCTACTTAGTTTGTTTAATGATTCTGTAAATATGTCTTGCATCTTCCAAATATCTTGCAAGAGTTGCATAAAGTATTGGTGTGTAATACCCTTGGGCATTTTAATAGAAGTCTTGCATTTCTGAAATATCTTTCATGAGTTGCGTAAATGTCTTTCCATTTTCCAAATATCTTTCATGGTTGCATTTTCCAAATACCTGCCGGCTTCGAGATTGTTTTAAACTATAAAAGGTAGGAATATAAAATCTGATACATAATACTTCCATTCTTTATGTTTTTCTTTATTAATTTTAACTAAAATGTGTAACAGTGATACCATTTTACCGTGCGGGAAACCTGTGCGTCATGATAGATCTGCTAAGAAACTTTGAACTGTTGCATATTGTTAGCCTTTTATAGTTTGACTAGCTACAGACTTGCAAGCACGACATTATTTTCTGTGTAATGTGTTTGTTGCATGAAAAAATATAAACTTAGTTGGTGTTTGGATTGCATTTTGAGACTAAAAATCTGGTAGTGTGTAATCATGACTTGATAGTCTGGTATTTGGTATGTTTGGTTTCTAATGTCTGGATAAACAGATTCTGCTTCTGATTAGTTTACTATATAAAGGAGTTTTATACGAATTGCAACAAAACTAATGATCTAAAGTTAAACTAAAGTTAATGTATGCATCATTTAACAATTCTTAAGAGAAATTAACTATTTAAAACATTATCTTGTACAAAATAATTTTTTGGTCATTGTATCTATTATTTTTAAATAATTAGAAGTTGCCAAACACCCAAACATCTGATTATTACATCTTCAAGCAGCAGAAGGACCTTTAAAAACTATGTTTCGATCTCTCTTTTCTTCGATCTGGAATTAGCAACAAATCCTCGACTCTTGAATACAATGGGATTTTACACTTGTTATATTACAACTGATAGTAATTGATTCTGATTATGAAGTTTGACATTTCACTTACTTGTTAGAATTCACAAAAAAGCACCCCTTACTATTGTACTGTTGAACTTCTACAATTTTTTATTTCCAAAATTTGACATCAATCCTTGGTTTGTTTCAGGAATATGCAGCTGCTGGAACAGTCAAACAAAACTATGTGAACATATTGTTGATGCTTCTTAGGCTTAGACAAGCTTGTGATCACCCTCTACTTGTCAAAGGATGCAACTCAGACTCACAGTGGAAGTCCTCTCTTGATAAGGCAAAAAAGCTTCCTCCTGAGAAACGAATTCGCCTTCTAAATTGCTTGGAAGCTTCTTTAGCAATTTGCAGCGTGTGCAGTGTATGTAGAAAATCCCGTCGTTCTTTTTACACAATAACTAAATTCATCTCTCTTTCTTTCTTTCT
>CTI12_AA026260_rna2191
AAAGCAAAAAAGAAAAAACTGCATAAGTCACGCGTTGATTCCCAAACTTTACCCTATAGAAAAACAAAGAAAAGAAAAAGTCGCACATTCATTCATTCAAACAACATCCCAACCCAGAAACATCATACACCTTTCTTACTAATTTCACAAAATCAATCCAATTTAAACACATATCCGGATACCCTTTTGGATCTTGTTTCCAAAAAGTTATTCATTTTATAAAATTCCCAACTGGGTTTTAATTATTGAAAAATTAGGGTTTGTTTGTATGAATTAGTGATGATGATGTCAGACGAAGGTGCAACATCGTATGAATGGGAATTTAATGGTGATGGGGATGATGGGTTTGTTGGTGGTGATGATGGTGATGATATGTGTATGGATATTGATTCCTTTTTAAGTATTTTGAATGAAGATCAAGTTGACCAGAGTGGATTAGTGGATCCTTCGTTAAGTATTGCACCCGGTGATGAGTCAGCTTCACATGCTGGCGCTAACAAGCACTTTCAAACTGTTGATGATCATTCAGAAGCTTCAGCTTCTAGAACTGTTTACTCAAGTGGCTCATCTGATGGCGAGAGGCAGACAGTTAATTACGGGTTGACAAATGCGGGACCTGTTCCAGATGTCTCCTCCGTAAACTTCAGTTCTTCGAGCCCTGCTGATTGGGTTTTGCCAGTCCCACCAGGTACTGGCACATCTCGAGGTTTTCCATTATCTAGCCATTATGACACCAGGGAAGATTTTCCATCACCTAGCTATTTTGAATCTCGGGAACCTAACTTTGGAAGAGCTATTGGAGGTGAGACTTCTGGTATTAGTGATGGTAATGTTGATAACCATTTAATGGATAACTCTGGGATAAATGATGGAATGTATCGCCGAACATCAGAAGCTCCATTTGTTGATGCAACTGGGTATACAGAAGTTTCTAACAACCCTAATCATAATTCGTCAATGCCGCATATCTTGAACAGAAATGAATCATCATATTCTGCTCATCACATAATTTACAATAATGGATTGTTATTTAAAGATATCACTGCATCTGGCAGTACTACTTTACCTAGCAGTGAAAGCTCGACGGAAACACCTGCTAATGGGTCTACCAATGGAAATCATTTCCCATCGATTGCTTCTACAATCGAAGGGAAGGTTGATGTGGGTAGTGAAAAATCTTCTGAAGTTGTTGGTCGGCTGTTTACTGACAAAAGGGTGTCACAGCCATTTTCTGGGGTCCTCAATTCTTTTTCACAAATTAATCATGTTGTAAAAGGAGAACAGGACAGCAAACGATCTCGCCAATTTATCAACATCAGGAGTAATCCAGTTGGTCCGGGTCAATCATTTGTTCATCAGAATATTTCAATCAAGAAGCAGGTCGGAATAAAGGAAGAATTAGAGAATAAATTTGCTGCATTTACCAATATCGGCTCTATTCCCCAAAAAGTGAACACATCAGCTCATGTCACAATCATTGATGATGATGACCCTGATATATGTATTCTTGAAGATTTGAGTGAACCTGCACCGAGAAAACATTCTCCTTTAGATGTGAAATCATTGATTTTAGCACAAAGGTCTTCATTTGTTACTCCTCCAGTCCCAGTTCATATGGGACTGAATAATGCAAGGGTCAAGGTAAACGATGAACAGATTGTTTATCGAGCTGCATTGCAGGATCTTTCGCAGCCTAAGTCAGAGGCATCTGCACCTGATGGTGCATTAGAGGTTCCACTATTGAGACACCAGCGTATTGCTTTGTCATGGATGGTACAAAAAGAGACTAAAAGCATGCATTGCTCTGGGGGAATTCTTGCTGATGACCAGGGGCTCGGTAAAACAATATCGACAATTTCTCTTATATTGAAAGAAAGGTCTCCCTCGTCCAGTGCCCCTGCCGCCGAAGTGAAAAAGATAGAGGCAGAAACTTTCGATTTGGACGACGATGATGATGAGGATCAAAAACCCAGTACCAATGTGGTGGAAACTGCTGGGAATTCAAATGACCTTAGAAGCACTTCTAGTCATACAAAAAGCAGACCAGCTGCAGGAACGCTTGTTGTATGTCCTACTAGTGTTCTTCGTCAATGGAATGATGAATTACATAACAAAGTGAGCAGCAAAGCTCGTCTATCTGTTTTAGTGTATCATGGAGCAAACAGGACCAAGGACCCTTCTGAGTTAGCCAAGTATGATGTCGTCCTAACCACATATGCAATTGTGAGTATGGAAGTTCCAAAACAACCACTTGCTGATGAAGATGAAGATGAAGCAAAGAGGCGTAACGGATTTCATCCCGGAGGGATATCATCTGGAAACAACAAACGAAAATATCCTCCTGCCTCTAGTAAAAAGTCCAAAAAAAAAAAGGAAATTGACAGTGAGTTATATGAATCTCTTGCTCGTCCTCTTGCTAAAGTGAGATGGTTTAGGGTAGTACTAGATGAGGCACAGAGTATTAAAAATCACCGAACACAAGTGGCTAGGGCTTGTTGGGGTCTCAGAGCAAAACGTAGGTGGTGCTTGTCAGGGACTCCTATCCAGAATTCCATTGATGATCTTTATAGCTACTTCAGATTCTTGAGATATGATCCATATGCTGTATATAAATCATTCTGCTCAACGATAAAGGTTCCCATTCAACGGAGTCCTACAACTGGGTATAAGAAATTACAGGCTGTCTTGAAGACTATAATGCTTCGGCGCACCAAAGCTACACTGCTTGATGGGGAACCAATTATATCTCTGCCACCCAAGACTATCAATCTGAAGAAGGTGGATTTCACTCCTGAGGAACGTGAATTCTACCGCAGGCTGGAGGCTGATTCCCGTGCTCAGTTTGAAGTAGGTTTTTCTTTGAGCTACTTAGTTTGTTTAATGATTCTGTAAATATGTCTTGCATCTTCCAAATATCTTGCAAGAGTTGCATAAAGTATTGGTGTGTAATACCCTTGGGCATTTTAATAGAAGTCTTGCATTTCTGAAATATCTTTCATGAGTTGCGTAAATGTCTTTCCATTTTCCAAATATCTTTCATGGTTGCATTTTCCAAATACCTGCCGGCTTCGAGATTGTTTTAAACTATAAAAGGTAGGAATATAAAATCTGATACATAATACTTCCATTCTTTATGTTTTTCTTTATTAATTTTAACTAAAATGTGTAACAGTGATACCATTTTACCGTGCGGGAAACCTGTGCGTCATGATAGATCTGCTAAGAAACTTTGAACTGTTGCATATTGTTAGCCTTTTATAGTTTGACTAGCTACAGACTTGCAAGCACGACATTATTTTCTGTGTAATGTGTTTGTTGCATGAAAAAATATAAACTTAGTTGGTGTTTGGATTGCATTTTGAGACTAAAAATCTGGTAGTGTGTAATCATGACTTGATAGTCTGGTATTTGGTATGTTTGGTTTCTAATGTCTGGATAAACAGATTCTGCTTCTGATTAGTTTACTATATAAAGGAGTTTTATACGAATTGCAACAAAACTAATGATCTAAAGTTAAACTAAAGTTAATGTATGCATCATTTAACAATTCTTAAGAGAAATTAACTATTTAAAACATTATCTTGTACAAAATAATTTTTTGGTCATTGTATCTATTATTTTTAAATAATTAGAAGTTGCCAAACACCCAAACATCTGATTATTACATCTTCAAGCAGCAGAAGGACCTTTAAAAACTATGTTTCGATCTCTCTTTTCTTCGATCTGGAATTAGCAACAAATCCTCGACTCTTGAATACAATGGGATTTTACACTTGTTATATTACAACTGATAGTAATTGATTCTGATTATGAAGTTTGACATTTCACTTACTTGTTAGAATTCACAAAAAAGCACCCCTTACTATTGTACTGTTGAACTTCTACAATTTTTTATTTCCAAAATTTGACATCAATCCTTGGTTTGTTTCAGGAATATGCAGCTGCTGGAACAGTCAAACAAAACTATGTGAACATATTGTTGATGCTTCTTAGGCTTAGACAAGCTTGTGATCACCCTCTACTTGTCAAAGGATGCAACTCAGACTCACAGTGGAAGTCCTCTCTTGATAAGGCAAAAAAGCTTCCTCCTGAGAAACGAATTCGCCTTCTAAATTGCTTGGAAGCTTCTTTAGCAATTTGCAGCGTGTGCAGTGTATGTAGAAAATCCCGTCGTTCTTTTTACACAATAACTAAATTCATCTCTCTTTCTTTCTTTCT
>CTI12_AA026260_rna2194
TAAATGATGGAATGTATCGCCGAACATCAGAAGCTCCATTTGTTGATGCAACTGGGTATACAGAAGTTTCTAACAACCCTAATCATAATTCGTCAATGCCGCATATCTTGAACAGAAATGAATCATCATATTCTGCTCATCACATAATTTACAATAATGGATTGTTATTTAAAGATATCACTGCATCTGGCAGTACTACTTTACCTAGCAGTGAAAGCTCGACGGAAACACCTGCTAATGGGTCTACCAATGGAAATCATTTCCCATCGATTGCTTCTACAATCGAAGGGAAGGTTGATGTGGGTAGTGAAAAATCTTCTGAAGTTGTTGGTCGGCTGTTTACTGACAAAAGGGTGTCACAGCCATTTTCTGGGGTCCTCAATTCTTTTTCACAAATTAATCATGTTGTAAAAGGAGAACAGGACAGCAAACGATCTCGCCAATTTATCAACATCAGGAGTAATCCAGTTGGTCCGGGTCAATCATTTGTTCATCAGAATATTTCAATCAAGAAGCAGGTCGGAATAAAGGAAGAATTAGAGAATAAATTTGCTGCATTTACCAATATCGGCTCTATTCCCCAAAAAGTGAACACATCAGCTCATGTCACAATCATTGATGATGATGACCCTGATATATGTATTCTTGAAGATTTGAGTGAACCTGCACCGAGAAAACATTCTCCTTTAGATGTGAAATCATTGATTTTAGCACAAAGGTCTTCATTTGTTACTCCTCCAGTCCCAGTTCATATGGGACTGAATAATGCAAGGGTCAAGGTAAACGATGAACAGATTGTTTATCGAGCTGCATTGCAGGATCTTTCGCAGCCTAAGTCAGAGGCATCTGCACCTGATGGTGCATTAGAGGTTCCACTATTGAGACACCAGCGTATTGCTTTGTCATGGATGGTACAAAAAGAGACTAAAAGCATGCATTGCTCTGGGGGAATTCTTGCTGATGACCAGGGGCTCGGTAAAACAATATCGACAATTTCTCTTATATTGAAAGAAAGGTCTCCCTCGTCCAGTGCCCCTGCCGCCGAAGTGAAAAAGATAGAGGCAGAAACTTTCGATTTGGACGACGATGATGATGAGGATCAAAAACCCAGTACCAATGTGGTGGAAACTGCTGGGAATTCAAATGACCTTAGAAGCACTTCTAGTCATACAAAAAGCAGACCAGCTGCAGGAACGCTTGTTGTATGTCCTACTAGTGTTCTTCGTCAATGGAATGATGAATTACATAACAAAGTGAGCAGCAAAGCTCGTCTATCTGTTTTAGTGTATCATGGAGCAAACAGGACCAAGGACCCTTCTGAGTTAGCCAAGTATGATGTCGTCCTAACCACATATGCAATTGTGAGTATGGAAGTTCCAAAACAACCACTTGCTGATGAAGATGAAGATGAAGCAAAGAGGCGTAACGGATTTCATCCCGGAGGGATATCATCTGGAAACAACAAACGAAAATATCCTCCTGCCTCTAGTAAAAAGTCCAAAAAAAAAAAGGAAATTGACAGTGAGTTATATGAATCTCTTGCTCGTCCTCTTGCTAAAGTGAGATGGTTTAGGGTAGTACTAGATGAGGCACAGAGTATTAAAAATCACCGAACACAAGTGGCTAGGGCTTGTTGGGGTCTCAGAGCAAAACGTAGGTGGTGCTTGTCAGGGACTCCTATCCAGAATTCCATTGATGATCTTTATAGCTACTTCAGATTCTTGAGATATGATCCATATGCTGTATATAAATCATTCTGCTCAACGATAAAGGTTCCCATTCAACGGAGTCCTACAACTGGGTATAAGAAATTACAGGCTGTCTTGAAGACTATAATGCTTCGGCGCACCAAAGGTGAGAGATACATAGTAAATTTATAAGTGGTAAAGTATGGTTGGGTCAAAACGGGTCAAGCTGTGCTGACCCGCAACATCTTCTGTACAATCTTTAAAGTTCCTTTTTTATTGATAGTTATTGTGTAAAAAA
>CTI12_AA026260_rna2193
AAAGCAAAAAAGAAAAAACTGCATAAGTCACGCGTTGATTCCCAAACTTTACCCTATAGAAAAACAAAGAAAAGAAAAAGTCGCACATTCATTCATTCAAACAACATCCCAACCCAGAAACATCATACACCTTTCTTACTAATTTCACAAAATCAATCCAATTTAAACACATATCCGGATACCCTTTTGGATCTTGTTTCCAAAAAGTTATTCATTTTATAAAATTCCCAACTGGGTTTTAATTATTGAAAAATTAGGGTTTGTTTGTATGAATTAGTGATGATGATGTCAGACGAAGGTGCAACATCGTATGAATGGGAATTTAATGGTGATGGGGATGATGGGTTTGTTGGTGGTGATGATGGTGATGATATGTGTATGGATATTGATTCCTTTTTAAGTATTTTGAATGAAGATCAAGTTGACCAGAGTGGATTAGTGGATCCTTCGTTAAGTATTGCACCCGGTGATGAGTCAGCTTCACATGCTGGCGCTAACAAGCACTTTCAAACTGTTGATGATCATTCAGAAGCTTCAGCTTCTAGAACTGTTTACTCAAGTGGCTCATCTGATGGCGAGAGGCAGACAGTTAATTACGGGTTGACAAATGCGGGACCTGTTCCAGATGTCTCCTCCGTAAACTTCAGTTCTTCGAGCCCTGCTGATTGGGTTTTGCCAGTCCCACCAGGTACTGGCACATCTCGAGGTTTTCCATTATCTAGCCATTATGACACCAGGGAAGATTTTCCATCACCTAGCTATTTTGAATCTCGGGAACCTAACTTTGGAAGAGCTATTGGAGGTGAGACTTCTGGTATTAGTGATGGTAATGTTGATAACCATTTAATGGATAACTCTGGGATAAATGATGGAATGTATCGCCGAACATCAGAAGCTCCATTTGTTGATGCAACTGGGTATACAGAAGTTTCTAACAACCCTAATCATAATTCGTCAATGCCGCATATCTTGAACAGAAATGAATCATCATATTCTGCTCATCACATAATTTACAATAATGGATTGTTATTTAAAGATATCACTGCATCTGGCAGTACTACTTTACCTAGCAGTGAAAGCTCGACGGAAACACCTGCTAATGGGTCTACCAATGGAAATCATTTCCCATCGATTGCTTCTACAATCGAAGGGAAGGTTGATGTGGGTAGTGAAAAATCTTCTGAAGTTGTTGGTCGGCTGTTTACTGACAAAAGGGTGTCACAGCCATTTTCTGGGGTCCTCAATTCTTTTTCACAAATTAATCATGTTGTAAAAGGAGAACAGGACAGCAAACGATCTCGCCAATTTATCAACATCAGGAGTAATCCAGTTGGTCCGGGTCAATCATTTGTTCATCAGAATATTTCAATCAAGAAGCAGGTCGGAATAAAGGAAGAATTAGAGAATAAATTTGCTGCATTTACCAATATCGGCTCTATTCCCCAAAAAGTGAACACATCAGCTCATGTCACAATCATTGATGATGATGACCCTGATATATGTATTCTTGAAGATTTGAGTGAACCTGCACCGAGAAAACATTCTCCTTTAGATGTGAAATCATTGATTTTAGCACAAAGGTCTTCATTTGTTACTCCTCCAGTCCCAGTTCATATGGGACTGAATAATGCAAGGGTCAAGGTAAACGATGAACAGATTGTTTATCGAGCTGCATTGCAGGATCTTTCGCAGCCTAAGTCAGAGGCATCTGCACCTGATGGTGCATTAGAGGTTCCACTATTGAGACACCAGCGTATTGCTTTGTCATGGATGGTACAAAAAGAGACTAAAAGCATGCATTGCTCTGGGGGAATTCTTGCTGATGACCAGGGGCTCGGTAAAACAATATCGACAATTTCTCTTATATTGAAAGAAAGGTCTCCCTCGTCCAGTGCCCCTGCCGCCGAAGTGAAAAAGATAGAGGCAGAAACTTTCGATTTGGACGACGATGATGATGAGGATCAAAAACCCAGTACCAATGTGGTGGAAACTGCTGGGAATTCAAATGACCTTAGAAGCACTTCTAGTCATACAAAAAGCAGACCAGCTGCAGGAACGCTTGTTGTATGTCCTACTAGTGTTCTTCGTCAATGGAATGATGAATTACATAACAAAGTGAGCAGCAAAGCTCGTCTATCTGTTTTAGTGTATCATGGAGCAAACAGGACCAAGGACCCTTCTGAGTTAGCCAAGTATGATGTCGTCCTAACCACATATGCAATTGTGAGTATGGAAGTTCCAAAACAACCACTTGCTGATGAAGATGAAGATGAAGCAAAGAGGCGTAACGGATTTCATCCCGGAGGGATATCATCTGGAAACAACAAACGAAAATATCCTCCTGCCTCTAGTAAAAAGTCCAAAAAAAAAAAGGAAATTGACAGTGAGTTATATGAATCTCTTGCTCGTCCTCTTGCTAAAGTGAGATGGTTTAGGGTAGTACTAGATGAGGCACAGAGTATTAAAAATCACCGAACACAAGTGGCTAGGGCTTGTTGGGGTCTCAGAGCAAAACGTAGGTGGTGCTTGTCAGGGACTCCTATCCAGAATTCCATTGATGATCTTTATAGCTACTTCAGATTCTTGAGATATGATCCATATGCTGTATATAAATCATTCTGCTCAACGATAAAGGTTCCCATTCAACGGAGTCCTACAACTGGGTATAAGAAATTACAGGCTGTCTTGAAGACTATAATGCTTCGGCGCACCAAAGGTGAGAGATACATAGTAAATTTATAAGTGGTAAAGTATGGTTGGGTCAAAACGGGTCAAGCTGTGCTGACCCGCAACATCTTCTGTACAATCTTTAAAGTTCCTTTTTTATTGATAGTTATTGTGTAAAAAA
>CTI12_AA026290_rna2197
GTCCAACTACAACTAATTCTGGTTTTCTATGTTGTAAATTAGAAAAATGGAGGGTAATGGTAAATCATTGGAGAGGATAGTGTCATTGAAGGCTCTACAAATGGGAAGTTCATTTTCATGCCAAATATGTGTGATTGGATTTCTATGTGGAGTATGTCTCACTTCACTCTTTCTTGCTGCCCTCACTTCATTTGCTTCTTTTCAGTTTCCTCCCCCAAATTCCACTTCCTATTTTATAAATGCATTTACGGGTCGAGAATGTGATTCTAAACCCCAAGCAGTCGAAAAAATGGTGATAACAGAAAACTTCCTTGAGATCCAAACAGTCAATGATCCAGTCAATTCAATCCACTCGGCTTGGACCGCAATGCTAAACAAGTCAAACACGGGTGAAGGTCTGTTCACACAGAATATACTAACCGATAATTCTCAGCTGCATAAACCTCCTCACTTGGAGAACTGTAAAATAATGAATGAAGCAAATCAGATTCTCGATAAACGAATTGAAAACGAGAAATTACCTCCATGGACAATGTGGAAAGGTTTTTTGAACAACTACCCTTTATCAACAAAAGATAAGCAACAAGGATATAACAGTCATCAAGTCACCTCCAAAGATGCCTACCCTCCATGGATCAAAGGGTCAGACGAAGAAAACTATCCACTAACAAGGGAAGTGCAACGCGATATATGGGTGCACCAACATCCCATGAATTGTCGAGATCCGAGTGTTAGGTTTCTCGTTACAGATTGGGAAAGAATACCTGGATTTGGTATGGGTGCCCAATTTGCCGGGATGTGTGGGCTTCTTGCAATTGCCATTAATGAAAAAAGAGTACTTGTCACAAACTATTATAATCGGGCTGACCATGATGGTTGTAAAGGTGCATCGAGGTCTAGTTGGTCATGTTACTTCTTTCCCGAAACATCACAAGAGTGCAGGGATCGAGCGTTTGAACTCATGAATGATAAACAAGCACGGGAGAATGGAATTATCACGACAAAAGAAAATTACACAACGAAGCATATATGGACCGGCTCAATCCCACGATTATGGGGTAGTCCTTGGAGTTACATGCAACCAACAACAGAAGTCAATGGGACATTAATCGGGTATCATCGAAAAATGGACAGGCGATGGTGGCGAGCACAGGCTTTGCGTTACCTTATGAGGTTTCAAACCGAGTATACATGTGGTTTACTAAATGTAGCACGACACTCCGCATTTGGATGGGAAGCTGCCGAGCTGGTTCATTCAACACGTATCTCTGAATATATCGAGGAAAAGACGCAAGATTCTAAATCCGATATTGAAGAATATGTATGGTCAAATCACGAGCCATGGATACCACGACCGTTGCTGAGCGTGCACGTAAGAATGGGAGACAAAGCATGTGAGATGAAGGTTGTTCAGTTCAAAGAATACATGCGTCTTGCTAACCGAATCAGACATCGGTTCCCTCATTTGAAACACATTTGGCTTTCCACCGAGATGCAGGAAGTAATTGATAAAACAAAATTATATGCAAACTGGAAGTTCCACTACTCAAATGTGAGACGTCAAGTGGGAAACATAACAATGGCAGTATATGAAGCAAGCCTCGGTAGAGAAACAAGCACAAACTATCCACTCGTTAACTTTTTGATGGCTACTGAAGCTGATTTCTTCATTGGAGCCTTGGGTTCAACTTGGTGTTTTCTCATTGATGGAATGAGAAACACTGGTGGAAAGGTGATGGCTGGATACCTGAGCGTTAACAAGGATCGGTTTTGGTAATAGATAAAAGGTTCAGTACGCGTTGCACCTGTTGATTGATTGATCAACGAGTGTCAAATATGGTTAATAGTAGTCGATATAGTTTCGATGTATAGGATGTCTATGAATATGAGTTGTTGTATCTTTTAGTTGCCTCTTCATGTGTATATAAACAATAATGTATAGATCTAATCAATTGAGATGTCCAGTCTTGTCTCGGCTACAACAATATAGTACTCCTTCCGTCCCAAAATAACTTGCCTCATTTGACTTTTTAAAATCTTTATTTCTCAACTTTGATCTTTAATATTTTTATATGTGATATATAATATTTGATGAAAATTATACTAATGAAAACACATTTAAAACCTAATCCATTCATATATTTTTCATCAATTATTATACGGAGTATAACATAAACAAAAATATGTAAGATCAAAGTTGAGAAATAAAGACTTTAAAAAGTCAAATGATGACAATTATTTTAGGACGGAGGGAGTATTACTTTTATTGCG
>CTI12_AA026380_rna2215
ATGAATAATTCTTGCCACCATTGCGGAGCTGCGACAACGATTACCACGTCATGGAAAGATCATAATCTGGGTCGTCGGTTCCGGCTATGTCCAAACTGTGCATTTAGTGGTTGTTTTGAAAACGTACGCTTTGACGTCTCCAAGTCTGTTCTTCAAGATTATCCTAAATCAAGACAAAAATCGCAACAACAAGTGGGTAAAAAGCATAAACTGAACACTTACGGTTCGACGTCTCTTCTTCTCCATTTACCAGTTGGTGTAGATCGGTTATTTGTGAAGATCACCGCCCACAATGGTTTAAGGAGAAATGAAAATGGTGGTGAACCAGGGGACCTTGAGCATGGAGACGCTGTCCCGGCTGCTAATGTGAGTTATGTTCGAGTGCTTAAACTGGCGAAGCCAGAGGCAGGGAGATTGATTGTTGGTACTATCGCTTTGTTGATTGCGTCAACTTCAAGTATACTGATTCCAAGGTTTGGTGGGACGATAATCGATATTGTGTCGGGGGATCTCGAAACGCCTGAACAGAAAAGTGAAGCTGTAAGCGCGGTTAATAGAACTATACTAGGAATCTTTCTGATTGTCATAATTGGTTCAATCTGCACAGCACTTCGAGCATGGTTATTTTCTTCTGCAAGTGAAAGGATTGTTGCTGCCTTGAGAAAGAATCTGTTCACCCATCTCGTTAATCAAGAAATAGCTTTCTTTGATGTTACACGAACAGGGGAGCTGCTAAGCAGGCTTTCCGAGGATACACAGATCATTAAAAACGCTGCAACATCAAATGTTTCTGAGATTCTTAGAAATCTTTCTACTGCATTTATCGGCCTTGGGTTCATGTTTGCTACATCATGGAAGCTAACACTACTGGCTTTGGTTGTTGTTCCGGCCATTTCAATTACTGTACGTCAAGTTGGACGTTATCTTCGTGAAGTTTCCCACAAGACTCAAGCTGCTGCAGCTGTTGCTTCTTCAATAGCTGAGGAAACTTTTGGTGCAGTACGCACTGTGAGATCTTTTGCTCAGGAGAACTATGAGGTTTCCCGTTACTCTGAGAAAGTTGATGAGACGTTAAAGCTTGGACTTCAGTATGCCAAAGTAGTAGGTCTCTTTTTTGGAGGTCTGAATGCAGCATCGACACTATCAGTTATCATTGTAGTGATATATGGAGCTAATTTGACAATAGCAGGCACTATGAGTCCAGGGTCTCTTACTTCGTTCATTCTTTATAGTCTCACAGTTGGAACTTCTGTGTCCGGGCTGTCTAGCATTTACACAGTGGCAATGAAAGCTGCAGGAGCAAGTAGGAGAGTATTTCAGCTTCTGGACCGTGTTTCTTCGATGCCAGAGTCAGGAAAGAAGTGTCCTATGGGCGATGGCGATGCTGAAGTGGAGTTGGATGATGTCTGGTTTGCCTATCCTTCCCGTCCTAGTCATATGGTGCTAGAGGGTATAAATTTGAAACTACATCCTGGTTCAAAGGTTGCACTTGTTGGTCCTAGTGGCGGTGGAAAGACGACCATTGCAAATCTGATTGAAAGATTTTATGATCCTGTTAAAGGAAGAATTTTGATAAATGGGGTTCCTCTAGTAGACATATCACATGAACATCTACACAAAAGGATCAGCATAGTAAGCCAGGAACCTGTACTTTTCAATTGTTCAATTGAAGAGAACATTGCTTATGGACTCGATGGAAAAGCAAGCGAAGAAGAAGTGGAAAAAGCAGCTAAAATGGCCAATGCCCATGAATTTATATCTAAATTCCCTGAGAAATACAAAACGTTTGTTGGAGAACGTGGAGTGAGGCTTTCGGGAGGTCAGAAACAGAGAGTAGCGATAGCAAGAGCTTTGTTGATGAATCCAAAAATTCTTCTTTTGGATGAAGCCACTAGCGCTTTGGATGCCGAAAGCGAGTACTTGGTTCAGGACGCAATGGAATCTTTGATGAAGGGAAGAACAGTACTAGTGATAGCCCATAGGCTTTCAACAGTACAAAGTGCAAATACAGTGGCGGTTGTATCAGATGGAAAGATAGTTGAACAGGGGACTCACGATGAACTCTTGAGCAAGGATGGAATTTACACCGCGTTAGTGAAGAGGCAACTCCAAGGGGCTAAAACTGAAATCTAACTACACTGCAAAATTAATAAGAAACGCTTGGTATCACCGAGTTTTCACTCTGTTAAATTCATAGTACTTGTGTTTAATCAAGCAACATTAATATCAAACGGAGAGACATTCCTTCATGTCTGTGGGTGTTTATAGTAGTCAACATGGTTAATGATCCCTTGAAAGTATCTTACATGGTTTACTTACAATACCTCTTTGCAGAGATGTGTCAGAATAACAGTTAGTTATATTGTCATTTTTATACAAAAAGAAGCTAAATTTCTCTCAGGTTACGCATAATTATATCAACTAGCATTTTTTTTCC
>CTI12_AA026380_rna2217
ATTTGTAGCAAAGTTTTCTTCTGTAATGATGTGTTCCTATCATAAATTGTGATAGGTAGAATCACTTATCATCACTGTTTTTATACAAATTGATACGTAAATTGAACATTTATAATTGCTAAGGAGATGTATCATGGTCATGGTGGTGGTGGTGGTGGTGGTGGTGGGTTTAGAGGTGAAAGAACACCCTTACTTAGCAGAAATGGTTTAAGGAGAAATGAAAATGGTGGTGAACCAGGGGACCTTGAGCATGGAGACGCTGTCCCGGCTGCTAATGTGAGTTATGTTCGAGTGCTTAAACTGGCGAAGCCAGAGGCAGGGAGATTGATTGTTGGTACTATCGCTTTGTTGATTGCGTCAACTTCAAGTATACTGATTCCAAGGTTTGGTGGGACGATAATCGATATTGTGTCGGGGGATCTCGAAACGCCTGAACAGAAAAGTGAAGCTGTAAGCGCGGTTAATAGAACTATACTAGGAATCTTTCTGATTGTCATAATTGGTTCAATCTGCACAGCACTTCGAGCATGGTTATTTTCTTCTGCAAGTGAAAGGATTGTTGCTGCCTTGAGAAAGAATCTGTTCACCCATCTCGTTAATCAAGAAATAGCTTTCTTTGATGTTACACGAACAGGGGAGCTGCTAAGCAGGCTTTCCGAGGATACACAGATCATTAAAAACGCTGCAACATCAAATGTTTCTGAGATTCTTAGAAATCTTTCTACTGCATTTATCGGCCTTGGGTTCATGTTTGCTACATCATGGAAGCTAACACTACTGGCTTTGGTTGTTGTTCCGGCCATTTCAATTACTGTACGTCAAGTTGGACGTTATCTTCGTGAAGTTTCCCACAAGACTCAAGCTGCTGCAGCTGTTGCTTCTTCAATAGCTGAGGAAACTTTTGGTGCAGTACGCACTGTGAGATCTTTTGCTCAGGAGAACTATGAGGTTTCCCGTTACTCTGAGAAAGTTGATGAGACGTTAAAGCTTGGACTTCAGTATGCCAAAGTAGTAGGTCTCTTTTTTGGAGGTCTGAATGCAGCATCGACACTATCAGTTATCATTGTAGTGATATATGGAGCTAATTTGACAATAGCAGGCACTATGAGTCCAGGGTCTCTTACTTCGTTCATTCTTTATAGTCTCACAGTTGGAACTTCTGTGTCCGGGCTGTCTAGCATTTACACAGTGGCAATGAAAGCTGCAGGAGCAAGTAGGAGAGTATTTCAGCTTCTGGACCGTGTTTCTTCGATGCCAGAGTCAGGAAAGAAGTGTCCTATGGGCGATGGCGATGCTGAAGTGGAGTTGGATGATGTCTGGTTTGCCTATCCTTCCCGTCCTAGTCATATGGTGCTAGAGGGTATAAATTTGAAACTACATCCTGGTTCAAAGGTTGCACTTGTTGGTCCTAGTGGCGGTGGAAAGACGACCATTGCAAATCTGATTGAAAGATTTTATGATCCTGTTAAAGGAAGAATTTTGATAAATGGGGTTCCTCTAGTAGACATATCACATGAACATCTACACAAAAGGATCAGCATAGTAAGCCAGGAACCTGTACTTTTCAATTGTTCAATTGAAGAGAACATTGCTTATGGACTCGATGGAAAAGCAAGCGAAGAAGAAGTGGAAAAAGCAGCTAAAATGGCCAATGCCCATGAATTTATATCTAAATTCCCTGAGAAATACAAAACGTTTGTTGGAGAACGTGGAGTGAGGCTTTCGGGAGGTCAGAAACAGAGAGTAGCGATAGCAAGAGCTTTGTTGATGAATCCAAAAATTCTTCTTTTGGATGAAGCCACTAGCGCTTTGGATGCCGAAAGCGAGTACTTGGTTCAGGTGAATTTATTTACTTATGGGTTGTGTTTTATATCAAATAGGTTAGGCAAAATATTTATGCTTTAAGAGAATACTTGCACAGAACATCTAAAACCAATTGTATTCAAACATCCTTATGTATTACATAATATATTAATCACAGTTAGTGTAAAGGTGTTCGCTAGTCAACCTGACCCGACCCTTTTTGACATGCATTATAAATGACCCGTTTTGACGCACATCCATTGCACAATCCGACCAATCTGCTATATCTACAAAGAATCCTAGAGTCAAATGTGCCCCCCCCTACTTTATTCCCAGTTATACTTAACTGACTAGTATCAACATGTTTTTTTATTATTATTATTTTTTTAATTGAATCAGGACGCAATGGAATCTTTGATGAAGGGAAGAACAGTACTAGTGATAGCCCATAGGCTTTCAACAGTACAAAGTGCAAATACAGTGGCGGTTGTATCAGATGGAAAGATAGTTGAACAGGGGACTCACGATGAACTCTTGAGCAAGGATGGAATTTACACCGCGTTAGTGAAGAGGCAACTCCAAGGGGCTAAAACTGAAATCTAACTACACTGCAAAATTAATAAGAAACGCTTGGTATCACCGAGTTTTCACTCTGTTAAATTCATAGTACTTGTGTTTAATCAAGCAACATTAATATCAAACGGAGAGACATTCCTTCATGTCTGTGGGTGTTTATAGTAGTCAACATGGTTAATGATCCCTTGAAAGTATCTTACATGGTTTACTTACAATACCTCTTTGCAGAGATGTGTCAGAATAACAGTTAGTTATATTGTCATTTTTATACAAAAAGAAGCTAAATTTCTCTCAGGTTACGCATAATTATATCAACTAGCATTTTTTTTCC
>CTI12_AA026690_rna2235
AGATAGTCTAGACGGCTTTTAGGTTACGTAGATCCTTTTATAATAGCAACAAGTATACCTACTTTTAGGTACATGCATGATTTTTCAAACACTAAAACCACCATAAAATGCAAAACTTTTACACTTCAAAAAAACAAAACATGATACAATGAAACACGAAACACACTTTGGTCTTTCTTTATGTTTCATTACACTTTTTTTGCTCGCTTTAGGCAAATCAAAACAACAAGCTCCATCTAAACCCATCATGACGTCACCAAAGATTAACAAGCTGGATACTGAGGAACACGTGGCAGATGCTCTTGCTGCCTACGTAGGTGATCTGTCAGCTAAATCCATTGCTAATCATGGGTCTTTCTCTGTTGTGTTATCTGGTGGTAGTTTGATTGATACTATGAGGAAGTTGGTGCAGCCTCCTTATGTTGACAAGATTGATTGGAAGAATTGGTTGATATTTTGGCTGGATGAAAGAGTTGTTCCGCTAAATCATCCCGATTCTAATTATAAGCTTGCTTATGATGGATTCCTTAGTAAGGTACCAATACCGAATTCTAACATCTATACCATCAAGGAAGGATTATCACCCGAGGAAACAGCAGACGAATATGAGCAACGTCTCAAACAACTGGTAGCAAACAAGACACTAAAGACATCCAACGCAACAGGCTTTGCCAACTTCGACCTAATGTTAGTCGGAATGGGTCCAGAAGGGCACGTTGCATCCCTTTTCTGCTGGCATTTTCAACGGTTTGAGAAGCAGAAATGGGTAACTTTCATAACGGATTCACCAAAATCGCCTCCCCAGAGGATCACTTTCACATTCCCCTTGATCAATTCGGCGTCTGAGATTGCAATTGTGGTTACTGGTGAAGATCTAGCCGATGCGGTCAAGGTGGCATTGGGGAAACATGCTAATGATTATTACCCTTTGCCTGTTCAGAAGGTTGCTCCTGAAGGTAATCTTACATGGTTCTTGGACAAAGAAGCTACTTCACAACTTAATTAAACTACCTTTGAGTAAAAATCGATGAAGAAAAAAGATAAGGAGTAGAATAATGTCATATCCTGCTAATTAACCTCCCAGTTCTTTTATAAGTCATTTTAAGTGACGTCTAGCATAATTTAAGCACACTCGCGTGCAAGAATCAAAACTATGTAGTTTTTGAAAAGTTTTCCGGACGATAATTATGTAGTAACAAATAAGTTGTTTACCTTCTTGATATGTATGGAACAATTTCAATTCATAACCTTTTGTTACTTCCTTTCGACATCTGTAGTCTTTCAACATGTGTAATAAGGATCAATGTTTATTTAGCTTTATGTTAGGTATGATGTGATATTTATGGGTTCCTTACAAACTCGAAACGTTAAATTA
>CTI12_AA026690_rna2234
AGATAGTCTAGACGGCTTTTAGGTTACGTAGATCCTTTTATAATAGCAACAAGTATACCTACTTTTAGGTACATGCATGATTTTTCAAACACTAAAACCACCATAAAATGCAAAACTTTTACACTTCAAAAAAACAAAACATGATACAATGAAACACGAAACACACTTTGGTCTTTCTTTATGTTTCATTACACTTTTTTTGCTCGCTTTAGGCAAATCAAAACAACAAGCTCCATCTAAACCCATCATGACGTCACCAAAGATTAACAAGCTGGATACTGAGGAACACGTGGCAGATGCTCTTGCTGCCTACGTAGGTGATCTGTCAGCTAAATCCATTGCTAATCATGGGTCTTTCTCTGTTGTGTTATCTGGTGGTAGTTTGATTGATACTATGAGAAAGTTGGTGCAGCCTCCTTATGTCGGTAAGATTGATTGGAAGAATTGGTTGATATTTTGGCTGGATGAAAGAGTTGTTCCGCTAGATCATCCCGATTCTAATTATAAACTTGCTAATGATGGATTTCTCAGTAAGGTGCCAATACCCAAGGCTAATATCTATCCGATCAAGGAAAATTTATCACCCGAAAAAGCAGCAGAGGAGTATGAGGAGCGACTTAAACAACTAGTAGCAAACAAGAAACTAAAAACTTCAGCAATCACAGGGATGGCTAAATTCGATTTAATGCTACTAGGAATGGGTCCAGACGGGCACGTTGCATCTCTCTTCTGCTGGCATTTTCAACGCTTTGAGAAGAAGAAATGGGTGACTTTCATCACAGATTCACCCAAACCACCACCTCCTAGGATCACGTTCACATTCCCTCTGATCAATTCGGCGTCTGAGATTGCTATGGTCGTGACAGGAGAAGATGCAGCCGATGCGGTCAAGGTGACATTGGGTGAACATGCTGATTATGGTTACCCTTTACCTGTGCAAAAGGTTAAACCGGAAGGTGGGTATACTTGGTTCTTGGATAAAGAGGCTACTTCATTGCTCAAGTGAACAAATAGGCATACGCATATGCTATCTTTTTTACGTTAATAAGGCATGATGCATCACGCTACAGCCTTTGTTGTTGTTTGCTTTAGTGTATGTAACATTATTAGGTCACAACTTTTACGCTTTTCTTGGTTTAATAAAACTGCTTGCGTTTCGAGATTAGATTTGAAACTATCAACTATGAATTGATGGT
>CTI12_AA026690_rna2237
CAATGAAACACCAAAAACAATTTTGTCTTTTGCTAAGTTTCATTACATTTTTTTTGCTCACTTTAGGCAAATCAAAACAACTAGCTCCATCTAAACCCATAATGACGTCACCAAAGCTTAACAAGCTCGAATCTGAGGAACACGTGGCAGATGCTCTTGCTGCCTACGTGGCTGATCTGTCATCTAAATCCATTGCTGATCATGGGTCTTTCTCTGTTGTGTTATCTGGTGGTAGTTTGATTGATACTATGAGAAAGTTGGTGCAGCCTCCTTATGTCGGTAAGATTGATTGGAAGAATTGGTTGATATTTTGGCTGGATGAAAGAGTTGTTCCGCTAGATCATCCCGATTCTAATTATAAACTTGCTAATGATGGATTTCTCAGTAAGGTGCCAATACCCAAGGCTAATATCTATCCGATCAAGGAAAATTTATCACCCGAAAAAGCAGCAGAGGAGTATGAGGAGCGACTTAAACAACTAGTAGCAAACAAGAAACTAAAAACTTCAGCAATCACAGGGATGGCTAAATTCGATTTAATGCTACTAGGAATGGGTCCAGACGGGCACGTTGCATCTCTCTTCTGCTGGCATTTTCAACGCTTTGAGAAGAAGAAATGGGTGACTTTCATCACAGATTCACCCAAACCACCACCTCCTAGGATCACGTTCACATTCCCTCTGATCAATTCGGCGTCTGAGATTGCTATGGTCGTGACAGGAGAAGATGCAGCCGATGCGGTCAAGGTGACATTGGGTGAACATGCTGATTATGGTTACCCTTTACCTGTGCAAAAGGTTAAACCGGAAGGTGGGTATACTTGGTTCTTGGATAAAGAGGCTACTTCATTGCTCAAGTGAACAAATAGGCATACGCATATGCTATCTTTTTTACGTTAATAAGGCATGATGCATCACGCTACAGCCTTTGTTGTTGTTTGCTTTAGTGTATGTAACATTATTAGGTCACAACTTTTACGCTTTTCTTGGTTTAATAAAACTGCTTGCGTTTCGAGATTAGATTTGAAACTATCAACTATGAATTGATGGT
>CTI12_AA026770_rna2246
TCCATTTTTTTTTTTTTTTAAATAATGGATCCTTCTACTTCTCGTCCTGCTGTTGTTATTGATAATGGCACTGGGTATACTAAAATGGGGTTTGCGGGTAATGTGGAGCCATGTTTTATTGCTCCAACGGTAGTTGCAGTTAACGAGTCTTTTATAACTCAGCCGAATCGTAGCTCTAATAAGAGTAGTAGTAGTTGGTTGGCTCAACATAGTGCTGGCGTAATGGCTGATCTTGATTTCTTTATAGGGGAAGAGGCTATATCGAAATCTAGGACTAGTGGTACTTATAATTTGAGTTACCCGATTAAACATGGGCAGGTGGAGAATTGGGATGCGATGGAACGGTTTTGGCAGCAGTGTATTTTTAATTACTTGAGGTGTGATCCAGAGGATCATTACTTTCTATTGACGGAAAGTCCACTGACTCCACCAGAAAGTCGAGAGTATACTGGTGAGATTATGTTTGAGACATTTAATGTTCCGGGGCTTTATATTGCAGTGCAGCCGGTACTTGCTCTTGCTGCTGGCTACACGACATCTAAGTGTGAGATGACAGGTGTTGTGGTAGATGTGGGAGATGGGGCCACTCATGTTGTACCTGTTGCAGAAGGTTATGTTATTGGGAGCAGCATAAAGTCGATACCTATTTCGGGAAAAGATGTTACTCTCTTCGTCCAACAGCTTATGCGTGAAAGAGGGGAGCACGTTCCCCCTGAAGATTCCCTTGAAGTAGCTCGGAAGATCAAGGAGACTTATTGCTACACGAGCGCTGACATTGTCAAGGAATACAATAAGCATGACAAAGAACCATCCAAGTACATTAAACAGTGGAGAGGAATTAAACCAAAGACCGGGGCACCATACTCATGCGATGTTGGCTATGAACGATTTCTTGGTCCTGAGATTTTCTTTAATCCAGAGATATACGACAAAGACTTCACGACCCCTTTACCTGCTGTAATAGACAGGTGTATTCAGTCTGCACCAATTGACACAAGAAGAGCTCTATATAAGAACATAGTGTTGTCTGGAGGATCGACCATGTTCAAAGATTTTCAGCGAAGGCTGCAAAGGGATACAAAGAAGATTGTGGATGCACGTGTTCATGCATCTAGCATGAGAAATAACAGTGAATTAAAAGCACAGCCAGTTGAAGTCAATGTTGTTAGCCATCCTATCCAGAGATATGCTGTATGGTTTGGAGGCTCCGTTCTTGCATCCACACCAGAATTTTTTACGGCTTGCCATACAAAAGCGGAGTATGAGGAATACGGGGCAAGCATATGCCGAACAAATCCTGTTTTCAAGGGAATGTATTGATACGTCACGAGTCTTTCCATCAACCCATTTCGCTTCCCCCTCCTGTACATTTTGCAATTAGCTTTATTAAAGAAGAGGTGTACACTAGATGTTTCATTTCTTGTAAGAAAGAAAAGTCTTATTGTATTCTTTCGTCAAGAAACAAATAGGTTTTGATTTTTAGGATGCAAAGTGAAATATTTGTTTCTTTAAGCAAACTTATAAGGTGACTGAGCGTGAGCACATAAAGGTGTCATCAAATTGTTTCGACAGTATACTGAACTGAAATTTGATTTTCAGATTGTTAGCTTTGTGTTCTTTTTCTTGTACTCCCTATTATATTTGTTTTTACGAA
>CTI12_AA022550_rna2258
CTCTTACAAACTACCATCTCTTCAACAGTTCCTTTACTCCCCTTTACAAAAATGGCAACCTCTGCAATCCAACAGTCAGCATTCGTCGGTGAGTCAGCAGTGAAGCCGCAAAACGAGCTCGTCAGGAAGATCGGTAGCTTCAATGGCGGCCGCTTCACCATGCGTCGCACAGTCAAAAGCGCACCACAAAGCATTTGGTACGGACCTGACCGCCCCAAGTACTTGGGCCCATTCTCTGAGCAGACCCCATCATACTTGACCGGTGAATTCCCTGGTGACTACGGGTGGGACACTGCTGGACTATCAGCAGACCCTGAGACATTCGCCAAGAACCGTGAGCTTGAGGTGATCCACTCACGATGGGCCATGCTCGGTGCACTTGGGTGCGTTTTCCCCGAACTCCTTTCAAAGAACGGCGTCAAATTCGGTGAAGCCGTCTGGTTCAAGGCAGGTTCCCAAATTTTCTCGGAAGGTGGACTCGACTACCTCGGCAACCCCAACTTGATCCATGCTCAGAGCATTTTAGCCATCTGGGCATCACAGGTTGTGCTCATGGGGTTAATTGAAGGGTACAGGGTTGGTGGTGGCCCACTTGGTGAAGGACTTGACAGTATTTACCCAGGAGGGTCTTTTGACCCACTTGGATTGGCTGATGATCCAGAAGCATTTGCTGAGTTGAAGGTTAAGGAGCTTAAGAATGGACGGTTAGCTATGTTTTCCATGTTTGGATTCTTCGTTCAGGCCATTGTAACCGGAAAGGGCCCAATTGAGAACTTATCTGACCATCTTGCTGACCCAGTAGCTAACAATGCATGGGCATACGCTACCAACTTTGTGCCCGGAAAATGAGTTAAATAGATGTAAATTAATGATCGTTATGCAATATTACAAGCAAAAGCTTTTTCTATCTTATAGTTCTTGTGTGGTTGAACTTTTAACCATTGTGACTTTATATTGCAAGCTAATAATCATTTTACAAAAACACTAAAAGCAACAGTATTATCTGCAAGAATGATTATGAGTGGCCAGTTACTATGTAAATGGCCCGAAACTGCCACCTATAGCCTACTACTTTGGACTCAGGGTGTTACATGATGCAGACTTCAGAAATATAAGAATTTAAGTTCTGGTCATTACCATCAAATAGCCGATAGCATATTGCAAAAATAAGAACTGGAACTGCAACAGCACTTCAAATGAGTGATCTATCTTGTAGCTGAACTGAAAATTACTCTCCTTGCGCCAACATCTATATATTCTTTAAGGAGTGAGGTCATAATACTTTCATTACATCACCAATAATCCATGCAAGAACATGATCCATTTTTGAAATGGTGAAAACGGCTATTGTCCCTGACAATGATTTCCCGATTGTAAACCTTGGAAAGAAGTTTTGTAACCGAGTGACAATCATTGCATACACGAAGATTCTTCACTATCCGAATTGGGATCCCTGGCTTCATATTAATTAACCCAAAGGCAATAGCTAACCTCTCGCTGTGGCTTTCCAATTCAGCTTCCTTCGCATCATCCCCATCGATATGCAGCAGAACTTGGCTTTTATCAGGTACATGCCCAGCAGATTTAAGTCGTTCCCTGATCTCACTTAACTTATGGTAAATCTCGTTAGTTTGAGGATGTGATTTATCACCCACAATGAACTCATGAACCTCATCTCTATACTCTATAAGACTACACCCCGGATCTTTTCTCACTCCTGTTTTCTTCATAGTTTCCCTAACATGTGACACTTTATCCCAATTCCCGGTTGCAGCATACATATTAGACAAAAGTACGTAACTTTCGATATATTTTGGATCAATTTCCCGTACATGGTTTGCAGCATATTCCCCAATCTCCACATTTTTATAGATTCTTGAAGCACTAAGCAAACTCATCCAAATAATTTTGTTTGCTTTCATTGGCATATTTTCTATCACATTCTTTGCCTCTTCAAGGCGACCCGCCCGGCAGAGAATGTCAACAAGACAGCCATAATGCTCGATTGAGGGTTCTATTTTATAATCATTTACCATCATATCAAAATACCTTCGCCCATCATCAACCAAACCAGCGTGGTTACAAGCATTTAACACACCAATGAAGGTTATAGCATTAGGGATGATGTTAAGTGTAAGCATCTTAGAAAATAGTTCTAGAGCATGTTTAGCTTGTCCATGAGTTCCTAATCCTACAATTATAGCAGTCCAATGGCCTATCTTTGTATTCCGTATAGTTTCAAAAACCTTCAAAGCACTCTCAATGCTCGAACACTTGCTATACATTTCGATTAGTGAAGTACCGAGCACATTATCTAACTTATGCCCATTTTTAATCAGATATGAATGAACCCATGTTCCTTTACTAAGCAAAG
>CTI12_AA022550_rna2259
ATAAACCAATCAGATAATGCTGACCTGTACACGATATCCCAATCCATCATAAATGTTTAGTTCAGTATATAACAGTCCATTCTCCCACCATCAATACTCACCCTCTTACATATCAACAACTCTACAGCATTCCTTCAATCCCCTTAGAAATGGCAACCTCTGCAATGCAACAGTCAGCCTTTGTAGGTGAGTCGGCATTGAAGCCGCAGAATGAGCTTGTTAAGAAGACCGGCAGCTTCAATGGCGGCCGCTTCACCATGCGCCGCACTGTCAAAAGTGCACCACAAAGCATTTGGTACGGACCTGACCGCCCCAAGTACTTGGGCCCATTCTCCGAGCAAACCCCATCATACTTGACTGGTGAATTCCCTGGTGACTATGGGTGGGACACTGCCGGACTATCAGCAGACCCCGAGACATTCGCCAAGAATCGTGAGCTTGAAGTGATCCACTCACGGTGGGCCATGCTCGGTGCACTTGGGTGTGTTTTCCCCGAGCTTCTTTCAAAGAATGGTGTCAAATTTGGTGAAGCTGTCTGGTTCAAGGCAGGATCCCAAATTTTCTCAGAAGGCGGGCTTGACTACCTCGGGAACCCCAACTTGATCCATGCCCAAAGCATTTTAGCCATTTGGGCTTCACAAGTAGTCCTTATGGGACTCATTGAAGGCTACCGTGTTGGTGGGGGTCCACTTGGTGAAGGGCTTGACAGCATTTATCCAGGAGGGTCTTTTGACCCACTTGGTTTGGCTGATGATCCAGAGGCATTTGCTGAACTGAAGGTTAAGGAGCTTAAAAACGGTCGATTGGCGATGTTTTCCATGTTCGGGTTCTTTGTTCAGGCCATCGTAACAGGAAAGGGCCCGATCGAGAACTTGTTTGACCATCTCAGTGATCCAGTAGCTAACAATGCTTGGGCTTATGCTACCAACTTTGTACCTGGAAAATAAGCTAAATATATGTAAATTCGATGATTGTTATGCAATTTTACAAGGCAGAGGTGGTGTTGTCAAAAAAAATGTACGTATGTTTGTATGTATGCGTGTAAGCTTTATATGTAGAGATCTTCCACATGAACAATGGTTTTTTGCTAAAAAGTAAGATGTTACAAACAAACAGAAACGAAAGGTATAATTCAATTCTAAAGACTAAAGATGAGATTATGAAGGTTAAATATTAAAAA
>CTI12_AA022550_rna2260
CCTCTTATTTTTTATTTTTTCTTTATTTTGGTGGCTGAGAATCAACACAAGAAGAAATCTGGGAGCCACATGGCAAAAGTAGAACCCACATCACAACCCTCAGAATCAGTAACCATATCCAATAAACCAATCAGATAATGCTGACTTGTACACAATATCCTAATCTATCATACTTGTTTAGTTCAGTATATAACAGTCTAGTTCACCATCATCTACACTCACCCTCTTACAAACTACCATCTCTTCAAACATCCCCTTAAAGAAATGGCAACCTCTGCAATCCAACAGTCAGCATTCGTTGGCGAGTCAGCATTGAAGCCACAAAACGAGCTTGTTAGGAAGACCAGCAGCTTCAATGGTGGCCGATTCACCATGCGTCGCACTGTCAAAAGTGCTCCACAAAGCATTTGGTATGGACCTGACCGTCCTAAGTACTTGGGCCCATTTTCCGAGCAAACCCCATCATACTTGACTGGTGAATTCCCTGGTGACTACGGGTGGGACACTGCTGGACTATCAGCTGACCCCGAGACTTTCGCCAAGAACCGTGAACTTGAGGTGATCCACTCTAGGTGGGCCATGCTCGGTGCACTCGGGTGCGTGTTCCCCGAGCTTCTATCAAAGAACGGTGTCAAATTCGGTGAAGCTGTCTGGTTCAAGGCAGGTTCCCAAATTTTCTCAGAAGGTGGCCTTGACTACCTTGGGAACCCGAACTTGATCCATGCCCAGAGCATTTTAGCCATCTGGGCTTCTCAAGTAGTGCTTATGGGCCTCATTGAAGGGTACCGCGTTGGTGGGGGGCCACTTGGCGAAGGGCTTGACAGTATTTACCCAGGAGGGTCTTTTGACCCACTTGGATTGGCTGATGATCCAGAGGCATTTGCTGAGTTAAAGGTTAAGGAGCTAAAGAATGGCCGATTAGCCATGTTTTCCATGTTTGGGTTCTTTGTTCAGGCCATCGTAACAGGAAAGGGCCCAATCGAGAACTTATCTGACCATCTTAGTGACCCAGTAGCTAACAATGCATGGGCTTATGCTACAAACTTTGTACCTGGAAAATGAGTTGTATAAATGTAAATTCGAACTGTTACAAAATCTCAAATATTACAACTGGACGTGTATTGGTGATCCAAATTTAAGATTTTCATGACATGGTGCTTACGTATACTCATCTACATAGTCAGCAGATATACATATGTTGAAGTCTATTCTTATCAAGTTCTCATATCATCAAAATCCATCATAAACATTTAACCTGATCCAACTATTACTTTATATATGTTATCAAATTTTTGGAATCTGAGAGG
>CTI12_AA022570_rna2263
CAAATTTTGCCTCCATTTTCTATAAAAACCCTAAACCCCCAATTTTTCATCACTCACTAAAATTAAACAATGTTCTCACCAGGTACTAAGAAGAAATCAAACTACACATCTCGAAAACAACAGCCGCCATCGCCGCCTGTAAGCTACGGTTCTCCGGTCACTCCTGCGGCCGAGAATCGTAAAGCAGTGACCGAGAATGTCGTTCCGGATCGGCCGAGTACCGGTACGCCTGCGCCGTGGGCGTCTTCACGGTTATCAGTTCTCGCTAGAATCCCAGCTACAAAGAAAAGTGATAAAGGGGATGATGTAGATCCCATTCAACCTGTATTTGTTGGAGAAGTTCCCCAAGTAGTACGTGATGAACAGACTAACATATTGCAGAAACGTCTTTCTGGTGATACAGGCATATACGGTGGGATGGACAAGGCAACCTCTCTGGCATGGATTATATGTGGAAATAGGCTTTTCATTTGGAGCTACCTATCACCGTCAGCTTCAAGAAAGTGTACTGTGCTTGAACTTCCTTCAAGCATACTAGAAGATGGAGATGTTAACAAGAATTCTGGTAGTGCTTGGTTACTTTGTGTTCTTGATTGGGATCACACCACAGTGGGTACAAACACAGTCTTTCAACAAAGAACTTCTGCTGGTGTTCTCTTATGCAACAGGAAAACTCAGGCGTTTGTATATTGGCCCAACATCTATTCTTCCTCTCCTGCAGTCACTTACATGGATCAACCAGAATATATGACCGCCTTAAACAAGCAACAACAAAAGAGTTCTTACAACTCTTTAATTGCTTCTGCTATTCCTGATAAGCAAAATGTTTGCATTGCTATTGCATGTAGCTCCAATGGTCAACTTTATAGATTCATTTGCTCTCCTTCTGGCATTCAGTGTCGAGAGAATGTAAGTGTATCCTCTCACGGAAGTCAAATTTCTGGTCAAAAGGGGTATCCAAGGTCTTTAATCTGGCATGCACCGAATCATTCTGCGAAAGAATCAAAAAGGAGGTTCCTTCTGTTGACAGATCATGAAATACTGTGCTTGTCTGTTGATCTGTTTCCTGATTTCAGTATGTCAAAACTGTGGTCTCATGAAATAGTAGGCAATGATGGTGATGTCGGTATACAGAAGGGTTTAGCTGGGCAAAAGAAAATATGGCCACTTGACATGCAAATAGACAATAACGGGAAAGTAATAACTGTTCTTGTTGCTACCTTTTGCAAGGACAGGGCCACTAGTTCAAGCTACACGGAATATTCTCTTCTCACCATGCAATACAAATCTGGGCTGGACGTTACTTCAGAATCCACTTTTCGTTTACATGATAAAATATTGGAGAAAAGATCTCCTATTGAAGTTATAATTCCAAAAGCCAGAGTAGAAGAGGAGGACTTCTTATTCTCGATGAGGTTGAAGGTTGGGGGAAAACCTTCTGGATCTTCAGTTGTACTCTCTGGTGATGGAACTGCAACAGTCACTCGTTACTGGAGAAACACCAGTCGGCTTTATAAGTTTGATTTGCCTTATGATGCGGGGAAAGTTTTGGATGCTTCAGTTTTTCCTTCTGATGATGGAGAAGATGGTGCATGGGCTGTTCTCACTGAGAAAGCTGGAGTGTGGGCCATCCCTGAGAAGGCTGTTTTGCTTGGTGGGGTTGAACCTCCTGAACGTAGCTTGTCACGTAAAGGAAGTTCTAATGAAGGGTCCACTCAAGAGGAGAGAAGAAATGTTTCGTTTACAGGAAATATTGCACCTAGAAGGGCTAGTTCAGAGGCATGGGATGCTGGAGATAAACACAGGCCTGTTTTTACTGGAATTGTACCTCGGTCTGCACAAGATGAAGAATCTGAAGCTTTGCTTTCTCAGTTTTTTCATGAGTTTCTTCAATCTGGAGTGGTCACTGGGACACTTGATAAGCTTAAAAAATCAGGGGCATTTGAAAGAGATGGAGAGACGAATGTCTTTGCTAGGGTAAGCAAATCAATTGTTGACACCTTAGCTAAGCACTGGACGACTACTAGGGGTGCAGAGATTGTGGCGCTATCTGTTGTTTCCACACAGCTCCTAGATAAGCAGCAAAAGCATCAAAAATTTCTCCAGTTCCTTGCTCTGTCCAAATGCCATGAAGAACTATCTTCTCGGCAGAGAAAATCCTTGCAGATCATAATGGAACATGGCGAAAAGCTTGCTGCCATGATTCAACTCAGGGAGCTCCAGAATGCGATCAGGCAGCAGAGCTCAAATGGAGCCTTTACTAACGCCAACACACAAAATGAACTTTCTGGCTCCATTTGGGACCTGATTCAGTTAGTTGGTGAGAAAGCCCGTCAAAACACTGTTCTTCTTATGGATAGGGATAATGCAGAAGTGTTCTACAGTAAAGTCTCTGAACTTGAAGAAGTATTTCATTGCTTGGAGAAAAAGTTGAGTCTTGTAGTTAGTGAAGACATGCCATTCACATTTCAACTCCAAAGAACATGTGAATTATCGAGCATGTGTGTCACCTTACTAAATACATCAATGACCTACAAGGACGAGAATCAAATGTGGTACCCCTCACCGGAAGGCTTGACACCATGGTATTGTCAAACTGTGGTAAGGAGTGGAATGTGGACTCTTGCATCTTTCATGCTTCATTTGTTAAAGGATATGGGTCCCCTTGATAGATCTGCAAAGCTGGAGTTCTATTCTCATTTAGAAGTTTTGGTTAAAGTATTACTTGAGGCATACTCTGGTTCTGTCACTGCAAAAGTTGAGCGGGAAGAAGAGCATGGTGCTTTATTAGAAGAGTATTGGCATAGGAGAGACATACTCCTTGATACACTTTATCAGCAAGTGAAAGGATTTAATGAAACTACATACCAGGGTTCAAGTGAAGTGATGGAAGAGCACGACAAAGAAATCACTCAAAAACTTTCATCTAATTTGCTGGCTATTGCTAAACGGCATGAAGGATACCAAACTCTTTGGAATTTGTGCTTTGATCACAATGATTTGGAATTACTCAGAAGTCTTATGCATGACAGCATGGGTCCTAAAGGAGGATTTAGTAACTTCGTGTTTAAGCAAATGCACAACAGCAAACAGTTCTCCAAACTAATGAGACTTGGGGAAGAGTTTCCGGAAGACCTGGCTATATTTTTGAAGGAACACCCAGATCTCCTCTGGCTTCATGAGATATTCTTACATCAGTTTTCCCCGGCTTCTGAAACTCTTCATGTCATGGCGCTTTCTGATGGTGATAATTCAATTTCAGAAGTCGAGGATCCCACTTCTTACGACACTAGAATTGAACCAACATTGGCTGACAGAAGGCGGCTTTTGAACCTATCGAAGATAGCTGCTGTGGCAGGAAAGAATGCTGACTATGATACCAAATTAAAGCGCATCGAAGCTGATTTAAAAATTCTAAAATTGCAGCAAGAAATCTCGGAACTCCTCCCCGACGATGAAGAAACTCAAGATATTGCACATAAACTTCTCCCACCAGCCGACCTTATTCAGTTATGTCTCAGGATTCAAAACAAGCAAGTCGCTCTATATGCATTTGACATCTTCGCATGGACTAGTCTCTCCTTTTTAAGATGCAACACAAGTCTTCTAGAAGAGTGTTGGAAGAACGCCACCAATCAAGATGACTGGGAGACCATAAACCAGACATCAGTTTCTAAGGGCTTGAGTGATGAGGAAAACTTGGAGGTTCTTAAAGAAACCGCTCTTTTTCAGGCTTCAAGAAGATGTTATGGATCTGAATCGGAAACTTACGAAGGTGGATTTGAAGAAGTGCTTCCGTTAAGGCAGGAAAAGTTTAGAGGGTTCTTCTGTGGAAGGAATCTTGATGCAGCATAGGAGTTTTCCAGATGCAGGTAAGTTGATGGTGACTGCTATTATGTTGGGAAGTGTTGTGGTCGATACTGCACCTGAAGACGGTCCTGCGCCCATGGAGTGAACAAACACCAAATTTTGCGACATGATTAATCAGCATTTGGTCTCTAAATGTTGCGATAAGTTGTAGTCATTAAGGGCTGTGTGGTTTTTGCTGTTTTTAAATGCAACTGATTCATCCTTCACGTTTTGGCATTGCTATTGATGTGAATGATTTGTGATGAACTGACGGAAACACAGCTTATTTTGCAGTAAGTACAAGTTATCACTGCACGAAATTGTTGTTTGTTAAATCATATTTGCTTTTAACA
>CTI12_AA022580_rna2264
ATGAAGGACCCTTATTTTAATCAGACATCACCATCTAATCAAGAAAGAAACTTTCCGCCTGCAACGGCCTACGAGTCGGATGCCGGTGTTTCCTTCTCACAATCTGATGTAGAAAATTATTTTGTGGCGTCAAGACCTGAGCAAGGGTTGGGTAAATTACCACTGAGACGCAAGCTTGACAGTGGGGTCCACACACCAAACTCCGATCAAGGAGTCACTTCCTCATGGGTACCTGAAACACCAGTGGATGGATTTAATTGGAGAAAATATGGTCAGAAGCTTGTTAAAGGAGACACATTTGCTCGAAGCTATTACAAATGTACACATGCTAATTGCTCAGCTAGAAAGCAAGTTGAACGTTCACACGATGGGCATATCACAGAGATTAATTACTTATCAAAACATGAACATCCTAAGCCCCCACAGAATCAAGAAAGAGGACCTAATGTGCCATCTTTGACATTTGAAGCCTCTTCTGGTCCTGAGGCATCAGAGACCTGTCTGCCGTCAAGTGTTCCTCCAAGTGAAAGCATTATGGAAGTTGCAGTCTCACAGTCTAATGAAATAGAAAGTGAGGTTATCAGTAGTCCACCAGACGCAAAGAGACAGAAGAAAGAGAGTGCCGGTGTCAAAGATAGTGCTGTAACAAAGACAAATTACAGGCAACGTGTAGTTGTTGCGACTACTAGTCCAGTTGATATTGTACATGATGGCTACCGTTGGCGCAAATATGGGCAGAAACAAGTTAAAGGCAACCCAAATCCAAGGAGTTACTACAAGTGTACATATGCTCGCTGCCCAGTAAGAAAACATGTAGAGAGGGCTTCTCATGATGAAAAAGTGGTCGTTACCACTTACGAAGGCCGTCATGACCACGAATTGCCTCCGCGGATCAGAACAGTTACTGTGAACGCACAAGGAAACAACATTGGCACATCCCATGATGAAAAACTGGTGGTTACCACTTACGAAGGCCGTCATGACCACAAAATGCCTTCCGGGATCAGAGCAGTTACCGTAAATACACAAGGAAACAACAATTGCACAACATCCTCTGATGATGATGGACCAAGACCTCAACCTAAAGCGAATAAATCTACAGTATGTAATTCTCCCCTAAATGCATCGCTAATTGGGTACAAATGCTTGATTGGGCATGAGATCGTTTGTTCCCCCCTGGGAGTTCCTAGTCTATCTGTGTTTCATCACTTCTCAAAACTTGTGCAACATGGGAGTTGCATATTAACATGGGAGTTGGTATCTGTTGAGAGGAGAAAGCAAGATGGGTTGTTTAACCCGAGGACTGATAAAGAGATAAGTTCGTTGGGGCATTTGCAACGACAAGATGATAAGCTAGTACTAGCTGTGGGGGTGTATCCACCGGGTGAGGCCGTTGTAAACCCAACAGTTGAAGTGGTCGTGAACCCTGATGATGGAGCAGGGGGTAGTGGAGTTTATGATCCAACTGAGGAGCAATTTTCAAGTGTTATGGAACATGCTGATGCTAGGAAAATGATGGCTGATGATGAGGAGGAGAAACTAAGCTCTGAGATATCACGGGTAAAAGCTGAAGCTTTAAAATATAAGGATGAGATAAAGAAGCAAGAAGGACTAGTCATGGCAAAAGACATGGAGCTTGCTAACAAGGAGCAAGAGTTGCAAAATATGAAAACCGAGCTTGCCTCACTTCTCCAAAAGCAAGAACAATGGGTTGTTGAGAAGAAAGAGTTGGAGGAAAAGGTTGATAACTTGGAACATCATCTCCAGGAGGTTCAGATGGACAAGGGCACTCGAGAAGAGGTGGAGAATCTTGAGTCTGAGAAAATCAAGTTTTCAAGTAGAACTCCTGAGATATGCTACAACTGCTACGAGCTGCTTGTTTCTCCTCATATGTTGGTCCCACTTGGAAAGTTTCAGGATCAAGCAATTTGCTTAGGAGGACATTAA
>CTI12_AA026940_rna2283
AAAATAAAACAAAGGAACCCCTCACAAAGAAAAAAAGAAAAGCGTGAATGGCAGTAACAACAACAATATCTCGATATTCTTTCATTTCCCAAATTATTAACACTCCCACTTTTATCTCCCAAAAATACTCTTCTAAACCCAACTTATTTACCAAACTGCCACTCACGCGCCGTCGTACAGTCGTAACCTCATCATCTATGGAAGCTCCTCCGGTAGGGTACAGAAGAAACGTTGGTATTTGTCTCATTAATTCTGAAAAAAAGATATTTTCAGCATCAAGGCTTGACATACCTGATTCATGGCAGATGCCTCAGGGTGGCGTCGATGAAGGTGAAGATCCAAGAGCTGCAGCCATCAGGGAACTGAGAGAAGAAACTGGCGTTACATCAGCAGAAATTCTTATGGAGGCTCCACACTGGTTGACCTATGATTTCCCTCCACATGTGAGGGAAAAGCTTAAACGCCAATGGGGTTCTGACTGGAAAGGTCAAGCACAAAAGTGGTTCTTGTTTAAGCTCACTGGAAAAGATGAAGAAATTAACCTGTTGGGTGATGGCACCGAAAAACCCGAGTTTGGAGAGTGGGCGTGGATGTCACCAGAACAAGTGATTGAACGCGCTGTGGATTTCAAGAAACCTGTCTACGAAAAAGTTATCGATGCTTTCTCTCCTCATCTTCAGTAAGAACGTAACCTGCATTCTGACTTAATAATCACATTTCTTGTTTAATTGTTGAAGGCCCATTAAAAAAGAACACAAGTTGTACGTTTTGAGTTACTCTTTTTGATCTTATGGCCAGTGAATAAATTTCTTGTGTAAAGTTTATGTGGACTTGAGGGTGTGGTCGAAAGATTAAACCAAATTTCTTTAGTCATTTTTGTTTTTGAACTCTTTCAGGGCGAAACTATAAGATGGCATTTGGTTCATTGGACTGGTGGAATGATATTTTAGCTAGTGTTAATTGCGTTTTGTTCAATAATTTGATGTACCTTGAAACGTCTGAGTGACCATTTGTATTTGAATAAAAAGCAATAGAATGACGACTGCCAAAACCAAAAATGAGATTACAAAGGCCTTTAGTTGCAATTTCGTTCCATGCTAACCAAACTCATGGATTGATCGCGTTCCATTTCATCCAGGTCCATTCGTTTGACGATTCCTTTCATATAAAACTTAACCTTGGAACTAAATGCCCCGTGTATAAGAGAGACTCGAGATGTCCATCTTTAGATATTACTGTATTCGAAGATATGTAGATCAAGTTATGACTCAAAAGATAGATGATCAATAAAAAACTTTCTTTCTTTA
>CTI12_AA026940_rna2284
AAAATAAAACAAAGGAACCCCTCACAAAGAAAAAAAGAAAAGCGTGAATGGCAGTAACAACAACAATATCTCGATATTCTTTCATTTCCCAAATTATTAACACTCCCACTTTTATCTCCCAAAAATACTCTTCTAAACCCAACTTATTTACCAAACTGCCACTCACGCGCCGTCGTACAGTCGTAACCTCATCATCTATGGAAGCTCCTCCGGTAGGGTACAGAAGAAACGTTGGTATTTGTCTCATTAATTCTGAAAAAAAGATATTTTCAGCATCAAGGCTTGACATACCTGATTCATGGCAGATGCCTCAGGGTGGCGTCGATGAAGGTGAAGATCCAAGAGCTGCAGCCATCAGGGAACTGAGAGAAGAAACTGGCGTTACATCAGCAGAAATTCTTATGGAGGCTCCACACTGGTTGACCTATGATTTCCCTCCACATGTGAGGGAAAAGCTTAAACGCCAATGGGGTTCTGACTGGAAAGGTCAAGCACAAAAGTGGTTCTTGTTTAAGCTCACTGGAAAAGATGAAGAAATTAACCTGTTGGGTGATGGCACCGAAAAACCCGAGTTTGGAGAGTGGGCGTGGATGTCACCAGAACAAGTGATTGAACGCGCTGTGGATTTCAAGAAACCTGTCTACGAAAAAGTTATCGATGCTTTCTCTCCTCATCTTCAGGCGAAACTATAAGATGGCATTTGGTTCATTGGACTGGTGGAATGATATTTTAGCTAGTGTTAATTGCGTTTTGTTCAATAATTTGATGTACCTTGAAACGTCTGAGTGACCATTTGTATTTGAATAAAAAGCAATAGAATGACGACTGCCAAAACCAAAAATGAGATTACAAAGGCCTTTAGTTGCAATTTCGTTCCATGCTAACCAAACTCATGGATTGATCGCGTTCCATTTCATCCAGGTCCATTCGTTTGACGATTCCTTTCATATAAAACTTAACCTTGGAACTAAATGCCCCGTGTATAAGAGAGACTCGAGATGTCCATCTTTAGATATTACTGTATTCGAAGATATGTAGATCAAGTTATGACTCAAAAGATAGATGATCAATAAAAAACTTTCTTTCTTTA
>CTI12_AA016160_rna2302
TTTTTAAAGAAACAGTAAAACCCAAATCAATGACGTCATCATTCACTTCAAACGGTGAATTATTTGCTGCTATACTCCCTGACAATACCCTCAAAGTTTGGAACACTAGTGATGGAAAATTATTAGCAGAATGGAAGCAGGATGGAGACTCGGACGTTCAGTTCTCATGTATTGCATGTAGCTTTGTTGGAAAGAAGCGAAAAAAAGAAACCAGTACTTGTTTAGTTGCATTGGGAACAGACGGTGGCGAGGTTTTCGCTATCAATGCTAAAGATGGCGAGATGAAGTGGAAATCTTCTGGACACCATCATGGAAGAATAGCGGCTCTCTCTTTTGCAAATAAAGGACGTAAAGTTTGTGCTATTAGTACCGACGGCACAACATGCGAATTGAACTCTGAAAGTGGAGAACTTCAAAAAGAATTTAGAATTTCAAAGAAATATACCTCGTCGTCAGTATATCTTTCTGACGATAAAATATTAGCTGCAGCAAGTTCCAAGATTAGAGTATTGAGTTTAGAAGACGGGGAAGAACTACTGAAGTTTTCTACAGATTCGGGTCCAGTGCAGCATATCTCTATGTTGGATGATAAAAACATAATTATCACATCTGGTGCTGGTGACAAGAATCTTCAAGTGTGGAAATACGGATCAAGCAGCGAAACAGTAACTACTGGACCTATTTTATCAATGAGACATCCTCCTTTAGCCATTGAATGCAAGAATGGCGATGGAGATATTTTATTTGTACTTTCGGTTTCAGAATCGGGTATAGGTTATGTTTGGAAAGTGGAAACCTCATCTGAAGAAAATATAGTTCCAACTAAGATTAAAGTTGAAGCTGCTAAATCTGCTAGTGACCTAATTGGTAGCGAAAAAACCAAGAAACGTCATGTTTCCATATTAGCTGCTAATTTGAACCCAATTGGAGGTGATGACCAAGTCTCGGTTGGTATTGTTTATGGATCGTTAAATTCTCCACAGTTTACTTCGGTTGACTTTGCTAGTCCTGGGGAAGATGTTAACATAAGAGTTAATATCCAAGAAATTGGTGTAAATGATGGAAAAGACCAAAAAGACACACGGGGCAAGAAACGAGCCGCAACTGATCCGGAGTCTGAAAACGATCATGGAGATCCAATGGATGCTGTTCAAATCGACAACGACAGTGATGAACCAACCATGGGTGAGAAATTGGCTAGTTTAAATATAGTCAACAATGAAGATGGAAGTCTTGAAAAACAAGAAACGTCTCCTGCAAAGCCTCCTAGTGCTGACTCTGTTCATGTACTGCTTAAACAAGCGTTGCATGCTGATGATCGTTCACTTTTGCTGGATTGCTTGTTTAGACAAAATGAAAAGGTTATCACAAACTCGGTTTCTCTTTTGAAGCCGTCGGATGTCTTTAAGCTTCTTGAATCTCTCATTCCTATGATCCAATCCAGGGGTGCAGTAGCAGCTTGTGCACTACCATGGCTGAAAAGCTTACTTCTTCAACATGCAAGCATAATAATGTCTCAAGAAGCATCTTTGATTGCTCTCAATTCATTATATCAGATTATTGAATCTCGTATTTCAACTTTCAATCCCGCGGTTCAACTCTCGAGTAGCCTAGACGTTCTATACGCAAAGACTGTTGATGGAGTTGATGAAGAAGAAGGGCCACCGGAGCCTATTATTTTCGAAGATTTTAGCGATGAAGAAGGGCCTGAAGAGGGTGGCGATGATGTCATGGAAACAGATGAAGAAGACAATGAAGAACTTGAAGAAGTAAGTAATGTTAGTGATCTGGAAGGTAGTGATGGCATGGTTGACTTCTAAAATCAAGTATCTGGTTCATGGGTTTGATATGTGACTCGTTCATAGTTAAGTGTCTAATCCTGACCTTGCGTTTTTGATCTTATATCATTTTGTACACGCTGAGAAACCCTTCTTCATGCGGGATACAAGTTGAATAGAACTGTGTCGAAATCAAACTGTTTTGTATCTTTATTCAGAATATGTATATCTAGAGATGTGATTTTTTGACCAAATGAATTGAATAGAGAATTTGTGTCA
>CTI12_AA027100_rna2315
ATGTTTATTGAGGAAATCATTAAGGAAATTAGTACTAGATTGGATCTACACACGCAATGTAGAATCCCACACCTAATTGGGATGGAGAGTTTTATTGATACCATATCTTCCTGGTTGAAAGGAGGATCCTCAGATTCTACAGAAATTCTCACGATTTGGGGAATGGGGGGTATCGGGAAGACTTCATTAGCAAAGTCTATCTATTGGTTGCACCAACATGAATTCGAAAGAAGTAGCTTTGTTGAAAACATTGAAACAAAATGTGGACCACAATCAAGTACACTACTTGATTTACAAAATCAACTACTTAGAGACATGTTAAATAAAAGTATATTTGAAGAACAAAACGTGGATGTTTGCACATCTAAGATTCAGAAAGCATTGTTAAATAAACAAGTGTTTGTGGTTCTTGATGGAGTTGATAACCATGAGCAAGTAGATGTATTGGTTGGAACAAAAGGTTTTCATCCAGGGAGTAGGATCATAGTAACAACCAAAGATGCGTCACTAACAGAAAAATGTGCATTGTTTCGCACGGAATTTCCTCCCAACCATACAAATCTTGCACTCGAGGGTTTAAGTGGTACAGATTCTCTGAGACTGTTATGTTGGCATGCATTTGGAGGCTATGCTCCCAAGGAAGGTTATGAAGATGAGGCAATAAGAGCTTCAAAGTATTGTGAAGGACATCCTCTGGCTCTTAAAGTTTTGGGTAGTTCTTTAATTAACGAAGATGTTGCTACATGGAGCCATACCTTTAGAATGCTAGAGACAACAGAATTTCATACTCGTGTACACAAGGTCTTGCGAGTTATTTTTGATTCTTTGCCATCAGAAAATTGCAAAGAATTGTTTAAGCATATCGCATGTTTTTTTGTTGGAGAAAATAGAGAAGTGACTGAAGAAATATTGGAGGGCTGTGGTATCGACACATCATATGGGATTCAAAAGCTCATTGATAGATGTCTTCTCACAATTGGAGTGCAAAATCAGTTGAGGATGCATCAATTGCTTCAAGATCTTGGGAGAGAATTAGTTCGTCAAGAATCACCTCACAAGCCATGGAAGCGCAGTCGAGTATGGAATCATGAGGAGTCTCTCAGTATATTGCAAGAGGACAAGGGTACAACAAAAATCCAAGGCCTGGTTCTTGACATGAAAATGTTAGAAAAAGGGCGGATGCGTGGATCAAGTAGTGTGATAGACCATATATTTCAGAGTCATGATCTTATCATGAATTTTGGGGCACGTCTACCGGTCGACAGGTTTCCAGAGTTCTCATCTTCTCGTTTCAAAAACATCGAATTGAGAACAGATGCATTAAATAAGATGGAAAAACTAAATCTACTCCAACTCAATCATGTGAAACTCAATGGATCATACAAGAATTTTCCAAAAGGTTTGAGGGGGTTGTCCATGCATGGATTCCAGTCGAAATATATACCTTCAGATTTACCCATGGAGAAATTGGTTGCTCTTGACATGTCTTACAGTGACCTGAAACATCTTTGGAGGAAGCCATCGCATCTTGGGTCACTGAAGTATCTAAATCTCAGTTATTGTAAGCTTGTTACCGTTGGAGGCTTCAAGGGGCTACCTGCACTTAAGACGTTGACACTTAAAGGATGTGAAAGTTTGACTCGTGTGTGCGACACAATAGGTGGATGTGGCAGTCTTGCTCTTCTTGACATGAGGTACTGCCACAAGCTTAAAAATCTTCCAGTCAGCATTAGCAAGTTAAAAAATCTTAGAGTTCTATCAATGGACGGTTGTACAGGTGTGCTTAACAAAGATAGTGTTTGCACAAAATCGCATGTGTCTTTCTCTGTCATCACAAGATTTATACTGAATAACCAAAAATCACTTTCGGTTTCTTTGCCACCTTCACTAGTAACCTTGTCTCTTAAGGGCAATAATTTATCTAATGAGTCCTTTCCAATGGACTTCAGTAGCATGTCAATGTTGAAGAGATTATATTTAGACAATAATCCAATTGATTCCATGCCCGGTTGCCTGAGAAGCCTAAGTAGGCTTGAGGAACTCAGTGTTGCATATTGTTCAATGTTGCAGTCAGTTTTGCGCCCTCCAAGTACAATTAAACGTTTGTATACTTATCGATGCCGTTCACTTGTGAGCATAACATTCCATCATGAGATGTCGGCACCACCATTAGTCTATTATGGGCATTCGGTTTCCTTGACTGAAATTCAGGGCATAATCAAAATGCAAGCTCTAGCACAAGTTGATGACGAGATATTATGTAGTTTGGGGTGGACAGATTTACAATATCTGAAAAATCACAAGATGCTGATATGGGATTCATGCATATGGTCACGTGCGAAGAAACTTCCCATCCATATGTATTATGAATTTGGAATATTCAGCACATGTTTTCCAGGGAAAGAAGTTCCAAAGTGCCATTGGATGTTTGGTAACAACGAGATTGAAGCAGGAGATGAAGTTAGTGTTACCATAGTAGAGGAAGAAGAAGATCGTGGTATTATGGTAATAGAGTGTGCAATGAGTCCCGTGTACAATGATAGTGACAAGGATGACATTAACTCTTTGAGCTATTACAAGTCATGGAAAAATATCATTGGTGGAGATCTGTCTGCTTTTCAATTAACATCAGGAGATTACTTCCTAAGCCACGATCGTTTTATTTGTCCCGCTAAAGCTTTTAAAGAACTCTTTCAACATAAAACAACCCAGAAGTTAGTTGGCTACATTCCCCGATATAAAGTTGAAGAAACAGATGATGCAGAGGAAAATGCAAATAGGTACATTGAATTCTAGAGACAAGCTGCTGTTTTTCTTCAAATGTTACTATCTGTGACATAGACAATTGAGGCAAATCTTTCTCCCAATCCATTTTTATTGTACATATGTTCATGCTAATTACATAGCAATAAACTTGTTGTTGTTCTTACTGTTACAGTCTAAACATTATAATGGACTGTATACAATGTAAG
>CTI12_AA027150_rna2322
CATGAACACATACACATTATATTACTCTTACTTTGATTTTACAACAACAAAAAAGTAAAATAAAAAAATCACATCCACAATTCCACATAGCTTGTTGTATATTTTGTCAATAGCTATTGGCACTATCACAATTCACATAGCCAAAAAGTATATACCTACAACTCCACAAGCACATGGGCAAATTGTCCTTGGTTACTAGTAATAAAGGAGTAAGTCATTTTCTTCAAAACAATAATTTAGCAATGACCCATAGGCTTTCATTGACCAATTCAACACAACAACAATCGTGTTAGGTTTTTGCCACCACTTTATTTCTATTACTCTACATCAAAATTTAACCAATAGAAACAGCCAAAATCGTGCACCATTTAATTTTCTTTCTTAGTATAAAAAACCATTATTTTTGTACCAGTTTCTTCCCATGTCTGCGCATATACTCACCACCAACTTTCCTAAACTTAAATGCCATTACTTATGCATTTACACGTCCTTTGACTTTTTTGGTCAAAGTTGACACCAAACCAAAAATCAATCAAAATTATTCATAGGTTTTGTGAATCAATCAAAATCCTTTCTGGGTTTTGTTCATCACTGATAAAACTATAATGGGTCGAAGGCAGATCGACTCAGAACCCACTAGGTGGGTCCCACTGGGTCTCCTGTTAATGGGTTTATTTTCTTGTTTTCTAGTTTATATGTTCATGTCTGTGGTTTTGAGACCCAGTGAAAAGATTCAGTTTTTATCAGTTTCTGAAAATGAATCTGTTGAATTGGTTGATAATAATGGAGGGTGTTGTAGAGGGATGGATCATTTTGAGTTATGGGGTGCTGCTGTTAAATGGGGTTCAGATTTTAAGTTTAATTCTTCAGTTGAGTGTTGTGATGCTTGTAAAGCTATGTGTAATGGTAAAGATGGGCCTTGTTTGTGTGATTCTTGGGTGTTTTGTGGTAATCCTGATGCTTGTGGGTCAAAATATGGTGAGTGTTGGTTGAAGAAACAAAAGGATCCTTTGGCTCCAGATAAGCAAGATGCAGGAGAGAACACCATTTGGACTTCTGGCCTTATTTACGGAAAAGGCGAGGGCATTGTGAAAATGGAGACGCAATATGGTCCTCTTCACATAAAACTCCTCCCAGAATGTGCCCCACGTTCAGTTATGTACATTCTTGAGTTGTTGACAATGCGTCATTGTGCCGGTTGCCAGTTTTATCGAGCCGAAGGTCGTGGTCAGTCTTGGGATTCTGAAGGAAATCACTTGAACTCTGCCCCTTTTGGACCTCCATTTGCACTGGTTCAAGGCACACTTGAAGCAGAAGGTGTTTTATTTAAGAAAATACCAACAGAAGAATGTCCGATCATCCAAAGGGGTTCAGTAGCATGGATCGGTTCCGGCCCAGAATTCTTTATCAGTCTAGCAAATCACGAAGAATGGAAAAAGTCATATACGGTTTTTGGATATGTTCTTCCCGAAGACATGGAAATTGCAGAAAAAATTGCTACACTTCCCACTGTCCCAGATGTTTGGAACAACATAAACGTATCTGTCTTGGAAAAACCAGTGTCTTTCTCATTTCGAAGGGTTAAAGTTTCTACATAAACCTAGGTTCTTTACTTTTC
>CTI12_AA027550_rna2339
NAAACCCTAACAATCCAATTCATTCTCCTTCAATTCTTTTGATTCGTAATTCGATTTAACAAACAAACGATGGCTGACGCTGAGACACGTTTGCATTCCAAGCAGAGATCAACCAGTTGCTGAGTTTGATTATTAATACTTTCTACAGTAACAAGGAGATTTTTCTCCGTGAGCTTATCAGTAACTCTTCCGATGCTCTTGACAAAATCCGATTTGAGAGCTTGACCGACAAGAGCAAGCTTGATGGACAGCCCGAGCTTTTCATTCACATCATCCCCGACAAGGCTACCAACACCTTGACCATTGTTGATAGCGGAGTTGGAATGACCAAGGCTGATTTGGTGAACAACTTGGGTACCATTGCTAGATCCGGTACCAAGGAATTCATGGAAGCCATCACTGCTGGTGCTGATGTTAGCATGATTGGACAATTCGGTGTTGGTTTCTACTCTGCTTACTTGGTTGCTGATAAGGTTGTGGTTACTACCAAGCACAATGATGATGAACAGTATGTCTGGGAGTCTCAAGCCGGAGGGTCTTTCACTGTTACCAGGGACACTTCTGGCGAGTCCCTTGGCAGAGGTACTAAGATGACTCTTTACCTAAAGGAGGACCAGCTTGAATACCTTGAGGAGCGAAGGCTTAAGGATTTGATCAAGAAGCACTCCGAGTTCATCAGCTACCCCATCTCTCTTTGGGAAGAAAAGACCACTGAAAAGGAAATCTCTGATGACGAGGACGAAGAGGAGAAGAAGGACGAGGAAGGCAAAGTTGAGGAGGTCGATGAGGAAAAGGAAAAGGAGGAGAAGAAAAAGAAGACCATCAAGGAAGTGTCTCACGAGTGGGCTTTGGTCAACAAGCAAAAGCCAATCTGGATGAGGAAGCCTGAGGAAATCACTAAGGAAGAGTATGCTGCTTTCTACAAGAGTCTCACCAACGATTGGGAGGAGCATTTGAACGTGAAACATTTTTCAGTTGAGGGTCAGCTCGAGTTCAAGGCTATCCTTTTTGTTCCCAAGAGGGCACCCTTTGACCTCTTCGACACCAAGAAGAAGCCCAACAACATCAAGCTCTATGTCCGTCGTGTCTTTATCATGGACAACTGTGAGGAGCTCATTCCCGAGTACCTCAGCTTTGTCAAGGGTATCGTTGATTCTGAGGATCTTCCTCTTAACATCTCCAGAGAAATGTTGCAACAAAACAAGATTTTGAAGGTTATCCGCAAGAATCTGGTCAAGAAGTGTGTTGAGCTTTTCCAGGAAATCGCTGAGAACAAGGAAGATTATGCTAAGTTCTACGAAGCTTTCTCTAAGAACCTCAAGTTGGGTATCCACGAGGATTCACAGAACAAGACCAAGCTTGCTGAGTTGCTTCGATACCACTCCACCAAGAGTGGTGACGAGATGACCAGCTTGAAGGACTACGTAACCAGAATGAAGGAGGGTCAACAAGACATCTACTACATCACTGGTGAGAGCAAGAAGGCTGTTGAGAACTCGCCATTCCTTGAGAAGCTCAAGAAGAAGGGTTATGAGGTTTTGTACATGGTTGACGCCATTGATGAGTATGCAGTTGGTCAGTTGAAGGAATTCGAGGGTAAGAAGCTGGTATCTGCTACCAAGGAAGGTTTGAAGCTTGAGGAAACCGAGGATGAGAAGGCCAAACAAGAGGCTTTGAAGGAGAAGTTTGAGGGTTTGTGCAAGGTGATGAAGGATGTTTTGGGTGACAAGGTGGAGAAGGTTGTTGTTTCTGACCGTGTGGTTGACTCACCCTGCTGTTTGGTTACTGGTGAGTACGGGTGGACCGCCAACATGGAAAGAATCATGAAGGCACAAGCTTTGAGGGATTCAAGCATGGCTGGTTACATGTCGAGCAAGAAGACCATGGAGATCAACCCTGAGAATTCCATCATGGAGGAGCTTAGGAAGAGAGCTGATGCTGACAAGAACGACAAGTCTGTTAAGGACTTGGTTTTGTTGCTATTTGAGACCGCTTTGCTAACTTCTGGGTTCAGTTTGGACGAGCCCAACACCTTTGGCAACAGAATTCACCGTATGTTGAAGCTTGGTCTTAGCATCGATGAAGATGCTGCTGATGAGGATGCTGATGTGCCTGCTCTTGAGGAAGCCGATAATGATGCTGAGAGCAAGATGGAAGAGGTCGACTAA
>CTI12_AA027700_rna2354
TGACAAAGAAAAAAAAAATAATAATCTGAAAAACACAGAAACAAACAAACACCGATAATTCCTCCCCACAATTCATTTCATTTCCTTTTTTTTTTCTCTCTCTCTAAAAAAACCAAACAAACAAACACTTCCTCAATTTCATGTCGGAGGAGAAGGGTAGGCCGTTGCCGAAGTTTGGGGATTGGGATGTAAATGATCCTGCTTCAGCAGAGGGTTTTACTGTCATTTTCAATAAAGCTAGGGATGAAAAGAAGACAGGTGGCAATCCCGAGTCACCATCAAATGTAAATTCTGGTGCTAAGAATGCTGCGGCACCTGTAAAGAAACCTCCAGCCAAGAAGTGGTTTTGCTGCATGCAAGCACCCAATGCGGAATCCTGACATGGTCGCTATCTCGACCAACAGGCTTTCTGCTACCGGCCCGGCCCAGCCCCACCAACTTTTTACTTTCATGTGTGTTATAGAGGAGTCTTCTTGATGGGGGCGAGTAAATGGTTAAAAAGAAGACTTTCAAATGTGTCTATATTACAGATTTTGGAGTTCCTCGCTTCTTTCAGTGTGTTGTATGTTTATTAATCAAAGGCAAGGGTCATGTGTAGTTGTTTCGACCATTTGCTTTGGTTTTACTATCGGAAACTTCAATGTTAATCAAATTTGTGATGGTTGATAAACTGTTTGAGGGTTGTTTTACTAGATCGACCCATGTTTTTAGGGTTTGATTTGGAACCTTGTGTATGCATACGTTGGTTTCCGTTTGATTTGGGATCGTTTGGTTCTGTCCGTACCCAAACAATGTGTCTTCTGAACAACATTTGATTTGAAAAGATGGAAATGAATATTAAACAAGTTATTATTCTTATTATTATTTT
>CTI12_AA028360_rna2393
ACAACCTTCATTCCTCTTCTTCCATGGCAGCTGCCGCCCTCATTTTCCGACCACTCACTTTCCCTCCTTCAACCACCACCACCACCACCACAACATCCTTATCTTCCTCATTCATTAACCGAAACATTTCGTATTCTACTAGTAGATTGTATAGTGGTGGTCTATTTAGTGGTGGTTATAATTATGGAGGGGATTGGAGGATGTTAAGTGGAATAGGGAGGGGGAATGTGTGCTGTGCGGCGCAGCAGAGAGGGTATAGGAAAGTGCGCGGGAGGCCGAACGCCAGACGGAAAGGCGAGAGAGCGAAAGGGAAGGAGTTGGAGCTTGATGTTAGGATTTGTATTGAGGAGCAACTCCCCGATGACCCCGAAATACTGGATATTGCAGAATTGCTGCGTCTAAATGTTCCGATGGCTATGAAACTAGGATTTGATGGTCTAAAAGATTCAGATTTTAAAACAAGAGATCCTGCCATAGATGATGTTGGCCAGTATGAAAGTGTTGAGTTATCAATACTTCTATGCAATGATGAGTTCATCCGTGAGCTGAATAAAGATTGGAGGAATGAGGATCATGCCACTGATGTTCTCTCCATGTCTCAGCATGTGCCTGAACTCAAGCTCCCAATGCTAATGTTGGGTGACATAATAATTTCAGTAGAAACGGCCGCAAGACAAGCAGAAGAAAGAGGGCACACCCTCCTTGACGAGATACGTATTCTTATGGTTCATGGGTTGTTGCATCTTTTGGGATTTGATCATGAGCTTAGTGATGAAGCTGAAGCAGAGATGGAAGAGGAGGAAGAACGTCTCCTGAAGAGTCTTGGATGGAAAGGGAAAGGATTGATTCAAAGTGCATTAAATGCTGGAGATGATGCAATCCCTCTACCAAAGACTTCTGATGGAAGGAAGAAAGCAGGGAGTCTTAGATTCTACAAGCCAAAGTTCAAATATATCTTCTGTGATATGGATGGTACACTGCTGAATACTAAAAGTCAAATATCCGAGACAAATGCAAAGGCTTTAAGAGAGGCTTCATCAAGGGGTGTTAAAGTGGTTATAGCCACAGGAAAAACTCGTCCTGCTGCTATAACACTTTTGAAGATGGTAGATTTAGCAGGCAAAGATGGAATTGCCTCTGAGTATACACCTGGTGTTTTCATACAGGGTTTGCTTGTTTATGGTAAACAAGGGCGGGAAATTCACAGAAGAACTTTGGATTCGGATGTTTGCAGAGAGGCATTTAATTATTCTGTTGAGCACAATATTCCACTTATCGCGTTCAGTGAAAATCGTTGCTTGACTTTATTTAACCATCCTCTTGTGGACGCACTCCACACCGTATATAACGAGCCTAAGGCAGAAGTTATGTCTTCAGTTGACCACCTGTTAAGTAGTGGTGACGTACAGAAGGTGCTATTTCTTCACACTGCTGAAGGGGTGGCTGGGACTCTGAGGCCATACTGGTCTGAAGCAACAATGGGCCGGGCATCTGTTGTCCAAGCACAGCCCGATATGCTTGAAATTGTGCCTGCTGGCTCTTCAAAGGGCAGTGGAGTGCGAATGCTACTTGACCATTTTGGTGTAACTCCGAATGAGGTAATGGCTATTGGTGATGGTGAAAATGATATTGAAATGATTGAATTGGCTTCTTTAGGCATAGCTTTGAGTAATGGATCAGAAAAGACAAAAGCTGTTGCTAATGTGATTGGTATCAGCAACGACGAAGATGGAGTTGCTGATGCTATCTATAGGTATGCTTTTTAAGCTACACATTTGAGCAAAATAACTCGATACCTCATAAAGAGTCTTTTCATAATTTATTGTACCATTGATCTTCCTATTCTTTATTGAGTTAGTGGGCTAGATACTAGTAAAACATAAAAAAGAGCTTAGTGATAATCCGAAGCTACAGATAAACAAGCTGAGTTAGTTTCAAATTTTGGAACTGTATAAACTCTTTTTCGACATTTGATATAAGGTTTACTGACATTGATAGATTTACTGATGTGTTGATTGATAGCAATGTTGTTCTAATGAACTACCATTTGCTGATGTAAA
>CTI12_AA014010_rna2415
ATATTCACTTGATTTACTCACTACATCTCATCAGTACTATAACAACTAAACATCGATGGCGAGTTTGAGCTTAAATGGGAGCTGGCTTCGAGTTTTGATCGTGGTTGGGTTCGTGTTGTTACCACTATTGGTCGATGCTAAAGTTCGACGATACAACTTTAATGTGGTACAGAAACAAGCAAATCGATTGTGCTCATCGAAGCCCATTGTAACAGTTAACGGTCACTCTCCAGGACCAACACTTTACGCTAGAGAAGGTGACACTGTGCTCGTAAATGTTGCCAACCGTGTCAAATACAACGTCTCCATCCATTGGCATGGAATACGACAACTACGAACAGGATGGTCAGACGGGCCAGCATACATAACACAATGCCCGATCCAGCCCGGACAAAACTATGTCTATAACTTCACGATTACTGGCCAACGCGGCACACTTTTATGGCATGCACATATTCTATGGCTTAGAGCAACTGTTCATGGTGCTATCGTCATTTTGCCTAAACAAGGAGTTCCATATCCTTTCCCAAAACCGAATGTTGAGCAAGTTGTCGTCTTAGGTGAATGGTGGAAATCAGACACAGAAAATGTGATTAATGAAGCTTTGAAATCGGGTGTGGCCCCGAATGTATCAGATGCACATACCATAAATGGTCTTCCAGGACCCGTCTCTTCTTGCCAAACGCAAGGAGGCTTTCGATTAAGTGTAGAAAATGGAAAATCGTACATGCTACGTATAATCAACGCTGCGCTTAATGAAGAACTCTTCTTCAAAATCGCGGGCCATCAACTCACAGTCGTAGAGGTTGATGCCGTCTATGTAAAACCCTTTAAAACCGACACAATTGTCATTGCACCGGGCCAAACTACTAATGTCATCATAAGTGCCACAAAGTCATCCGGTCAATTTATGATGGTAGCCTCACCTTTCATGGACTCACCAATCGCGGTTGATAACAAAACCGCGATTGCCACAGTTCATTACACGGGAACCCTTGGTGCCAGCACGACAACCTTAACCATCCCACCTCCTCAAAATTCAACTGTTACCGCAAACAAATTTATTGATTCCCTCCGGAGTTTGAACTCAAAGAACTTTCCCGCGAATGTACCTTTGAAAATTGATCATTCTTTGTATTTTACAGTTGGGCTTGGGATTAACCCATGCCCGACTTGTAAAGCTGGGAATGGGAGTCGGGTTGTGGCGGGTATTAACAATGTTACATTTGTTATGCCTACTTACGGGCTCTTGCAAGCCCATTACTTTAATAAAAAGGGAGTCTTTACCACGGATTTTCCGGGCAACCCGCCTCATGTCTTTAATTTTACCGGTTCTGGGCCTAAAAACCTTGCAACGAGCACCGGGACTAAGGTTTACAGGCTAAAGTATAACTCCACAGTTCAACTAGTGTTACAAGATACTGGTATTATTTCTCCGGAAAACCATCCGGTTCATTTGCATGGGTTTAACTTTTTCGCGGTGGGTAAGGGTTTGGGTAACTATAACCCGAAAAAGGATCAAAAGAACTTTAACTTGGTTGACCCGGTCGAAAGGAACACAATTGGTGTACCTTCTGGTGGATGGGTAGCTATAAGATTCAGAGCTGATAATCCAGGTGTTTGGTTTATGCATTGTCATTTGGAAGTTCATACGACTTGGGGGCTAAAAATGGCGTTTTTGGTCGATAACGGGAATGGGCCAAATGAGTCGCTAGTGCCACCTCCGAAAGATCTTCCGAAATGTTGAAGAAGATAGGATGGAAGTAATAAGATTTGGGTATGATTTAGATGATTGATTTGTTTCTTGAGCAAATGAAAGGATTTGTTCAAGCAAGTTTGAAATAAAGCTTCAAAAGTATTTTTGTTACAGTATTTGATGTATTAAGCAGAATTATGTGTAATGAATATTGAATAGTTAATTGTTCATTCTTATATATAGTGTAAAGAAATTTGTTTGATTATAAATTTTACATTAGGGGTGCTCACAAATCGGGTAATACTCATAGGAACTGAAAACCGAAACTGAATCAAACAGAAAAAAACCGACCTGAATTTATTAAAACTGAACCAAACCGAATTAAATATTCGGTTTTCAGTTTGGATATGGTTTTGGCAAAATGTAGACGAACCGAACCGAAAAACGAATTCACATAAATATATATATTTTTATACATACAAAAACCATTTCCTAATATAAATATAACATTTTTAAGCTTGAAAATTACGGAGTATCTTTTTTGCTAAAAAGAACTATATAATTAAATGAAAAAGAAAATATAAATTATGTAATTCGAGTTATTTGGGTCAACCCAAAAAC
>CTI12_AA028610_rna2438
CTCCACTCTCTTGCTGACTCTCTCTTCTCATCATACATACCCTTCTTTTTTAAATACTACAAAAAATTTTATGTTACATTGAAATACTTGTCAGTGGGTTAAAAGAATTATGGAGCATGATGATGTGAACAATAATAATAATAATACTAATAATAATGGGATGTTTGTGAAAGTAATGACTGATGAGCAAATGGAAGTGCTGCGTAAACAGATTGCTATTTATGCCACCATTTGTGAGCAGCTTGTTGATTTGCATAAATCACTTACTTCCCATCATGATCTTACAGGAGTTAGACTTGGGAATTTATACAGCGACCCATTGGTCACATCTGGTGGCCATAAATTTTCTGGCCGACAAAGGTGGACCCCAACACCTGTTCAGCTTCAGATTCTTGAGCGTCTTTTTGACCAAGGAAACGGGACCCCAAGCAAACAGAAAATTAAAGAAATCACATCTGAATTATCACAACATGGACAAATTTCTGAAACAAACGTCTACAACTGGTTCCAAAACAGGCGGGCCCGGTCAAAGAGGAAGCAACAAGTCTCTGCACCGAACAACGGTGAATCTGAAGTGGAAACCGAAGTTGAGTCCCCTAAACCACAGCAGAATTCAGCATCAACAGCTGATGATAATATGTGTTTTCAGAATCCAAATGTAAGCTCAGGGATAACCTCTGCAGACCAACGCACCAAGAAAGTGGAGCCCATTTTTCCATCTGATGCTAGCTCAAAACCGGCAGGAAATGTAGGCCAGATGTCATATTATGGAAGTATGTTAGCAAATCCAAGTAAGTACAACGTCACATGATACATTTACTAAAAAGCAATCACTAAATGAACTAATAATAT
>CTI12_AA028710_rna2450
CTTGATGTGGGTTTTGGTTTTCATAAAAAAATCTTGAAATTTTTAGGTATATTTTATAAAATTTATAAATTTTGCATCTTTATTAGTAATCCTTTCTGGGTTTTGTTTTTTTATGCAAATCTTGATGTGGGTTTTGTTTTTTATAAATAAATCTTGATTTTTTTAGGTATATTTCAGTTTTTATAAATTTTACATTTTTATTAGTAATCCTTTCTGGGTTTTGTTTATTATGCAAATCTTGATGTGGGTTTAGTTTTTTATGCAATAATCTTGATCCTTTAGGTAGATTGTAAAGAACCCTTTAAGGAATTATTAGATCTAGTGTTGATCACCTGTGGATCTGTTAATTTAGTGATTAGGTTTAGGATTAAGGATGTTGTTGTTGTTGTTGTTGTTATGTTGATGTAATTAGAGGTGTTTGTAATTAGTAAAAAAGAGGGGTTGAAATGGAAGATATCCCTCCTTCGGTTTCGGTTACTTTTAGTTTAGGTAATTCGATATCCGAGAAAACTGCCCTTGGAATGAAGATACTTACCGAAACCGCGACTATGTTATCTGATCCCATGCCTGTTGTTATTGGAAATTGTAATGGAGTTGTTGGTGATGATATTATGGTTCAAGAGAGTGACGCGGATGAGACTATGTCAGTTGGGGATGAACCGATTGAAGTAGGCGCGAGTTTGCCTATTGCTGTTGCGATTGAGGGTACAGATAACGGTCAGATAGTTGCTAAAGTGATAAGCTTGGAGGCTACGACGGAAAGCCCGAATGAACCTACTTTGAAAGAGTCTGTAGTTGCGATTGCTGATAAGAATCATAGTAAGGTGGTGAGGAGTGTTTTTGAGCTGGAATATCTGCCGCTTTGGGGGTATCATTCGGTTTGTGGTAAAAGGCCTGAAATGGAAGATGCTGTTGTCGCTGTTCCGCAGTTCATGAAAGTCCCGATTAAGATGTTTGTTGCAGATCATGTAATTGATAAGGTGAATCCGAATTTGAGTGATTTAACCGCTCATTTTTTTGGTGTTTATGATGGACATGGAGGCGCTCAGGTGGCAAATTACTGCCAAGATCGTGTCCATACTGCTTTAGAAGAAGAGCTAAAAGTGATGAAGCAAGAATTAGTTAAAGGAACAATAAACGACAGTGTACAAGTCGGATGGGAAAAAGCTTTCACAAATTGCTTCCAAAAGGTAGACGATGAAGTCGGTGGTACCATTAGCAGAACCAACGGGGACTCGTCTAATGTAACTTCTGAACCAGTAGCACCAGAAACTGTGGGGTCCACTGCTGTGGTGGCATTAATCTGTTCCTCACATATCGTAGTTGCAAACTGTGGAGATTCTCGAGCTGTTCTTTATCGTGGCAAAGAAGCCATAGCTTTATCAAATGATCATAAACCAAATCGAGAAGATGAATATGCCAGAATAGAGGCAGCAGGGGGAAAGGTTATACAATGGAATGGGCACCGTGTGTTTGGTGTTCTTGCAATGTCGAGATCCATTGGTGATAGGTATTTGAAACCCTGGATAATACCGGAGCCAGAAGTGACATTCACAGCCCGAGCGAGAGAAGACGAGTGCCTTATACTAGCAAGTGACGGTTTATGGGACGTCATGTCAAACGAAGAAGCATGTGATGTGGCAAGAAAACGCATCCTAATCTGGCACAAAAAGAGTGGTGGAAACATAGCCGAAAGAGAACCTAATGGAGTGGATCCTGCAGCACAAGCAGCAGCTGATTATCTCACGATGTTGGCTCTACAGAAAGGAAGCAAAGACAACATATCAGTGATTGTTGTTGATCTTAAAGCTCAAAGAAGGTTTAAAACTAAATCTTGATTTGGTTAAAAAAATGGTACCTTATGATAATGATATAGTTTCTATAGAACATAAGTGACTCTTTTGCTTTTTCTCATTGTTAGTCCATTCATTTTTCATTATGGGCTTTGAATGTGTGTTATATGATAATACTTACTATTATTATCATCATCATATATAACAGCTTGTAGAGACTGCTTACTATAATCTTACTAATTATAGTACTCATCGTTATGTGGCTCAAAAACACGGACCAGTGTAAGATAATAAGATCTTACGTACTGTCCAGATAGAAATCTGTAACTTGCTCGAGTATTAGAACCGTTTAAGTAACTTCGTG
>CTI12_AA028710_rna2449
CTTGATGTGGGTTTTGGTTTTCATAAAAAAATCTTGAAATTTTTAGGTATATTTTATAAAATTTATAAATTTTGCATCTTTATTAGTAATCCTTTCTGGGTTTTGTTTTTTTATGCAAATCTTGATGTGGGTTTTGTTTTTTATAAATAAATCTTGATTTTTTTAGGTATATTTCAGTTTTTATAAATTTTACATTTTTATTAGTAATCCTTTCTGGGTTTTGTTTATTATGCAAATCTTGATGTGGGTTTAGTTTTTTATGCAATAATCTTGATCCTTTAGGTAGATTGTAAAGAACCCTTTAAGGAATTATTAGATCTAGTGTTGATCACCTGTGGATCTGTTAATTTAGTGATTAGGTTTAGGATTAAGGATGTTGTTGTTGTTGTTGTTGTTATGTTGATGTAATTAGAGGTGTTTGTAATTAGTAAAAAAGAGGGGTTGAAATGGAAGATATCCCTCCTTCGGTTTCGGTTACTTTTAGTTTAGGTAATTCGATATCCGAGAAAACTGCCCTTGGAATGAAGATACTTACCGAAACCGCGACTATGTTATCTGATCCCATGCCTGTTGTTATTGGAAATTGTAATGGAGTTGTTGGTGATGATATTATGGTTCAAGAGAGTGACGCGGATGAGACTATGTCAGTTGGGGATGAACCGATTGAAGTAGGCGCGAGTTTGCCTATTGCTGTTGCGATTGAGGGTACAGATAACGGTCAGATAGTTGCTAAAGTGATAAGCTTGGAGGCTACGACGGAAAGCCCGAATGAACCTACTTTGAAAGAGTCTGTAGTTGCGATTGCTGATAAGAATCATAGTAAGGTGGTGAGGAGTGTTTTTGAGCTGGAATATCTGCCGCTTTGGGGGTATCATTCGGTTTGTGGTAAAAGGCCTGAAATGGAAGATGCTGTTGTCGCTGTTCCGCAGTTCATGAAAGTCCCGATTAAGATGTTTGTTGCAGATCATGTAATTGATAAGGTGAATCCGAATTTGAGTGATTTAACCGCTCATTTTTTTGGTGTTTATGATGGACATGGAGGCGCTCAGGTGGCAAATTACTGCCAAGATCGTGTCCATACTGCTTTAGAAGAAGAGCTAAAAGTGATGAAGCAAGAATTAGTTAAAGGAACAATAAACGACAGTGTACAAGTCGGATGGGAAAAAGCTTTCACAAATTGCTTCCAAAAGGTAGACGATGAAGTCGGTGGTACCATTAGCAGAACCAACGGGGACTCGTCTAATGTAACTTCTGAACCAGTAGCACCAGAAACTGTGGGGTCCACTGCTGTGGTGGCATTAATCTGTTCCTCACATATCGTAGTTGCAAACTGTGGAGATTCTCGAGCTGTTCTTTATCGTGGCAAAGAAGCCATAGCTTTATCAAATGATCATAAACCAAATCGAGAAGATGAATATGCCAGAATAGAGGCAGCAGGGGGAAAGGTTATACAATGGAATGGGCACCGTGTGTTTGGTGTTCTTGCAATGTCGAGATCCATTGGTGATAGGTATTTGAAACCCTGGATAATACCGGAGCCAGAAGTGACATTCACAGCCCGAGCGAGAGAAGACGAGTGCCTTATACTACAAGTGACGGTTTATGGGACGTCATGTCAAATGAAGAAGCATGTGATGTGGCAAGAAAACGCATCCTAATCTGGCACAAAAAGAGTGGTGGAAACATAGCCGAAAGAGAACCTAATGGAGTGGATCCTGCAGCACAAGCAGCAGCTGATTATCTCACGATGTTGG
>CTI12_AA028730_rna2452
[truncated: 26,395,492 more chars]
